# Supplementary material for: Interphase-arrested Drosophila embryos activate zygotic gene expression and initiate mid-blastula transition events at a low nuclear-cytoplasmic ratio
Source: PLoS Biol. 2020 Oct 22;18(10):e3000891. doi: 10.1371/journal.pbio.3000891 (PMC7608951; doi:10.1371/journal.pbio.3000891)
Supplement: S1 Table — RNA-seq, RNA sequencing. (XLSX) [file pbio.3000891.s005.xlsx]

## Sheet: Sheet1
Sample ID	Sample Name	Group	Stage	Number of fragments after clean*	Average fragments length (bp) after clean	Ratio of reads assigned to the genes annotation file**
1	C12.rep1	Control	C12	27336845	297	0.920312
2	C12.rep2	Control	C12	24751717	296	0.928907
3	C12.rep3	Control	C12	31022839	297	0.935449
4	C13.rep1	Control	C13	25443373	297	0.920446
5	C13.rep2	Control	C13	21053932	296	0.853658
6	C13.rep3	Control	C13	28765117	297	0.924386
7	C14E.rep1	Control	C14E	22758991	297	0.919751
8	C14E.rep2	Control	C14E	23904378	297	0.918988
9	C14E.rep3	Control	C14E	24754697	297	0.920992
10	C14L.rep1	Control	C14L	23002653	297	0.906015
11	C14L.rep2	Control	C14L	29646988	297	0.912665
12	C12-15min.rep1	Cell cycle arrested	C12-15min	22102370	297	0.887938
13	C12-15min.rep2	Cell cycle arrested	C12-15min	26208202	297	0.929479
14	C12-30min.rep1	Cell cycle arrested	C12-30min	22185402	297	0.917082
15	C12-30min.rep2	Cell cycle arrested	C12-30min	21986245	297	0.928216
16	C12-50min.rep1	Cell cycle arrested	C12-50min	25178807	297	0.91516
17	C12-50min.rep2	Cell cycle arrested	C12-50min	26114448	297	0.925706
18	C12-70min.rep1	Cell cycle arrested	C12-70min	29145287	297	0.905542
19	C12-70min.rep2	Cell cycle arrested	C12-70min	24510142	296	0.921479
* The fragment is a pair of reads for 2X150bp paired-end sequencing in our dataset.
** Multimapping reads were not counted.
