# Supplementary material for: Interphase-arrested Drosophila embryos activate zygotic gene expression and initiate mid-blastula transition events at a low nuclear-cytoplasmic ratio
Source: PLoS Biol. 2020 Oct 22;18(10):e3000891. doi: 10.1371/journal.pbio.3000891 (PMC7608951; doi:10.1371/journal.pbio.3000891)
Supplement: S2 Table — Log2 CPM+1, Log2-transformed count per million; RNA-seq, RNA sequencing. (XLSX) [file pbio.3000891.s006.xlsx]

## Sheet: Sheet1
Flybase gene ID	Name	C12 (log2(CPM+1))	C13 (log2(CPM+1))	C14E (log2(CPM+1))	C14L (log2(CPM+1))	C12-15min (log2(CPM+1))	C12-30min (log2(CPM+1))	C12-50min (log2(CPM+1))	C12-70min (log2(CPM+1))
FBgn0000003	7SLRNA:CR32864	0	0.0203957	0.022797	0.0675968	0.0293143	0.0691242	0.0309718	0.027066
FBgn0000008	a	6.0565	4.68662	1.80492	3.75785	5.59119	3.39457	2.53751	2.60551
FBgn0000014	abd-A	0.208112	0.367469	3.59333	5.5656	0.493363	0.645168	1.36113	2.70966
FBgn0000015	Abd-B	0.16439	0	0.950203	5.308	0.071715	1.05552	1.69194	2.00676
FBgn0000017	Abl	8.95798	8.48119	8.47383	4.26536	8.73063	9.28082	9.15566	9.15344
FBgn0000018	abo	4.5063	3.79191	2.72911	3.33526	4.50276	3.17768	3.91054	3.34256
FBgn0000022	ac	3.14128	3.31848	1.56606	3.25892	3.01065	5.44888	5.53998	4.7533
FBgn0000024	Ace	0.096217	0.0504586	0.0415611	0	0.071715	0.102365	0.142015	0.199892
FBgn0000028	acj6	0.320797	0.490473	0.582966	2.78111	0.576512	0.151174	0.65999	0.584118
FBgn0000032	Acph-1	7.28371	7.20793	5.09935	1.54965	7.34507	6.47067	5.99578	4.8791
FBgn0000036	nAChRalpha1	0	0.040507	0.010503	0	0	0	0	0
FBgn0000037	mAChR-A	0	0	0.33843	0.27778	0	0.102365	0.552162	0.614077
FBgn0000038	nAChRbeta1	0.850883	0.0698694	0.46719	0.242254	0.364436	0.399177	0.223466	0.159418
FBgn0000039	nAChRalpha2	0	0	0	0	0	0	0	0
FBgn0000042	Act5C	11.8886	11.8975	12.2987	12.1022	11.8383	12.3386	12.4127	12.385
FBgn0000043	Act42A	8.51223	8.65205	9.20824	9.25705	8.71721	9.26616	9.35342	9.55511
FBgn0000044	Act57B	0	0	0	0.0523625	0.071715	0	0	0.0797206
FBgn0000045	Act79B	0	0	0	0	0.106279	0	0.0909894	0.126496
FBgn0000046	Act87E	0	0.0395742	0.344294	4.63228	0	0.243462	0.747574	0.515803
FBgn0000047	Act88F	0.0489105	0	0.0652688	0.0599998	0.205262	0.134934	0.0148474	0.250207
FBgn0000052	Pfas	6.53808	5.72761	3.41366	4.31306	6.46154	3.80267	2.57494	2.97475
FBgn0000053	Gart	6.937	6.21866	5.39265	4.70685	6.88951	6.42111	5.57346	5.49613
FBgn0000055	Adh	0.198376	0.0985172	0	0	0.232022	0.0176148	0.0295435	0
FBgn0000056	Adhr	0	0	0	0	0	0	0	0
FBgn0000057	adp	6.79226	6.17611	4.01861	4.42058	6.48401	4.62749	3.99924	3.14505
FBgn0000061	al	0	0	0.022797	0.132168	0	0.134934	0.624766	0.159418
FBgn0000063	Mps1	5.72327	4.47202	1.78209	4.73211	5.47512	2.39147	1.79614	2.024
FBgn0000064	Ald1	8.13791	8.45056	7.64088	7.22405	8.15784	7.98225	8.14918	7.11625
FBgn0000071	Ama	0.0727576	0.774402	8.03412	9.45877	1.97471	3.45155	3.11633	6.3463
FBgn0000075	amd	0.35196	0.19548	1.72437	4.6866	0	0.77468	2.96151	4.25138
FBgn0000077	amx	5.20439	4.8358	3.20616	3.82662	5.04363	3.31456	3.00241	2.34545
FBgn0000078	Amy-d	0	0	0	0	0	0	0.114709	0
FBgn0000079	Amy-p	0	0	0	0	0	0	0	0.0797206
FBgn0000083	AnxB9	6.8028	7.22929	7.25286	6.74991	7.07494	7.42051	7.54133	7.48035
FBgn0000084	AnxB10	4.11997	3.7206	1.45011	1.37989	3.85094	1.84858	1.70708	1.53798
FBgn0000092	CG2650	0	0	0.271137	0.886377	0.0437511	0.287793	0.855916	1.57995
FBgn0000094	Anp	0	0	0.0217304	0	0	0	0	0.0928058
FBgn0000097	aop	7.26932	6.56597	5.80666	8.44046	6.96602	5.43989	5.05425	5.2912
FBgn0000100	RpLP0	10.6071	11.0605	11.0314	10.8123	10.436	10.9797	11.0021	10.9288
FBgn0000108	Appl	1.01614	0.425343	0.533393	0.519941	0.806153	0.599389	0.319929	0.271271
FBgn0000109	Aprt	5.58701	5.97592	5.54662	6.11481	5.54926	5.60655	5.51055	5.49586
FBgn0000114	bru1	9.15401	6.69161	3.1208	2.43488	8.6739	3.94657	3.33983	3.86872
FBgn0000115	Arl1	6.56005	7.02616	6.79839	6.04299	6.74046	6.99698	6.9346	6.48864
FBgn0000116	Argk	3.7523	3.15944	2.94295	2.48041	4.2112	3.09571	2.82206	3.11453
FBgn0000117	arm	10.0657	9.99362	10.802	11.1049	10.0874	10.6537	10.7293	11.0791
FBgn0000119	arr	7.37292	6.54353	6.66563	7.65888	7.06839	6.49996	5.74731	5.24598
FBgn0000120	Arr1	0.0489105	0.0203957	0.12672	0	0.384925	0.228664	0.314976	0.132845
FBgn0000121	Arr2	0	0	0.455219	0.46511	0	0	0.0295435	0.171803
FBgn0000137	ase	0	0	0.0452393	0.280121	0.071715	0.316405	0.27371	0.433845
FBgn0000139	ash2	6.64397	6.57511	7.01485	6.85269	6.58001	6.90231	7.14843	7.24524
FBgn0000140	asp	8.50357	6.35352	7.83318	8.7786	8.06637	5.07891	5.12369	6.26438
FBgn0000146	aub	6.82733	6.21215	6.11564	4.77324	6.67437	6.29977	6.58055	6.32169
FBgn0000147	aurA	7.33794	7.02497	4.20919	4.42183	7.14153	5.57793	5.2791	3.92552
FBgn0000150	awd	10.6368	10.9338	10.392	9.41049	10.3348	10.2511	9.93141	9.81501
FBgn0000152	Axs	3.57899	2.74254	2.46452	3.5582	3.51778	2.05054	1.46262	1.6855
FBgn0000153	b	1.1086	0.509078	0.216935	1.06767	0.784373	0.273167	0.76887	1.74708
FBgn0000157	Dll	0	0	1.7271	5.16772	0.106279	0.884219	1.87525	1.06331
FBgn0000158	bam	6.46896	5.43618	4.58587	1.16258	6.14437	5.01087	4.99436	3.46796
FBgn0000163	baz	8.01891	7.48106	6.8503	7.40836	7.88557	7.72176	7.49912	6.94932
FBgn0000166	bcd	8.37251	8.00424	1.76717	0.539194	8.33349	7.75585	7.47921	4.02288
FBgn0000173	ben	8.14153	8.71158	8.78202	8.57307	8.05815	8.75965	8.90665	8.94797
FBgn0000179	bi	0.99594	0.862989	0.107155	0.15884	0.858343	1.13058	0.331567	0.509473
FBgn0000180	bib	1.1832	2.96927	9.16096	9.00798	4.70416	6.40011	6.54125	7.73091
FBgn0000181	bic	10.0061	10.0849	9.79976	10.0539	10.0974	9.75264	9.69576	9.64198
FBgn0000182	BicC	0	0	0	0	0	0	0.0295435	0
FBgn0000183	BicD	8.39321	8.01909	5.34938	3.5378	8.44232	7.7419	6.95326	5.32694
FBgn0000206	boss	0	0	0	0	0	0	0	0
FBgn0000212	brm	9.41661	9.06605	9.79117	8.86122	9.31969	9.83548	9.73686	10.1093
FBgn0000216	Brd	4.0618	5.11221	5.31136	7.11393	3.46421	3.53894	5.08889	4.3429
FBgn0000221	brn	4.67236	4.64826	3.71508	4.20462	4.50578	4.19614	3.80648	3.06251
FBgn0000227	Bsg25A	6.44638	8.94542	9.95271	5.06551	8.61656	9.28847	9.37486	9.72634
FBgn0000228	Bsg25D	8.49212	9.03853	11.043	8.02668	9.16951	9.86534	9.9152	10.5958
FBgn0000229	bsk	2.44128	2.08225	3.41057	5.82226	2.56149	1.54279	1.11517	2.11575
FBgn0000233	btd	1.42106	2.82463	5.62737	4.80859	3.12629	3.50131	3.45786	4.34278
FBgn0000239	bur	8.70989	8.62372	8.43976	6.06099	8.68381	9.15176	9.00638	8.6849
FBgn0000241	bw	0.362628	0.523793	1.82014	3.74619	0.274436	1.18603	1.67609	3.58642
FBgn0000244	by	3.60556	3.19113	1.14391	0.308339	3.72312	3.52744	3.00921	2.0354
FBgn0000246	c(3)G	6.67166	6.82077	6.81482	4.00073	7.19097	7.39644	7.75499	7.3677
FBgn0000247	ca	5.26606	3.51769	2.45473	4.85568	5.39329	2.72715	2.60318	3.2181
FBgn0000250	cact	9.7704	9.74287	9.754	9.16754	9.68433	9.98248	10.1015	10.0928
FBgn0000251	cad	8.57425	7.71332	7.1207	4.34261	8.38524	7.55863	7.15545	7.1503
FBgn0000253	Cam	9.06847	10.1726	10.2845	10.3954	9.67031	10.0381	10.5788	9.77588
FBgn0000256	capu	5.04443	3.98937	1.9893	1.44083	5.0893	2.27601	1.07062	0.83757
FBgn0000257	car	6.1443	5.44492	4.68132	5.60247	5.97407	4.73268	4.22339	4.51494
FBgn0000259	CkIIbeta	5.1837	4.77196	5.28907	6.7365	5.93157	4.01023	4.16638	2.39238
FBgn0000261	Cat	6.40156	6.47587	6.41784	5.97879	6.42598	6.69873	6.89339	6.59061
FBgn0000273	Pka-C1	7.93526	8.0095	8.14448	7.43688	7.81495	8.47207	8.93177	8.31419
FBgn0000274	Pka-C2	0.807149	0.618028	0.318188	0.227552	0.680202	0.552109	0.761376	0.614378
FBgn0000276	CecA1	0	0.0179804	0	0	0	0	0	0
FBgn0000277	CecA2	0	0	0	0	0	0	0	0
FBgn0000278	CecB	0	0.0203957	0	0	0	0	0	0
FBgn0000279	CecC	0	0	0	0	0.0363031	0.0859593	0	0
FBgn0000280	Cec-Psi1	0	0	0	0	0	0	0	0
FBgn0000281	Cec2	0	0	0	0	0	0	0	0
FBgn0000283	Cp190	9.63358	9.41262	10.1224	9.05211	9.56847	10.2454	10.231	10.1306
FBgn0000286	Cf2	4.45555	2.06257	2.63765	4.22616	4.34414	1.14687	1.20065	2.50659
FBgn0000287	salr	0.119301	0.0179804	0.206194	0.54057	0	0.228449	0.369237	0.635397
FBgn0000289	cg	9.13114	8.66332	8.18807	8.38232	9.09329	8.56808	7.87651	6.92523
FBgn0000299	Col4a1	0.16439	0.0556396	0.0891031	1.01967	0	0.166784	0.0868751	0.753271
FBgn0000303	ChAT	0	0.0265031	0	0.0523625	0	0	0.172702	0.559663
FBgn0000307	chif	8.53978	8.48339	7.81988	7.94541	8.61421	8.8905	8.61748	8.04891
FBgn0000308	chic	9.2691	9.78439	10.0845	10.2341	9.49162	10.1055	10.156	10.2473
FBgn0000316	cin	7.52204	7.65337	8.09835	7.97131	7.64153	8.27576	8.29898	8.49294
FBgn0000317	ck	8.23781	7.7048	7.64304	3.15256	8.20239	8.58168	8.32477	7.89824
FBgn0000318	cl	6.61509	7.33568	6.93812	6.79189	6.75054	7.13109	7.34124	7.30631
FBgn0000319	Chc	9.29468	8.83416	9.49853	9.06986	9.18222	9.68584	9.71806	9.56801
FBgn0000320	eya	0.0246625	0	2.36983	5.03444	0.173016	1.57206	2.33032	1.66206
FBgn0000326	clt	5.58858	5.75623	5.41501	4.75874	5.48429	5.60182	5.77741	5.66581
FBgn0000330	cm	5.88705	6.22414	5.78185	4.52375	6.15987	6.41486	6.43729	6.10864
FBgn0000337	cn	0.178874	0.0579927	0.0415611	0.0171985	0.0541177	0.198276	0.204017	0
FBgn0000339	cni	5.72497	6.17974	6.23129	6.30927	6.10193	6.25571	6.41841	6.4516
FBgn0000346	comt	5.64772	5.81288	4.46491	2.58514	5.95493	6.04271	5.97181	4.83987
FBgn0000351	cort	1.67025	0.409871	0.361317	1.63715	2.17305	0.464976	0.407893	0.702384
FBgn0000352	cos	8.25191	7.79201	8.25657	7.3751	8.23404	8.63515	8.44434	8.39654
FBgn0000355	Cp15	0.0368374	0.249121	0.275842	0.233111	0.480245	0.836005	0.494947	0.590129
FBgn0000356	Cp16	0	0	0	0	0	0	0.0295435	0.027066
FBgn0000357	Cp18	0	0.0203957	0.549553	1.70178	0	0.102365	0.143337	0.447153
FBgn0000358	Cp19	0	0	0	0.0264188	0	0	0	0.027066
FBgn0000359	Cp36	0	0	0	0.165935	0	0	0	0.113928
FBgn0000360	Cp38	0	0	0	0.0341943	0	0.0350171	0	0
FBgn0000370	crc	6.60445	5.97696	6.62085	7.0132	6.42105	6.70723	6.86187	7.08634
FBgn0000376	crm	8.7178	7.93032	5.53835	5.65743	8.56245	7.83975	7.12663	6.04664
FBgn0000377	crn	6.8101	7.0051	7.211	6.68674	6.78684	7.20306	7.33083	7.3216
FBgn0000382	csw	8.20381	7.67418	2.86163	0.869551	7.91817	6.69458	5.82421	3.25333
FBgn0000384	cta	7.26638	7.33397	6.50792	4.41486	7.46007	7.80302	7.79231	7.14373
FBgn0000392	cup	0	0	0	0	0	0	0	0
FBgn0000394	cv	3.22307	2.50772	2.50978	4.47025	3.12462	1.20986	1.4531	1.8184
FBgn0000395	cv-2	0.719458	1.68367	6.08346	6.98238	2.79175	3.87807	3.49432	4.72608
FBgn0000404	CycA	11.3592	10.9952	9.96364	9.97821	10.8139	3.92823	3.85289	4.8995
FBgn0000405	CycB	12.2126	11.8103	9.4734	10.1356	11.8627	6.87357	5.23544	6.2589
FBgn0000406	Cyt-b5-r	0.0489105	0	0	0.793208	0	0.102365	0.168815	0.276825
FBgn0000411	D	3.49552	6.21566	8.9519	7.64409	6.71067	7.10127	6.76584	7.93993
FBgn0000412	D1	9.43962	9.61169	10.2639	10.5009	9.2867	10.0332	10.1255	10.2838
FBgn0000414	Dab	8.08527	7.36606	7.12544	8.11651	8.04841	7.39449	6.64549	6.75703
FBgn0000416	Sap-r	9.90727	9.71981	9.93361	9.96461	9.76328	9.78093	10.0373	9.8459
FBgn0000422	Ddc	0	0	0.0880844	0.527641	0	0	0.0309718	0.219513
FBgn0000426	SmF	6.73723	7.51079	7.15129	7.12202	6.75298	7.17759	7.26901	7.31171
FBgn0000427	2020-12-01	0	0	0	0.0341943	0	0.0349351	0.0868751	0.284448
FBgn0000439	Dfd	0	0.0870048	3.17151	5.31217	0.106279	1.03878	1.608	2.21175
FBgn0000442	Pkg21D	0	0	0	0	0	0	0	0
FBgn0000447	Dhod	7.11835	7.28657	6.9217	5.76621	7.14648	7.14818	7.23798	7.12596
FBgn0000448	Hr3	0	0	0	0	0	0	0	0
FBgn0000449	dib	0	0.152877	5.63959	6.19625	0.106279	1.91461	1.95272	3.56355
FBgn0000451	ect	0.119301	0.0465301	0.131672	0.0651614	0	0	0.0295435	0.250207
FBgn0000454	Dip-B	6.72383	5.67909	5.00009	5.12497	6.31859	4.43919	4.75654	3.75498
FBgn0000455	Dip-C	5.6506	6.12129	5.42423	4.22034	5.79063	6.15088	6.37013	5.93404
FBgn0000459	disco	0.16439	0.422598	4.87668	5.67249	0.868734	0.986406	1.33308	2.55656
FBgn0000463	Dl	7.97247	7.70547	7.99815	9.21954	7.75077	7.4276	6.85685	6.29772
FBgn0000464	Lar	3.00101	2.36156	2.52592	2.01107	2.80393	3.16229	2.96383	2.9513
FBgn0000473	Cyp6a2	0.142021	0.040507	0.0644924	0.0523625	0.236803	0.42562	0.25126	0.366656
FBgn0000477	DNaseII	0.096217	0.410157	2.16395	4.2331	0.594217	1.13825	0.709138	0.777516
FBgn0000479	dnc	5.83779	5.30716	3.25552	3.41178	6.03645	2.7369	4.30697	1.8898
FBgn0000482	dor	5.88623	5.76125	4.84334	4.76074	5.96896	6.38163	6.07918	5.85918
FBgn0000489	Pka-C3	0.096217	0.357163	7.83511	6.29538	2.09146	4.83946	4.45229	6.71733
FBgn0000490	dpp	2.08359	3.30052	6.60577	5.14066	3.20215	4.58537	3.88082	4.5629
FBgn0000492	Dr	0	0	0.563807	4.01	0.205262	1.31943	1.76659	1.48305
FBgn0000499	dsh	7.91951	7.6286	7.28538	5.96022	7.79003	8.04237	7.89398	7.24619
FBgn0000500	Dsk	0	0.203545	0.0638447	0.369557	0.0929335	0.166934	0.324595	0.986862
FBgn0000504	dsx	0.497569	0.907544	1.20793	2.06865	0.903267	0.477457	0.789465	1.17181
FBgn0000520	dwg	6.70044	6.60315	4.74688	5.3878	6.6315	6.00094	5.67581	4.40304
FBgn0000524	dx	7.92216	6.22755	4.56137	5.41019	7.55349	4.21771	2.88962	2.35036
FBgn0000527	e	0	0.0579927	0	0.244653	0.0363031	0.102444	0.171407	0.0928058
FBgn0000529	bsh	0	0	0.0109061	0.0778478	0	0.0176148	0.479338	0.138956
FBgn0000533	ea	6.19948	6.641	6.45182	4.77869	6.33247	6.84019	6.82003	6.62871
FBgn0000535	eag	0.311949	0.281525	0.929125	1.56775	0.163926	1.0215	1.49501	0.671172
FBgn0000536	eas	6.68709	6.5955	5.15082	4.8807	6.73911	6.47743	6.46825	5.34441
FBgn0000541	E(bx)	9.35448	8.83487	7.71622	9.02511	9.22791	8.90337	8.26723	7.44114
FBgn0000542	ec	1.19145	1.60273	8.16514	8.07506	4.33834	5.97307	5.18617	6.7007
FBgn0000543	ecd	6.67909	6.88723	7.05775	6.36561	6.71308	7.00358	7.18493	6.94589
FBgn0000546	EcR	7.54278	7.21215	5.66768	4.68423	7.28056	7.44633	7.4873	6.48729
FBgn0000547	ed	8.74017	8.47696	8.96366	9.20775	8.63487	9.19908	9.31545	9.27058
FBgn0000551	Edg78E	0	0.192193	0.845797	1.18883	0.0182657	0.0350171	0.185241	0.486851
FBgn0000552	Edg84A	0	0	0	0	0	0	0	0.0316033
FBgn0000557	eEF1alpha2	0.096217	0.239599	3.90296	3.88941	0.910081	1.56024	3.17501	2.99025
FBgn0000559	eEF2	12.5144	12.5739	12.9932	12.8048	12.5444	13.0073	13.1979	13.2954
FBgn0000560	eg	0	0	0	0.141972	0	0	0.168815	0.246503
FBgn0000562	egl	7.02151	5.17916	1.05526	2.63266	6.62411	2.16584	1.35176	1.47724
FBgn0000564	Eh	0	0	0	0	0	0	0	0
FBgn0000565	Eip71CD	1.34075	3.29473	5.29262	4.53167	3.28227	3.25278	3.13858	4.71504
FBgn0000566	Eip55E	7.50206	7.68601	7.34404	7.19297	7.58607	7.62048	7.69211	7.30087
FBgn0000567	Eip74EF	0.312939	0.380554	0.542066	0.406823	0.396606	0.539653	1.00465	1.34395
FBgn0000568	Eip75B	3.91017	2.53725	1.00585	0.280121	3.5544	2.27519	1.74993	1.38309
FBgn0000575	emc	5.93437	5.87847	7.14133	8.19016	6.18353	6.76264	6.01089	7.20301
FBgn0000576	ems	0.186416	1.28865	5.89353	4.54608	2.73766	3.64347	3.15858	4.67937
FBgn0000577	en	0.0368374	0.16641	0.904807	6.46341	1.20139	1.89582	2.40741	2.21683
FBgn0000578	ena	7.73528	7.38865	7.93491	9.06929	7.58288	7.6005	7.50981	7.30875
FBgn0000579	Eno	9.55681	9.20947	6.875	5.58062	9.4616	6.74291	4.89948	5.05704
FBgn0000581	E(Pc)	9.33822	8.64635	9.16338	9.27413	9.10864	8.2825	7.28878	7.33561
FBgn0000588	esc	7.01879	6.33582	4.45162	6.94138	6.80246	3.74821	2.77593	3.13206
FBgn0000591	E(spl)m8-HLH	0.540112	1.22501	1.35594	3.73967	0.54046	2.34291	5.26489	4.35403
FBgn0000592	Est-6	0	0	0.29942	0.609849	0.0363031	0.0690441	0.0882479	0.2215
FBgn0000594	Est-P	0	0	0	0	0	0	0	0
FBgn0000606	eve	3.92024	5.34657	7.1327	5.80374	3.91363	5.01077	5.18476	5.90563
FBgn0000611	exd	8.10405	8.13267	8.68814	8.55433	8.17987	8.66819	8.78842	8.88797
FBgn0000615	exu	4.32887	2.91931	2.33141	1.22834	4.94597	2.47938	2.58843	2.50903
FBgn0000617	e(y)1	6.09426	6.41956	6.68193	6.56275	6.12343	6.44889	6.62817	6.5483
FBgn0000618	e(y)2	4.50969	5.20475	4.67406	4.61975	4.70432	4.89815	4.9476	4.82678
FBgn0000625	eyg	0.0246625	0	0	0.0341943	0.106279	0	0.0584941	0
FBgn0000629	E(z)	2.73552	1.87215	5.39517	7.12034	3.31297	2.04047	2.23216	3.87765
FBgn0000633	CG17716	0.125296	0.0465301	0.662739	5.47386	0.0996214	0.700512	0.565758	1.81301
FBgn0000635	Fas2	1.20382	1.24173	1.74644	3.25529	1.68823	2.36314	1.84785	1.9226
FBgn0000636	Fas3	0.096217	0.040507	0.298099	1.8597	0.106279	0.273167	0.236811	1.32281
FBgn0000639	Fbp1	0	0	0.276831	0.0341943	0	0	0.114709	0.183676
FBgn0000640	Fbp2	0	0.0992118	0.10552	0.182527	0.140033	0.213532	0.276121	0.696824
FBgn0000644	Fcp3C	0.114416	0.167735	0.032077	0.203366	0.133531	0.0691242	0.0727544	0.0316033
FBgn0000658	fj	0.432272	0.260772	4.4988	4.99022	0.978012	4.01787	3.1339	5.34838
FBgn0000659	fkh	0.0246625	0.200209	7.04838	6.98161	0.787646	3.63484	3.54195	5.84666
FBgn0000662	fl(2)d	7.97795	8.00329	7.74456	7.65687	7.99884	8.16854	8.09712	7.14418
FBgn0000667	Actn	7.57055	6.92469	5.89001	6.29383	7.37625	6.17794	5.50944	4.66247
FBgn0000709	fliI	7.72674	7.08778	5.95346	6.54787	7.71132	6.61242	5.42246	5.13974
FBgn0000711	flw	6.92232	6.99944	7.05575	4.69473	6.95966	7.55255	7.59414	7.40538
FBgn0000715	FMRFa	0	0	0	0	0	0.0690441	0.343644	0.652879
FBgn0000719	fog	7.50338	7.05898	3.46008	5.60194	7.13103	6.22716	5.39877	4.28109
FBgn0000721	for	9.76079	9.44636	9.09973	5.43126	9.56146	10.1947	10.054	9.79803
FBgn0000723	FER	0.147923	0.169677	6.25171	6.32219	0.467008	3.40881	3.6729	6.02038
FBgn0000808	gd	4.14961	3.59486	1.36183	0.912524	4.07938	2.82563	2.08929	1.48446
FBgn0000810	fs(1)K10	6.90827	7.00035	7.36026	5.53126	7.0502	7.6091	7.87333	7.87241
FBgn0000826	png	3.89143	3.43778	1.85339	2.02695	4.10013	2.48556	1.73229	2.21304
FBgn0000927	fs(1)Ya	5.44241	4.61367	1.66605	1.45102	5.47861	2.38478	1.80836	2.57591
FBgn0000928	fs(1)Yb	2.26441	1.99044	2.58421	1.5988	1.98686	2.72128	2.49856	2.77363
FBgn0000964	tj	0.0489105	0.0662828	0.0209302	0	0	0.182857	0.0868751	0.180001
FBgn0000996	dup	9.45652	9.0758	7.20315	8.56765	9.45383	9.62888	9.70329	7.67329
FBgn0001075	ft	0.170201	0.243739	2.45364	7.03128	0.369192	1.64744	2.21234	3.67403
FBgn0001077	ftz	3.98043	5.47078	7.42557	7.38927	4.51601	5.48501	5.04843	5.50475
FBgn0001078	ftz-f1	7.8958	7.84745	5.67642	0.474735	7.78117	7.7983	7.78988	5.48951
FBgn0001079	fu	7.10108	6.72162	7.02898	5.39557	7.01214	7.5014	7.57233	7.41219
FBgn0001083	fw	0.153249	0.146097	1.24431	3.37412	0.140955	0.774925	1.52631	2.44767
FBgn0001084	fy	5.11832	4.65128	4.28881	4.49669	5.1028	4.42484	3.81585	3.99758
FBgn0001085	fz	8.02593	7.90892	7.29069	6.23926	7.94817	8.25277	7.82313	6.89316
FBgn0001086	fzy	8.98249	8.90905	9.2276	9.39764	8.90052	9.28839	9.17155	8.97036
FBgn0001087	g	7.55867	7.22234	5.10453	2.97012	7.32803	5.83619	4.90067	3.73027
FBgn0001089	Gal	0.107805	0.040507	0.0852796	0.408113	0.0363031	0.118819	0.0734477	0.195654
FBgn0001090	bnb	4.01907	6.18276	11.607	11.7933	6.69801	9.73083	10.1474	10.8678
FBgn0001091	Gapdh1	7.92601	7.54883	4.89334	4.75059	7.96035	5.00251	4.04484	3.8824
FBgn0001092	Gapdh2	5.03585	4.21391	3.65712	2.80091	6.00022	3.89908	3.61794	3.83357
FBgn0001098	Gdh	9.21968	9.17737	9.38675	8.23833	9.13694	9.59076	9.5558	9.68487
FBgn0001099	gdl	0.978981	1.67605	1.16034	0.831966	0.975153	0.764852	1.20365	1.0952
FBgn0001104	Galphai	8.95546	9.14281	9.72492	8.96814	8.98133	9.55767	9.67376	9.64784
FBgn0001105	Gbeta13F	8.13859	8.43011	8.16089	8.86722	8.24133	7.9845	8.5423	6.9825
FBgn0001108	DCTN1-p150	6.56888	5.37744	5.15246	5.79675	6.36991	4.20925	4.35842	4.5341
FBgn0001112	Gld	0.137213	0.140202	0.729399	2.92366	0.0789829	0.102365	0.440176	2.12629
FBgn0001114	Glt	0.681571	0.415936	0.319274	0.905579	0.280335	0.712326	0.894425	0.90441
FBgn0001120	gnu	7.54982	7.01662	2.65635	1.72291	7.30151	3.63728	2.04392	1.72924
FBgn0001122	Galphao	6.88534	7.00698	7.21082	5.75649	7.16867	7.39851	7.94439	7.19048
FBgn0001123	Galphas	0.614057	0.98867	5.91547	7.6211	0.54046	2.34861	2.49674	4.35458
FBgn0001124	Got1	7.77514	7.93285	8.0509	7.00087	7.94304	8.14471	8.47452	8.20884
FBgn0001125	Got2	4.27921	3.51577	1.43323	0.966942	4.66013	2.03765	1.67542	1.77265
FBgn0001128	Gpdh1	7.92161	7.47525	4.92329	4.81814	7.92479	6.91269	6.4663	5.17776
FBgn0001133	grau	6.22554	6.07186	5.22084	5.04174	6.21177	6.14395	5.81742	5.14622
FBgn0001134	Grd	0	0	0.0217304	0.242254	0	0	0.170112	0.199892
FBgn0001137	grk	4.33303	4.27594	1.41211	0.953087	4.25776	4.36379	4.70978	3.67229
FBgn0001138	grn	0.0727576	0.0203957	1.20563	5.81206	0.071715	0.287586	0.765473	0.332312
FBgn0001139	gro	9.28006	9.35191	10.165	9.12029	9.22924	9.98012	10.0813	10.2974
FBgn0001142	Gs1	8.99421	8.6826	7.94318	5.90252	8.85132	8.50229	8.79861	8.13119
FBgn0001145	Gs2	0.0614724	0	0.0340618	0.0264188	0	0	0.0584941	0.105344
FBgn0001147	gsb-n	0	0	0.0217304	0.127507	0	0.0690441	0.114709	0.0316033
FBgn0001148	gsb	0.0246625	0.0706151	1.12607	6.14109	0.618366	0.815485	2.18692	2.70676
FBgn0001149	GstD1	4.77576	3.54063	1.34873	1.21923	5.62449	1.60867	1.31624	1.15475
FBgn0001150	gt	3.91214	5.55675	7.80281	5.74708	5.38811	6.39686	5.81943	6.16067
FBgn0001168	h	3.7845	4.51159	7.43116	6.07369	3.15763	4.88856	3.68989	5.7011
FBgn0001169	H	8.72296	8.44576	7.3095	4.97789	8.6189	8.75945	8.56221	7.64601
FBgn0001170	H2.0	0	0	0	0.212699	0	0	0.100859	0.163558
FBgn0001174	halo	4.86183	7.66533	10.1184	4.68795	7.52928	8.50483	8.811	9.7583
FBgn0001179	hay	6.17114	5.89631	6.46709	6.63295	6.08002	5.87062	5.77602	6.1661
FBgn0001180	hb	7.45464	7.72327	8.31968	5.89937	8.02928	8.4511	8.44951	8.02055
FBgn0001185	her	5.16355	4.97876	5.41397	5.69906	5.03351	5.28643	5.50977	5.30978
FBgn0001186	Hex-A	7.57672	7.17063	2.71934	1.16991	7.3216	5.49705	3.7442	2.06641
FBgn0001187	Hex-C	0	0.0579927	0.31362	0.610969	0	0.385643	0.623819	0.935734
FBgn0001189	hfw	5.68683	5.15586	4.80517	5.28302	5.55325	4.96805	4.49207	4.43406
FBgn0001197	His2Av	11.1291	11.1817	11.7025	11.7669	10.9614	11.6468	11.7301	11.9499
FBgn0001202	hook	6.53626	6.36877	6.26523	6.59858	6.56813	6.12823	6.52046	5.99093
FBgn0001206	Hmr	8.07964	7.78306	8.33502	6.87073	8.01517	8.56703	8.53126	8.72231
FBgn0001208	Hn	0.108375	0.0381253	0.0209302	0	0	0	0.0295435	0
FBgn0001215	Hrb98DE	9.99559	9.81455	10.4575	10.8843	9.87498	10.2148	10.3901	10.6901
FBgn0001216	Hsc70-1	0.108375	0.0556396	0.177681	1.18547	0.0929335	0.102444	0.862936	1.02832
FBgn0001217	Hsc70-2	0.0310636	0	0.022797	0.0928168	0	0.102365	0.297005	0.977725
FBgn0001218	Hsc70-3	10.3664	9.86545	9.60256	8.57949	10.03	9.5178	8.95925	8.5448
FBgn0001220	Hsc70-5	7.25871	5.24607	4.10412	6.77552	7.1852	3.2705	3.22321	3.7789
FBgn0001222	Hsf	7.81601	6.92856	7.65345	7.11456	7.73398	5.59884	5.0896	6.29512
FBgn0001223	Hsp22	0	0	0	0	0	0	0	0
FBgn0001224	Hsp23	5.75592	5.03197	5.7056	5.92724	5.44255	5.60059	5.9709	5.88137
FBgn0001225	Hsp26	6.62766	5.20025	4.70984	4.06606	7.17711	4.66479	4.52707	4.47165
FBgn0001226	Hsp27	10.6635	9.641	4.6407	5.29096	10.1956	6.63666	5.0659	4.15412
FBgn0001227	Hsp67Ba	0.5297	0.47857	0.301618	0.0941479	0.333981	0.49055	0.682398	0.772238
FBgn0001228	CG4456	0	0	0	0.0523625	0	0.0175733	0.0148474	0.0625291
FBgn0001229	Hsp67Bc	0.288444	0.385508	0.135728	0.0264188	0.385703	0.385772	0.53693	0.598103
FBgn0001230	Hsp68	5.06144	2.84475	2.28198	1.93515	5.59108	2.72334	4.78317	4.69348
FBgn0001233	Hsp83	10.2939	8.42347	8.28226	8.70903	10.6389	5.53346	5.10378	6.82083
FBgn0001234	lncRNA:Hsromega	0.887695	1.46336	6.84355	7.06582	1.6386	4.5214	3.85666	4.95161
FBgn0001235	hth	0.0489105	0	4.84053	8.96234	0.221119	1.06404	1.78982	1.58605
FBgn0001247	Ide	3.95933	2.97652	4.35084	5.88442	4.01681	1.83289	1.98122	3.15309
FBgn0001248	Idh	7.93067	7.51232	5.65579	3.95667	7.96043	5.99028	4.96027	4.57413
FBgn0001250	if	0.0246625	0.0265031	2.05949	5.88777	0.0363031	0.258391	0.398815	1.51686
FBgn0001253	ImpE1	0.0727576	0.0203957	0.213219	0.367132	0.0293143	0	0.413634	0.766534
FBgn0001254	ImpE2	0.256023	0.659812	4.07694	5.69442	1.24857	1.71888	1.89545	3.38934
FBgn0001255	ImpE3	1.7377	2.13029	2.21222	1.48465	1.79465	2.00216	2.43091	2.84539
FBgn0001256	ImpL1	0.490755	2.153	0.837021	0.205831	1.22692	1.12269	1.15542	1.16656
FBgn0001257	ImpL2	0.311949	0.654548	2.87099	7.51259	0.606342	2.86806	4.34375	3.43248
FBgn0001258	Ldh	1.18609	2.32703	4.51378	3.01185	2.42632	2.12429	2.0019	3.42301
FBgn0001259	in	0	0	0.408127	2.24019	0.071715	0.0349351	0.756867	2.26291
FBgn0001263	inaD	0.119301	0.272038	0.987221	1.16664	0.243287	0.167084	0.534685	0.996413
FBgn0001269	inv	0.261477	0.329476	1.4244	1.31275	0.589473	0.732889	1.38238	2.01412
FBgn0001276	ix	5.51794	5.98961	5.88007	4.42019	5.48153	6.02883	6.20106	6.13974
FBgn0001280	janA	7.00324	7.46014	7.5294	7.75281	7.07505	7.36291	7.40846	7.60909
FBgn0001281	janB	0	0.38452	0.587286	1.36367	0.321779	0.151023	0.241137	1.15069
FBgn0001285	Jon44E	0	0	0	0	0	0.0350171	0.0462119	0.138956
FBgn0001291	Jra	1.05769	1.17282	4.7729	4.66441	2.03698	1.81763	2.66314	3.81374
FBgn0001296	kar	0.751552	0.866648	2.19334	4.88871	1.09185	1.02177	1.77685	2.92398
FBgn0001297	kay	4.42256	3.61501	2.09244	4.30018	3.82534	2.8227	2.92358	3.24409
FBgn0001301	kel	7.4434	6.98077	8.05146	8.22045	7.3771	8.01936	8.09034	8.53262
FBgn0001308	Khc	8.92827	8.28414	6.72063	3.96187	8.64735	7.84507	6.99921	5.8623
FBgn0001311	kkv	0.876868	0.287152	1.85223	3.11972	0.391165	2.18756	2.20637	2.53539
FBgn0001313	kl-2	0	0	0	0.262254	0	0	0	0
FBgn0001316	klar	8.50742	7.91008	6.29624	7.9729	8.4224	7.99776	6.99961	6.80473
FBgn0001319	kn	0.408812	0.424226	0.392035	4.71687	0.274016	1.07332	0.580916	0.437269
FBgn0001320	kni	3.94272	5.17875	8.30301	6.33749	5.35853	5.9843	5.19365	7.18119
FBgn0001321	knk	0.0123839	0.181285	0.0637156	0.0394489	0.255742	0.228736	0.347089	0.15755
FBgn0001323	knrl	0	0	5.70721	6.00835	0	1.80233	2.73891	4.9792
FBgn0001324	kto	3.92248	2.47233	5.80203	7.78915	4.16725	3.05018	4.01416	5.40417
FBgn0001325	Kr	3.34666	4.9841	8.09581	6.68653	5.17207	6.29182	6.22503	7.51424
FBgn0001330	kz	6.60165	5.98038	4.16621	5.22951	6.62528	5.5547	4.1247	4.25214
FBgn0001341	Mybbp1A	7.60646	7.53658	8.159	6.91268	7.65713	8.09779	8.14904	8.35743
FBgn0001404	egh	7.87075	7.63276	5.37285	5.09802	7.57169	7.16039	7.28532	5.30148
FBgn0001491	l(1)10Bb	5.89728	6.53185	6.77073	6.83819	6.28756	6.74177	6.74001	7.08441
FBgn0001565	Hlc	8.09241	8.24236	8.0607	7.57947	8.24971	8.3538	8.46151	8.30462
FBgn0001612	Grip91	6.72161	6.05296	2.81174	2.17662	6.58377	4.66956	3.27408	2.97166
FBgn0001624	dlg1	8.15199	7.87359	8.43728	8.55834	8.07771	8.3517	8.45457	8.7051
FBgn0001941	ifc	7.82227	7.72071	6.28721	5.16823	7.8616	7.67794	7.5278	6.34511
FBgn0001942	eIF4A	10.8022	10.9349	11.4464	11.5092	10.8157	11.2818	11.5107	11.6654
FBgn0001961	Arpc1	6.97578	6.90005	6.89433	7.15108	6.98059	6.14145	5.91596	6.01799
FBgn0001965	Sos	4.26254	1.45529	6.61544	7.90933	4.15329	3.71805	4.31763	5.99491
FBgn0001967	NimC3	0	0	0	0	0	0	0	0
FBgn0001970	Pgant35A	0.0278666	0.0919735	0.0114435	0.105263	0.157531	0	0.0447986	0.0426604
FBgn0001977	CIAPIN1	5.62661	6.14472	6.005	5.86498	5.84686	5.982	6.25253	5.97152
FBgn0001978	stc	9.06366	8.57837	7.53545	6.72962	8.93755	8.67667	8.16279	7.49158
FBgn0001981	esg	5.05656	5.29169	4.44416	6.3238	4.36889	5.0448	4.98326	4.88436
FBgn0001983	wor	2.09309	2.02006	0.0842582	0	1.84257	3.13872	2.87526	1.09834
FBgn0001986	Mtr4	7.77436	7.59223	8.15349	7.35657	7.80602	8.21221	8.15526	8.19924
FBgn0001987	Gli	3.60961	3.87528	5.68048	6.51061	4.0448	5.17168	5.54306	5.55619
FBgn0001989	ND-B17	6.47816	7.10116	6.05663	6.49171	6.47707	6.12615	5.68494	5.47938
FBgn0001990	wek	6.32667	6.39201	6.32657	5.80605	6.53453	6.58762	6.54085	6.372
FBgn0001991	Ca-alpha1D	0.0246625	0.052528	0.45067	3.69576	0	0.166784	1.04738	1.38318
FBgn0001992	Cyp303a1	0	0	0.106526	0.772099	0	0.118819	0.663891	1.32235
FBgn0001994	crp	8.03257	7.99143	8.67666	9.31349	7.9405	8.41492	8.60659	8.24936
FBgn0001995	mRpL4	6.00232	6.20751	6.06849	5.92873	6.08517	6.00892	6.29523	6.03425
FBgn0002021	l(2)37Bb	5.56832	5.41845	3.85403	4.30448	5.58157	4.32546	3.93874	4.05749
FBgn0002022	Catsup	6.83417	6.92963	7.29821	6.95821	6.88276	7.29629	7.38478	7.44035
FBgn0002023	Lim3	0.0278666	0	0.0217304	0.0341943	0.071715	0.0350171	0.0748332	0.105344
FBgn0002031	l(2)37Cc	8.31438	8.43111	6.76925	5.93127	8.3102	7.00186	6.45876	5.95543
FBgn0002036	CG10561	4.53508	4.09228	0.467776	1.36379	4.31723	2.48373	1.03962	1.58636
FBgn0002044	swm	8.90177	8.42796	6.28885	6.58959	8.62826	7.60464	6.53145	5.45487
FBgn0002069	AspRS	3.70792	2.42176	2.37296	2.89938	4.01568	2.10001	1.76928	1.92541
FBgn0002121	l(2)gl	8.5783	8.37666	9.01157	9.47528	8.40049	8.99334	8.81191	8.84022
FBgn0002174	CG5504	6.90545	6.69949	4.98773	6.02827	6.9291	4.60404	4.03181	4.27415
FBgn0002183	dre4	7.46643	6.08992	4.94858	7.90127	7.29427	3.99638	3.57196	3.97048
FBgn0002283	l(3)73Ah	6.28163	4.66469	6.22271	6.35666	5.86039	2.57079	2.67238	4.37416
FBgn0002284	Prosbeta6	8.32619	8.97368	8.88619	8.24309	8.5914	8.94058	8.94342	9.01035
FBgn0002306	sas	0.0552051	0.040507	0.872169	5.11306	0.0293143	1.02996	2.94648	3.44729
FBgn0002354	l(3)87Df	2.61095	2.77421	2.85187	3.74824	3.0761	1.44923	1.34819	1.8432
FBgn0002413	dco	10.2107	9.91172	8.19779	6.69257	10.0884	9.62614	8.96325	7.52155
FBgn0002431	hyd	9.41175	8.80944	8.92146	9.61976	9.40051	9.34136	8.64216	8.51347
FBgn0002440	l(3)mbn	0	0	0	0	0	0	0	0
FBgn0002441	l(3)mbt	8.0077	7.57882	7.48802	7.00221	7.97552	6.75307	5.34308	5.78606
FBgn0002466	sti	8.71959	8.45409	9.29001	8.92656	8.70741	9.29909	9.17835	9.45563
FBgn0002521	pho	7.35159	7.70003	7.92436	6.48823	7.85276	8.28592	8.39798	8.3948
FBgn0002522	lab	0.0246625	0.0532827	0.703623	2.92509	0.0363031	0.622214	1.37496	1.10879
FBgn0002524	lace	8.15344	7.44688	4.39904	4.85094	7.78127	6.07279	5.69164	2.36805
FBgn0002525	Lam	9.11527	8.84222	9.94032	10.1051	9.05725	9.45852	9.52473	9.58894
FBgn0002526	LanA	0.628752	1.05272	3.51844	5.77825	1.88051	3.27509	4.79257	5.12876
FBgn0002531	Lcp1	0.0368374	0	0	0.648004	0	0	0.170112	0.0969255
FBgn0002533	Lcp2	0.0368374	0	0.129941	0.29522	0	0	0.0295435	0.101249
FBgn0002534	Lcp3	0	0	0	0.112626	0	0	0.39105	0.375251
FBgn0002535	Lcp4	0	0	0	0	0	0	0	0
FBgn0002542	lds	5.59618	3.34726	5.37976	7.11854	5.79098	2.95771	2.75838	4.31846
FBgn0002543	robo2	0.0614724	0.201998	7.85366	9.06007	1.01386	5.44031	5.50622	7.42701
FBgn0002552	lin	7.00774	5.52213	5.93671	6.62842	6.8825	4.00326	2.89389	3.94758
FBgn0002561	l(1)sc	4.16503	4.81068	2.09507	5.02421	4.20381	4.77948	5.37626	3.7816
FBgn0002562	Lsp1alpha	0	0	0	0	0	0	0.0727544	0.130521
FBgn0002563	Lsp1beta	0.0156154	0.0102339	0.032077	0.102891	0	0	0.378502	0.027066
FBgn0002564	Lsp1gamma	0	0.0532827	1.30703	1.78776	0.186091	0.622269	0.887586	1.27175
FBgn0002565	Lsp2	0	0.0102339	0	0	0	0	0.0309718	0
FBgn0002566	lt	6.2708	6.25301	6.34092	6.10535	6.48749	6.84669	6.83081	7.11626
FBgn0002567	Rab32	8.51527	8.1845	6.36916	1.73651	8.52782	8.21685	8.19123	6.90831
FBgn0002569	Mal-A2	0.40081	0	0.0217304	0	0	0.0690441	0.248807	0.0840956
FBgn0002570	Mal-A1	0.0727576	0.0706151	0.022797	0.0523625	0	0	0.0295435	0.0536335
FBgn0002571	Mal-A3	0.0727576	0.0381253	0.109541	0.0264188	0.224617	0.102444	0.0295435	0.179593
FBgn0002573	sens	0.0727576	0.1338	0.386778	0.414303	0.297888	3.93234	3.95623	3.70193
FBgn0002576	lz	0.639265	0.492763	0.836674	0.947658	0.243716	0.452355	0.763096	0.75176
FBgn0002577	m	0.455357	0.216394	0.451065	0.127507	0.514959	0.856236	0.619589	0.436928
FBgn0002578	Kaz-m1	0	0	0	1.10889	0.0363031	0	0.220965	0.0797206
FBgn0002579	RpL36	9.76482	10.8541	10.4771	10.4856	10.2237	10.3981	10.5413	10.6234
FBgn0002590	RpS5a	8.8875	9.51193	9.39279	9.64364	9.15812	9.32976	9.47464	9.6963
FBgn0002592	E(spl)m2-BFM	0.119301	0.298358	0.169173	3.10385	0.173016	0.775956	3.32273	1.89952
FBgn0002593	RpLP1	10.2542	11.3318	10.9441	10.9009	10.4685	10.7985	10.9551	11.0207
FBgn0002609	E(spl)m3-HLH	0.327634	0.362375	0.022797	0.151709	0.457366	0.754658	2.44978	0.854575
FBgn0002622	RpS3	10.5895	11.2023	11.0349	11.0388	10.7032	10.8321	11.0416	11.1393
FBgn0002626	RpL32	9.89717	10.9133	10.5055	10.5282	10.188	10.4663	10.6195	10.7111
FBgn0002629	E(spl)m4-BFM	4.38031	5.95553	4.65615	6.14144	5.16624	5.05373	7.78563	7.05305
FBgn0002631	E(spl)m5-HLH	1.77701	2.13982	2.37599	5.89699	0.843331	1.37548	6.0403	4.73269
FBgn0002632	E(spl)m6-BFM	0	0.0946347	0.107029	1.51603	0.0363031	0.0690441	1.84821	0.736416
FBgn0002633	E(spl)m7-HLH	0.918445	1.97296	3.01458	5.40301	1.11256	3.11348	6.59626	5.9424
FBgn0002638	Rcc1	10.1024	10.1266	10.4622	10.3852	10.0467	10.4042	10.6587	10.6032
FBgn0002641	mal	6.75331	6.37969	2.42108	2.60998	6.77473	6.17422	4.9765	3.32071
FBgn0002643	mam	6.45678	5.60025	3.62623	7.59374	6.20963	3.54764	2.59274	3.38489
FBgn0002645	Map205	8.44059	8.29756	7.93537	6.61625	8.51116	8.52267	8.4404	8.42095
FBgn0002673	twe	8.18341	8.10936	6.35917	1.35881	8.23084	8.44321	8.48778	7.46107
FBgn0002707	mei-9	5.83532	4.79572	3.60678	4.58504	5.59098	4.43069	3.98435	3.89426
FBgn0002709	mei-218	0.12586	0.623295	1.11758	1.93692	0.133531	0.273167	0.211256	0.700819
FBgn0002715	mei-S332	6.09674	6.1923	5.4598	4.28875	6.13697	6.23462	6.24701	5.74846
FBgn0002716	mei-W68	1.70111	1.60615	0.613502	0.600533	1.83241	1.6654	1.33152	0.440345
FBgn0002719	Men	6.63288	6.00684	3.84369	2.44653	6.69153	5.42065	4.05188	3.66029
FBgn0002723	Met	4.76832	3.96209	3.7782	3.7542	4.52628	2.88358	2.17625	1.84591
FBgn0002732	E(spl)malpha-BFM	0.229486	0.936637	1.59536	4.47577	0.544671	2.06247	6.08598	5.58796
FBgn0002733	E(spl)mbeta-HLH	0	0.0357395	0.0663037	1.90614	0.173016	0.372435	2.93552	2.28432
FBgn0002734	E(spl)mdelta-HLH	0	0.0179804	0.12672	0.596034	0.106279	0.228664	3.68011	1.52718
FBgn0002735	E(spl)mgamma-HLH	0.0246625	0.0357395	0	1.51871	0.0363031	0.576196	4.80345	1.18603
FBgn0002736	mago	7.21038	7.46181	7.79921	8.10296	7.42528	7.65152	7.83584	7.9232
FBgn0002772	Mlc1	0	0	0.0452393	0.147869	0	0	0	0.0135965
FBgn0002773	Mlc2	0.0246625	0	0.536943	1.52167	0.267669	0	0.4391	1.17171
FBgn0002774	mle	6.30911	5.77296	7.1605	7.48819	5.99775	6.19702	6.28175	6.82886
FBgn0002775	msl-3	6.92146	6.25289	5.28518	6.71998	6.87372	5.28478	4.5096	4.37866
FBgn0002778	mnd	7.3288	7.09543	7.0115	6.56457	7.43309	7.05078	7.39601	6.82254
FBgn0002780	mod	9.9668	10.4655	10.6001	10.0634	10.264	10.6161	10.6857	10.7024
FBgn0002781	mod(mdg4)	9.76104	9.33088	9.30181	9.17766	9.6666	9.07932	8.87121	8.66085
FBgn0002783	mor	9.75044	9.33541	10.0547	9.5101	9.65783	10.1155	10.0064	10.1248
FBgn0002787	Rpn8	6.59218	5.67332	4.4554	6.60196	6.58416	3.20308	3.29199	3.25628
FBgn0002789	Mp20	0	0.0729439	0.67717	0.563969	0.106279	0.551622	0.914268	2.01114
FBgn0002791	mr	6.33106	6.31563	5.67115	5.30624	6.33246	6.15845	6.26169	5.90227
FBgn0002838	ms(3)K81	0	0.0579927	0.194545	1.52562	0	0.258321	0.25126	0.908361
FBgn0002842	sa	0	0	0	0.0341943	0	0	0.195125	0.234942
FBgn0002855	Acp26Aa	0	0	0.0452393	0.0599998	0	0.0349351	0.0148474	0.179593
FBgn0002856	Acp26Ab	0	0	0	0.0264188	0	0.0520904	0.0868751	0.0580881
FBgn0002862	Mst87F	0	0	0	0.0264188	0	0.0350171	0	0.12246
FBgn0002863	Acp95EF	0	0	0	0	0	0	0	0
FBgn0002865	Mst98Ca	0	0	0	0	0	0	0	0.027066
FBgn0002868	MtnA	0.761322	0.951653	2.38	0.894023	0.999627	1.34858	2.22907	1.9687
FBgn0002869	MtnB	0	0	0	0	0	0	0	0
FBgn0002872	mu2	7.61516	6.97061	5.57255	6.36374	7.52246	7.14513	6.79697	6.30429
FBgn0002873	mud	8.91665	8.31557	10.0482	8.91104	8.84026	8.65205	8.61694	9.05855
FBgn0002878	mus101	5.43178	3.14566	2.17896	5.72706	5.57972	1.15506	1.35632	2.48768
FBgn0002887	mus201	3.94414	3.09565	2.68583	5.18721	3.72589	1.4618	1.75328	2.15771
FBgn0002891	mus205	4.50641	3.73717	3.29523	5.2061	4.75565	3.63671	3.48339	4.13031
FBgn0002899	mus301	4.38077	2.57594	0.896759	1.53857	4.21911	1.01316	1.14311	1.4237
FBgn0002901	mus304	6.35468	5.91382	2.97601	4.27222	6.27398	4.91229	3.65905	2.80226
FBgn0002905	mus308	1.02621	0	4.38425	6.41081	1.30006	2.82124	3.9699	5.30478
FBgn0002906	Blm	6.96403	5.75211	3.16377	5.6572	6.60651	4.3293	3.00121	3.29362
FBgn0002909	mus312	0	0	0	0	0	0	0	0
FBgn0002914	Myb	8.02359	7.61571	7.17459	7.33317	8.00995	7.62249	7.4925	6.79532
FBgn0002917	na	0	0	0.441439	0.905734	0.0648961	0.150985	1.24137	3.79852
FBgn0002921	Atpalpha	8.91181	7.48118	6.42064	6.50121	8.60658	6.27295	5.59362	4.92138
FBgn0002922	nau	0	0	0	0	0	0	0	0.0316033
FBgn0002924	ncd	8.21742	8.04858	7.33982	7.45851	8.09448	7.86269	7.75894	7.53171
FBgn0002926	ndl	0.840886	1.01852	1.05955	1.19454	0.913332	1.26252	1.2643	1.47132
FBgn0002930	nec	0	0	0	0.0264188	0	0	0.143337	0.027066
FBgn0002931	net	0.064008	0.0579927	5.81238	6.26516	0.594217	1.80243	1.83249	4.01934
FBgn0002932	neur	5.94615	6.32928	8.19554	7.91175	6.1646	7.22511	7.20647	8.29934
FBgn0002933	ng1	0	0	0	0	0	0	0	0
FBgn0002936	ninaA	0	0	0	0	0	0	0	0
FBgn0002937	ninaB	0.119301	0.135869	0.622299	0.524683	0.071715	0.287586	0.493634	1.25895
FBgn0002938	ninaC	0	0	0.184948	0.703052	0	0.102365	0.114709	0.904903
FBgn0002939	ninaD	0.229486	0.535486	0.106778	0	0.519245	0.575802	0.546181	0.420413
FBgn0002940	ninaE	0	0	0	0.0171985	0	0	0.0309718	0.341478
FBgn0002941	slou	0	0.0268873	0.147126	0.612089	0	0.134934	0.87311	0.882722
FBgn0002945	nkd	0.0727576	0	7.2874	9.28201	0.173016	3.20148	4.2974	6.67364
FBgn0002948	nod	3.00118	2.38611	2.43935	4.45176	3.42499	2.06685	1.90534	1.78096
FBgn0002962	nos	6.76002	6.01103	6.61832	4.98684	6.75082	6.04073	6.1797	6.9179
FBgn0002973	numb	8.19359	7.46309	8.68938	6.74716	7.88408	7.28842	6.06185	7.74417
FBgn0002985	odd	2.58247	3.20227	7.68967	6.9162	3.30513	5.18376	4.3512	5.98913
FBgn0002989	okr	5.97143	5.14836	5.35303	6.43821	5.78054	4.80078	4.23367	4.34405
FBgn0003002	opa	0.142021	0.312996	8.667	8.55721	0.798255	2.76526	2.26496	6.83434
FBgn0003008	or	4.92695	5.45518	5.267	4.42952	5.19664	5.34697	5.40787	5.40254
FBgn0003009	ord	4.52287	4.19114	3.98747	4.27994	3.56644	3.70638	4.24563	4.7269
FBgn0003011	ort	0	0	0.0960687	0.0727315	0	0	0	0.105344
FBgn0003015	osk	6.70487	4.87554	1.83584	1.15216	7.14428	3.32298	2.53229	2.42995
FBgn0003016	osp	6.96732	6.0274	1.54803	1.87719	6.35689	4.25984	3.49961	2.30952
FBgn0003023	otu	8.04798	6.64797	3.00225	1.58874	7.90852	4.54358	3.51008	2.85861
FBgn0003028	ovo	8.13229	6.05531	3.86873	5.27084	7.63559	3.44472	3.49534	4.26203
FBgn0003034	SP	0	0	0	0	0	0	0	0.0925894
FBgn0003041	pbl	5.69049	4.14068	9.44898	9.48475	6.04203	6.27005	6.47463	8.04913
FBgn0003042	Pc	4.14301	2.15723	5.89994	6.57117	4.12694	2.86111	3.02806	4.24815
FBgn0003044	Pcl	6.88734	5.34781	7.41641	7.49896	6.63673	4.03578	4.17082	5.723
FBgn0003046	Pcp	0	0.0796211	0.363859	0.344532	0.327488	0.0349351	0.382424	0.76299
FBgn0003048	pcx	7.08555	5.61737	6.15162	8.09138	6.62053	4.83523	4.51982	5.39736
FBgn0003053	peb	3.10411	2.92332	1.9774	6.27696	3.30223	3.01007	4.37238	2.66936
FBgn0003057	CG10598	0	0	0	0	0	0.0521309	0	0.0797206
FBgn0003060	CG9757	0	0	0	0	0	0.0349351	0	0.027066
FBgn0003062	Fib	7.86164	8.50799	8.71735	9.29541	8.0197	8.32927	8.57755	8.5377
FBgn0003065	CG2150	0.0123839	0.164227	0	0.383753	0.205262	0.0349351	0.0755255	0.636738
FBgn0003067	Pepck1	0	0	0	0	0	0	0	0
FBgn0003068	per	0.519641	0.575507	0.515184	1.99308	0.456626	0.986449	0.662756	0.811555
FBgn0003071	Pfk	6.93118	6.34346	5.51399	5.2918	6.99622	5.30523	4.73249	4.52471
FBgn0003074	Pgi	1.8424	1.28596	5.06182	6.47248	2.94386	2.29601	3.40598	4.35925
FBgn0003076	Pgm1	6.87094	6.89339	5.08866	4.54109	6.88411	5.70265	5.24088	5.49574
FBgn0003079	Raf	7.62005	7.15703	5.69293	6.40562	7.57585	7.42567	6.00304	4.77674
FBgn0003082	phr	0.818643	0.287152	1.99172	5.26524	1.07231	0.451833	1.06419	1.58944
FBgn0003086	Pig1	0	0	0	0	0	0	0	0
FBgn0003087	pim	7.99825	8.16798	6.05478	6.05422	8.10648	7.80628	8.02376	6.06382
FBgn0003089	pip	0.0246625	0.0179804	0.0217304	0	0	0.0350171	0.0591942	0.147342
FBgn0003090	pk	1.09996	0.371863	5.27209	6.00483	0.819818	2.05766	1.94999	3.59292
FBgn0003091	Pkc53E	0	0	0.282409	0.117604	0	0.166784	0.295817	0.392464
FBgn0003093	Pkc98E	4.36601	3.4304	0.834529	0.767119	3.74803	1.20992	1.37411	1.31641
FBgn0003114	plu	5.75747	6.15644	3.78776	2.40707	6.01215	4.57867	4.07146	2.68356
FBgn0003116	pn	5.47631	5.60091	5.07341	4.41416	5.61861	5.52714	5.11238	4.78925
FBgn0003117	pnr	0.186416	1.00596	1.16627	6.90485	0.711112	0.645329	1.2681	1.40922
FBgn0003118	pnt	4.51517	3.24228	3.43225	6.41752	3.68583	2.24109	2.33726	4.01262
FBgn0003124	polo	9.85086	9.53647	9.87586	9.71218	9.80387	9.95464	10.0813	10.1863
FBgn0003129	Poxm	0	0.0203957	0.0431383	0.39091	0.0363031	0.167084	0.338772	0.273379
FBgn0003130	Poxn	0	0	0.149813	0.253237	0	0.166934	0	0.0580881
FBgn0003132	Pp1-13C	0.0614724	0.040507	0.321861	1.0283	0.0648961	0.166784	0.478291	0.829127
FBgn0003134	Pp1alpha-96A	7.59171	7.56421	7.23519	6.44465	7.53104	7.95023	7.94271	7.52942
FBgn0003137	Ppn	0	0	0.142228	0.548736	0.0293143	0.102365	0.50368	0.468396
FBgn0003139	PpV	7.53656	7.18346	6.19791	6.4109	7.36707	6.62712	6.61254	5.86273
FBgn0003140	PpY-55A	0	0	0	0	0	0	0	0
FBgn0003141	pr	5.71545	6.3874	6.50993	6.53759	5.97554	6.42752	6.54521	6.64624
FBgn0003145	prd	1.70635	2.82663	6.38077	7.0978	2.95552	4.22613	4.37231	4.76699
FBgn0003149	Prm	0	0	0.307195	1.19119	0.0293143	0.0690441	0.813065	0.695252
FBgn0003159	CG2841	6.68944	5.10691	1.42617	1.55728	6.60895	3.35186	1.90309	1.67001
FBgn0003162	Pu	2.32678	1.87621	0.698316	0.146849	1.74737	1.6487	2.15501	1.36595
FBgn0003165	pum	9.46984	9.16251	7.46973	5.07992	9.32886	9.13832	9.58344	7.83302
FBgn0003169	put	8.39147	8.14232	8.29797	5.79794	8.30967	8.58935	8.45998	8.09891
FBgn0003174	pwn	0.0789493	0.110755	0.707607	0.523695	0.173016	0.49037	0.850481	1.25895
FBgn0003175	px	6.12951	4.45474	4.26986	7.83456	6.00263	3.6293	3.34641	4.85008
FBgn0003187	qua	6.91964	6.15724	1.77769	1.24867	6.87871	4.27916	3.25573	2.67702
FBgn0003189	r	6.93732	6.47723	6.56265	6.07011	6.96889	6.74137	6.35935	6.33182
FBgn0003204	ras	4.59339	3.69483	1.60782	3.59176	5.02531	1.55588	1.26444	1.41357
FBgn0003205	Ras85D	7.83147	8.0858	8.74273	8.56248	8.08491	8.47801	8.6445	8.65213
FBgn0003206	Ras64B	6.68467	6.38425	5.24861	4.96107	6.62298	5.96584	5.70311	5.18946
FBgn0003209	raw	4.27937	2.93048	2.2813	5.27156	4.13036	2.07537	2.03187	2.59436
FBgn0003210	rb	8.15787	7.76308	7.55256	6.00272	8.01991	8.1827	7.73497	7.49936
FBgn0003218	rdgB	5.53202	3.70202	2.55583	3.09928	5.72403	3.11593	2.78208	2.62027
FBgn0003227	rec	0.901532	0.439591	2.1583	4.88998	1.83182	0.452079	0.882027	1.36216
FBgn0003231	ref(2)P	8.68001	8.77635	8.79206	7.25453	8.83916	9.26214	9.47954	9.24137
FBgn0003248	Rh2	0	0	0	0	0	0	0	0
FBgn0003249	Rh3	0	0	0	0	0	0	0.0584941	0.1182
FBgn0003250	Rh4	0.371647	0.198639	1.70647	3.45005	0.0996214	0.610736	0.403489	1.50492
FBgn0003254	rib	0.731669	1.91015	8.09675	6.99281	3.9805	4.91554	5.66843	6.75954
FBgn0003255	rk	0	0	0.0655279	0.242254	0	0	0.0868751	0.159418
FBgn0003256	rl	6.65138	6.89232	6.47202	5.0676	7.11846	7.57669	7.65244	7.38884
FBgn0003257	r-l	7.1959	7.24081	7.7039	7.1009	7.22059	7.66388	7.85242	7.98134
FBgn0003261	Rm62	11.0949	11.024	11.1207	11.0147	10.9926	11.036	10.9618	10.8245
FBgn0003267	ro	0	0.0441582	0.293592	0.483281	0.0823633	0.102444	0.32576	0.211538
FBgn0003268	rod	5.91518	4.58925	3.34283	5.10918	5.8544	3.55171	3.07015	3.37074
FBgn0003270	amos	6.04151	7.27322	2.91105	0.356986	6.08436	5.13146	6.05455	4.34987
FBgn0003274	RpLP2	10.5467	11.5839	11.2237	11.1811	10.9517	11.0734	11.3663	11.3151
FBgn0003275	RpII18	6.42234	7.03703	6.88491	7.30485	6.40561	6.79179	6.82734	7.05139
FBgn0003277	RpII215	9.77904	9.0338	9.07193	8.48268	9.49917	9.58619	8.95519	8.64679
FBgn0003278	RpI135	4.95659	4.69318	3.91045	5.34261	5.27057	4.1672	3.02047	3.27372
FBgn0003279	RpL4	11.6024	12.1062	12.1498	12.0132	11.5704	11.959	12.2639	12.3474
FBgn0003285	rst	0.484075	0.360409	1.62142	4.97384	0.329107	2.22208	1.56413	1.79444
FBgn0003292	rt	5.40327	3.93972	3.09434	5.64504	5.35495	2.91758	2.79393	3.45331
FBgn0003295	ru	0.0727576	0.105359	0.032474	0.193972	0.0293143	0.243533	0	0.231395
FBgn0003300	run	5.14291	5.52951	6.89729	6.91217	5.10638	5.4779	5.5546	5.83194
FBgn0003301	rut	5.80963	4.30742	2.43253	1.8894	5.36284	3.56597	2.43378	2.31404
FBgn0003302	rux	2.88538	2.25792	1.77195	3.33419	3.29363	1.20935	1.16764	1.45131
FBgn0003308	ry	0.778654	1.76646	5.05659	6.79844	2.10006	3.14285	4.16665	4.84113
FBgn0003310	S	7.53659	6.62934	6.24116	8.3416	7.05419	5.48492	4.60086	5.68561
FBgn0003312	sad	0.764081	1.77674	4.02981	4.84241	1.39865	4.73766	6.33117	5.22489
FBgn0003313	sala	0	0	0	0	0	0	0	0
FBgn0003317	sax	7.62551	7.16376	6.25559	6.91923	7.48814	6.80912	6.47424	5.19933
FBgn0003319	Sb	0	0	0.0452393	0.246804	0.0293143	0.0858009	0.322264	0.887986
FBgn0003321	sbr	7.19754	6.65806	6.12243	6.09438	7.18615	6.43876	6.23209	5.5046
FBgn0003326	sca	0.0368374	1.09147	7.78521	8.71822	3.62077	7.14399	6.69384	7.37977
FBgn0003330	Sce	6.92111	6.91718	7.30472	6.71013	6.94537	7.29343	7.40818	7.38112
FBgn0003334	Scm	7.53731	6.15506	6.20195	6.15985	7.1846	4.61514	3.68558	4.78246
FBgn0003339	Scr	0	0	0.249595	4.11596	0.0363031	0.0349351	0.331567	0.426973
FBgn0003345	sd	3.94541	3.53963	3.12818	4.9895	3.94674	3.09487	3.48105	2.89918
FBgn0003346	RanGAP	8.32202	8.32014	8.82464	9.06617	8.23614	8.61855	8.76673	8.81718
FBgn0003353	sei	0.52829	0.102718	1.93491	2.87098	0.572735	0.477457	1.08185	2.01401
FBgn0003356	Jon99Cii	0	0	0	0	0	0	0	0.0536335
FBgn0003357	Jon99Ciii	0	0.0203957	0.0109061	0	0	0.0350171	0	0.0797206
FBgn0003358	Jon99Ci	0	0	0.0673379	0.20804	0	0	0.20275	1.00671
FBgn0003360	sesB	10.5575	11.0604	11.2988	10.9139	10.7039	11.2931	11.4559	11.4221
FBgn0003366	sev	0	0.0203957	0.200551	0	0.0363031	0.0176148	0.0295435	0.299201
FBgn0003371	sgg	8.16235	8.17742	8.78048	8.42607	8.01792	8.75048	8.99967	8.95312
FBgn0003372	Sgs1	0	0	0.022797	0.14915	0.0363031	0	0	0.0316033
FBgn0003373	Sgs3	0.084535	0	0	0	0	0	0	0.027066
FBgn0003374	Sgs4	0	0	0	0	0	0	0	0
FBgn0003375	Sgs5	0	0	0	0	0	0	0	0
FBgn0003377	Sgs7	0	0	0	0	0	0	0	0.027066
FBgn0003378	Sgs8	0	0	0	0.0651614	0	0	0	0.0536335
FBgn0003380	Sh	0.0608833	0.0951304	0.272258	0.375467	0.205262	0.0691242	0.114709	0.276825
FBgn0003382	sha	0.0489105	0.0870048	0.308601	0.0264188	0.384925	0.551593	0.618384	0.534786
FBgn0003386	Shaw	0	0	0	0.172995	0	0	0.0868751	0.265505
FBgn0003388	shd	0.0906764	0.0958631	0.130683	0.85583	0.140033	0.213496	0.389937	0.931977
FBgn0003390	shf	0.479842	0.51759	0.397683	1.11492	0.521016	0.894083	1.03215	0.925042
FBgn0003391	shg	8.59065	8.30607	10.1688	9.17122	8.69952	9.35888	9.17583	9.64724
FBgn0003392	shi	7.86479	7.70036	7.72472	7.04335	7.90234	7.97414	8.07805	7.78373
FBgn0003396	shn	5.37368	4.17005	7.17178	6.04758	5.39972	5.81044	6.01116	6.66496
FBgn0003401	shu	2.21187	1.44643	1.35578	1.56651	2.63796	0.987169	0.942189	1.54173
FBgn0003410	sina	8.43863	8.31759	7.68094	7.00386	8.36767	8.43655	8.50725	7.25093
FBgn0003411	sisA	4.29694	4.64045	5.93419	6.36861	4.42144	6.81897	8.1119	7.64524
FBgn0003415	skd	8.52476	7.5389	6.94949	8.13894	8.06013	5.53294	4.77072	4.79587
FBgn0003416	sl	7.45605	6.95087	7.36779	5.91587	7.3814	7.6987	7.68561	7.58566
FBgn0003423	slgA	6.66473	6.07181	3.07522	3.4111	6.59094	4.37446	3.76778	2.83926
FBgn0003429	slo	0.0727576	0.0133124	0.128951	0.272392	0.0363031	0.273132	0.617433	0.868591
FBgn0003430	slp1	4.29764	5.83863	6.35789	7.88827	4.9383	5.58451	5.2821	5.68464
FBgn0003435	sm	2.60727	1.80328	1.38931	3.26553	1.86236	1.78768	1.97347	1.25536
FBgn0003444	smo	6.48794	6.15609	8.54243	7.84391	6.62592	6.73084	6.72685	7.14823
FBgn0003447	sn	8.28601	8.41531	9.08957	8.70681	8.25675	9.03038	9.3673	9.38048
FBgn0003448	sna	4.02154	5.19477	7.36289	7.44519	5.31806	6.25649	5.23873	6.36154
FBgn0003449	snf	6.78651	7.55916	7.38442	7.13451	7.0637	7.27583	7.40348	7.31174
FBgn0003450	snk	4.35378	4.52764	3.22586	1.08956	4.23844	4.18429	3.99956	2.97175
FBgn0003459	stwl	7.18805	7.34265	7.26453	5.38928	7.64109	7.34193	7.14661	6.58286
FBgn0003460	so	0	0	0.590718	4.26953	0.140033	1.00461	2.43628	1.22814
FBgn0003462	Sod1	9.00793	9.44426	9.18631	6.81644	9.05267	9.36688	9.31383	9.2992
FBgn0003463	sog	0.197305	0.840916	8.23143	8.40788	3.09472	6.26974	5.94388	5.83093
FBgn0003464	sol	5.31629	3.84869	4.92611	6.33668	5.26643	3.12762	3.36726	4.62752
FBgn0003475	spir	7.74208	6.45986	4.31571	2.40526	7.22116	5.30757	4.89951	4.57744
FBgn0003479	spn-A	6.09087	6.46619	4.70153	5.85848	6.24096	5.06793	4.6448	3.395
FBgn0003480	spn-B	3.71544	3.05094	2.41544	3.44537	3.78572	2.36055	2.20923	2.58138
FBgn0003482	spn-D	3.76578	4.21302	2.28295	3.46803	3.84694	3.45478	3.64693	2.73902
FBgn0003483	spn-E	8.15609	7.21719	5.83469	5.82606	7.84049	6.75752	5.42751	5.78366
FBgn0003486	spo	4.22429	5.52702	8.10444	8.66107	5.57836	6.98154	7.69506	8.5095
FBgn0003495	spz	6.00826	4.86289	1.78761	1.18197	5.60397	3.0604	1.93171	1.98885
FBgn0003499	sr	0	0	0.167005	0.189507	0.0363031	1.33323	1.21106	2.71972
FBgn0003502	Btk29A	8.8247	8.54827	8.65784	7.88073	8.71307	9.07684	9.14023	8.80152
FBgn0003507	srp	2.20249	1.66524	6.81008	8.69598	1.99701	4.55791	6.0796	7.94419
FBgn0003510	Sry-alpha	0	0	0	0	0	0	0	0
FBgn0003511	Sry-beta	0	0	0	0	0	0	0	0
FBgn0003512	Sry-delta	6.48105	6.59319	6.39305	6.81367	6.70684	6.54904	7.88216	8.26943
FBgn0003513	ss	0.230534	0.0799078	1.01208	0.33174	0.0293143	0.835534	1.40357	0.97136
FBgn0003514	sqh	7.13877	7.50236	7.7269	8.00289	7.32923	7.73568	7.89192	7.88252
FBgn0003515	st	0	0.113744	0.0431383	0.0778478	0	0	0	0.227445
FBgn0003517	sta	11.3267	11.6831	11.6394	11.6681	10.9204	11.6461	11.7596	11.5815
FBgn0003520	stau	8.50671	8.09009	8.06905	8.06934	8.39829	8.27089	7.91345	7.64748
FBgn0003525	stg	8.41796	7.34066	2.5203	7.83825	7.76755	5.46367	3.61631	3.65847
FBgn0003527	stil	1.88663	1.57957	1.01451	1.82121	2.24753	1.29181	0.902821	1.32096
FBgn0003545	sub	7.67802	7.54039	6.93765	7.61376	7.63671	7.47379	7.43162	6.92484
FBgn0003557	Su(dx)	7.8733	6.77427	6.30249	7.49809	7.61281	5.48107	4.49055	5.46644
FBgn0003559	su(f)	5.84571	5.72544	6.25597	6.27573	5.71867	6.21755	6.35543	6.39876
FBgn0003567	su(Hw)	8.69517	8.32354	8.91445	7.67064	8.57766	8.93484	8.87027	9.06978
FBgn0003575	su(sable)	7.95679	7.84589	8.08761	5.258	8.03743	8.60276	8.44235	8.56479
FBgn0003598	Su(var)3-7	9.3356	8.67907	8.09378	7.39282	9.3181	9.18183	8.25374	8.15126
FBgn0003607	Su(var)205	9.01856	9.29375	9.75934	10.1893	9.03592	9.47329	9.56186	9.72925
FBgn0003612	Su(var)2-10	8.94973	8.67273	8.1154	8.00237	8.94766	8.61707	8.67313	8.28108
FBgn0003638	su(w[a])	7.31337	6.90047	5.71311	6.68098	7.32072	6.851	5.9685	5.72729
FBgn0003651	svp	0	0	0.0852796	0.373724	0	0.0349351	0.454331	0.559819
FBgn0003654	sw	6.45778	5.77159	5.95317	3.61303	6.33749	6.277	6.15649	5.8115
FBgn0003655	swa	8.67807	7.51556	2.11087	0.82205	8.40609	5.32734	4.05594	2.68723
FBgn0003656	sws	8.77106	8.05877	6.72902	6.66032	8.48845	7.9909	7.42473	6.03885
FBgn0003660	Syb	7.19204	7.59121	7.55715	7.61495	7.22433	7.46679	7.66506	7.61942
FBgn0003676	CCT1	7.99583	7.84453	7.60467	6.99151	7.92969	7.27854	7.15772	7.10271
FBgn0003683	term	6.55518	8.57047	10.2794	7.25557	8.33357	9.42412	9.60009	10.1283
FBgn0003687	Tbp	6.70781	6.22914	5.34976	6.54388	6.56571	4.28155	3.3407	4.28838
FBgn0003701	thr	8.35777	7.91684	7.12128	6.77023	8.33325	8.383	8.01197	7.39447
FBgn0003710	tipE	1.30728	0.72196	0.802949	0.58794	0.57583	3.25639	3.15253	2.50263
FBgn0003714	tko	5.59326	6.4937	5.64169	5.54852	5.83487	5.70435	5.92387	5.73823
FBgn0003716	tkv	7.64317	7.35013	7.12548	6.92166	7.66827	7.39025	7.23191	6.69741
FBgn0003719	tld	4.39993	5.70223	8.00045	6.03554	5.40189	7.37179	7.89576	8.27044
FBgn0003720	tll	4.04789	5.19562	7.48777	4.43882	5.38491	6.069	6.0371	6.5912
FBgn0003721	Tm1	9.16001	9.25584	9.60998	9.32017	9.28627	9.80952	9.91922	9.92351
FBgn0003731	Egfr	2.5102	4.02846	8.34403	7.93362	6.15196	7.05576	7.2069	7.52314
FBgn0003733	tor	7.70288	7.35611	6.04618	1.5268	7.71009	7.89517	7.78763	6.8515
FBgn0003741	tra	3.52867	3.78269	4.40432	4.16462	3.64601	3.45794	3.35434	3.40778
FBgn0003742	tra2	6.26142	5.85131	3.48582	5.08993	6.16854	4.44604	3.82452	3.08257
FBgn0003744	trc	5.45036	3.51408	2.92433	5.62925	5.51037	1.28434	1.8123	2.22235
FBgn0003747	Gr5a	0.0246625	0.0203957	0.0873202	0.0928168	0.0541177	0.228485	0.0584941	0.440345
FBgn0003748	Treh	4.74318	3.28625	2.19402	0.581699	4.79647	2.35335	2.6398	2.26151
FBgn0003751	trk	1.26661	1.11243	0.866388	1.10718	1.60255	0.477518	0.600253	1.06486
FBgn0003861	trp	0	0	0	0	0	0	0.142015	0.027066
FBgn0003862	trx	4.93318	3.44862	7.63639	7.38715	4.75914	4.38365	3.94545	5.80772
FBgn0003863	alphaTry	0.0246625	0	0	0	0	0.0350171	0.0148474	0
FBgn0003865	tsg	5.34444	6.5333	6.76066	4.58981	5.68296	5.94751	6.18225	5.39067
FBgn0003866	tsh	2.45154	1.08837	4.1615	8.43795	1.98259	2.24154	2.5581	3.62491
FBgn0003867	tsl	0	0	0.15951	0.776421	0.0363031	1.57796	1.68303	1.89591
FBgn0003870	ttk	6.64425	5.22146	1.42153	5.20562	6.20332	2.7824	2.76117	2.5211
FBgn0003882	tub	7.63828	7.1873	4.9375	5.20436	7.52525	6.11025	4.70467	4.24126
FBgn0003884	alphaTub84B	11.8518	12.0792	12.6032	12.8843	11.7657	12.3664	12.4968	12.6529
FBgn0003885	alphaTub84D	7.67641	8.2952	9.1387	9.20443	7.97135	8.55977	8.78882	8.91563
FBgn0003886	alphaTub85E	0	0	0.512718	1.23064	0.106279	0	0.415822	0.530304
FBgn0003888	betaTub60D	0	0	0.262262	3.4989	0.199047	0.198093	0.828312	1.13886
FBgn0003889	betaTub85D	0.096217	0	0.022797	0.544847	0	0.166784	0.175288	0.34294
FBgn0003890	betaTub97EF	0.0851144	0.273772	0.276162	0.447749	0.173016	0.243746	0.701534	1.84906
FBgn0003891	tud	7.02722	5.32274	5.03327	7.11472	6.06543	2.53777	3.383	4.48283
FBgn0003892	ptc	1.42152	0.69308	9.5005	9.50002	2.95684	6.07385	6.08148	7.72054
FBgn0003896	tup	0	0.040507	4.29617	6.41546	0.106279	2.29566	2.89226	3.49183
FBgn0003900	twi	3.06174	5.41301	8.45782	8.21562	5.28669	6.25496	5.88207	7.42502
FBgn0003916	snRNA:U1:21D	0.185168	0.353337	0.115785	0	0.120436	0.243817	0.372621	0.193631
FBgn0003920	snRNA:U2:14B	0.856979	0.65434	0.640193	0.322012	0.800007	0.977988	0.891676	0.632115
FBgn0003922	snRNA:U2:38ABa	0.531402	0.783125	0.633412	0.141972	1.0414	0.931909	1.10182	0.991063
FBgn0003923	snRNA:U2:38ABb	0.0310636	0.028088	0.0109061	0	0.0182657	0.0520904	0.0584941	0.0404109
FBgn0003926	snRNA:U3	0	0	0	0.0675968	0	0	0	0.0536335
FBgn0003930	snRNA:U4:39B	0.0614724	0.052528	0.0432698	0.161122	0	0.134934	0.0591942	0.0135965
FBgn0003931	snRNA:U4:38AB	0	0	0	0	0	0	0	0
FBgn0003933	snRNA:U5:14B	0.409132	0.631317	0.370353	0.255618	0.587095	1.06529	0.736268	0.666803
FBgn0003934	snRNA:U5:23D	0.0733418	0.220375	0.0777484	0.0132699	0.120436	0.182671	0.168815	0.0603103
FBgn0003935	snRNA:U5:34A	0	0.0265031	0	0.248952	0	0	0.158094	1.06198
FBgn0003936	snRNA:U5:35D	0	0	0.0428757	0.0840125	0	0.0349351	0.0440914	0.345309
FBgn0003938	snRNA:U5:63BC	0.0463481	0.0780918	0	0	0	0	0.0309718	0
FBgn0003941	RpL40	9.87436	10.5352	10.2797	10.3952	10.0125	10.1978	10.3539	10.4512
FBgn0003942	RpS27A	9.82807	10.7948	10.5344	10.5386	10.2065	10.4039	10.5231	10.6593
FBgn0003943	Ubi-p63E	8.1057	6.79161	5.93848	6.38446	7.64763	4.40533	3.06027	2.67752
FBgn0003944	Ubx	0	0	1.56023	3.56543	0	0.166784	0.162662	0.880334
FBgn0003950	unc	1.53347	0.707585	0.785751	2.87527	1.38696	0.576027	1.27561	1.10589
FBgn0003961	Uro	0.0489105	0.223976	0.891013	0.683227	0	0.0690441	0.168815	1.40651
FBgn0003963	ush	1.30325	1.09056	2.35371	7.80221	1.6641	1.26946	1.61941	1.80395
FBgn0003964	usp	6.64171	5.11372	4.01483	4.63233	6.52784	2.89834	2.11117	3.27709
FBgn0003965	v	0	0	0.0431383	0	0.0293143	0.0349351	0.0598941	0.295433
FBgn0003969	vap	7.46152	7.23967	6.45974	6.60229	7.55831	7.43846	7.16532	6.49544
FBgn0003975	vg	0.0246625	0	1.42529	0.429961	0	0.689695	1.81188	1.7385
FBgn0003977	vir	7.17158	6.88982	8.11627	8.42748	7.09021	7.59725	7.53838	8.00254
FBgn0003978	vls	5.80734	5.66811	6.34737	6.99136	5.81177	5.64866	5.53542	5.68094
FBgn0003979	Vm26Aa	0	0	0	0.228765	0	0	0	0
FBgn0003980	Vm26Ab	0	0	0	0.0778478	0	0	0	0.0426604
FBgn0003983	Vm34Ca	0	0	0.022797	0.10895	0	0	0.0295435	0.194034
FBgn0003984	vn	2.15334	1.90938	3.41551	5.40696	1.55903	2.34522	3.00641	3.60118
FBgn0003996	w	2.57184	2.14515	3.24767	4.69351	2.44817	2.64386	3.25556	3.36547
FBgn0003997	hid	2.68081	2.5209	4.25946	5.06415	3.10056	4.23804	5.15647	5.30951
FBgn0004003	wbl	0	0	0.0673379	0.102891	0	0.0858009	0.0295435	0.113928
FBgn0004034	y	0.119301	0.102718	0.953262	0.529208	0.236803	1.73541	2.25074	2.70317
FBgn0004045	Yp1	0	0.00901823	0	0	0	0.0350171	0.295817	0.30296
FBgn0004047	Yp3	0.16439	0.186061	0.369514	1.21984	0.230723	0.135011	0.415022	1.52766
FBgn0004049	yrt	7.97233	7.49232	7.49588	7.72899	7.86249	7.71379	7.38771	6.65945
FBgn0004050	z	7.2132	6.7977	7.38858	6.97034	7.08643	6.72495	6.93655	6.42928
FBgn0004052	Z600	2.92408	5.96263	9.48085	4.11076	5.85587	5.93146	4.12202	6.88471
FBgn0004053	zen	4.69944	6.03715	6.70528	5.10226	5.54511	6.70224	7.37421	6.80809
FBgn0004054	zen2	4.08474	5.24777	1.88574	4.47031	4.44769	4.52988	5.09123	4.64526
FBgn0004055	uzip	6.59458	6.15675	5.52179	5.07902	6.24797	5.77156	5.70885	4.52585
FBgn0004057	Zw	2.85861	2.30448	0.40772	0.350772	2.94452	0.656989	0.662756	0.630472
FBgn0004066	Prosalpha4	9.01007	9.3842	9.266	7.17413	9.1159	9.42761	9.56635	9.40513
FBgn0004087	Dhfr	1.0036	0.919391	0.182222	0.924087	1.5892	0.228736	0.0868751	0.167686
FBgn0004101	bs	6.26122	5.35852	2.43965	3.84387	6.07571	3.36578	1.89587	2.3424
FBgn0004102	oc	0.551418	1.07134	5.9122	5.6817	3.23343	5.21688	5.32298	4.45626
FBgn0004103	Pp1-87B	8.80001	8.75785	9.32999	9.58363	8.6948	9.09523	9.18252	9.25437
FBgn0004106	Cdk1	8.29508	8.60848	8.64833	8.58935	8.42145	8.71798	8.75129	8.64111
FBgn0004107	Cdk2	7.06684	6.63283	5.56858	6.96917	6.81139	4.39793	3.97735	4.54473
FBgn0004108	Nrt	7.45114	8.13806	11.6637	10.3289	8.26208	9.43906	9.22412	10.3216
FBgn0004110	tin	0	0.377935	1.18253	6.71793	0.493363	1.00373	2.09609	1.00313
FBgn0004117	Tm2	0.0614724	0	0.0452393	0.0840125	0	0	0.116055	0.105344
FBgn0004118	nAChRbeta2	0	0.0980689	2.06573	4.50882	0	0.599056	1.32177	2.3166
FBgn0004132	boca	5.95498	6.51403	6.20411	6.14095	6.06126	6.36056	6.43236	6.1823
FBgn0004133	blow	0.120432	0.0357395	0.314056	1.81783	0.0437511	0.102365	1.06226	2.02463
FBgn0004143	nullo	5.44989	7.52939	3.91087	0.439609	6.62539	7.12372	7.57311	5.74173
FBgn0004167	kst	5.75964	4.40305	3.17337	5.28976	5.00308	3.44182	3.42627	3.75605
FBgn0004168	5-HT1A	0	0.070158	0.106778	1.58573	0	0.0349351	0.116055	0.937064
FBgn0004169	up	0.096217	0.168363	0.466994	0.210246	0.0857357	0.0690441	0.200213	0.117988
FBgn0004170	sc	5.02216	5.63178	1.46432	2.23533	4.99783	5.92193	5.86232	4.5399
FBgn0004171	Mst98Cb	0	0	0	0	0	0	0	0
FBgn0004172	Mst84Da	0	0	0	0	0	0	0	0
FBgn0004173	Mst84Db	0	0	0	0	0	0	0	0
FBgn0004174	Mst84Dc	0	0	0	0	0	0	0	0
FBgn0004175	Mst84Dd	0	0	0	0	0	0	0	0
FBgn0004177	mts	9.59825	9.99726	10.1826	9.93354	9.6489	10.2135	10.26	9.98982
FBgn0004179	Csp	8.67078	8.69138	9.04607	8.01511	8.74546	9.12007	9.2914	9.37851
FBgn0004181	Ebp	0	0	0	0	0	0	0	0
FBgn0004183	snRNA:U1:82Eb	1.52122	1.78392	0.790132	0.243209	1.63564	1.56174	1.80159	1.25138
FBgn0004185	snRNA:U1:95Ca	0.382788	0.237492	0.317971	0	0.240694	0.386158	1.00286	1.57654
FBgn0004186	snRNA:U1:95Cb	0.125296	0.0662828	0.189466	0	0.0293143	0.243853	0.161358	0.0536335
FBgn0004187	snRNA:U1:95Cc	0.408206	0.396091	0.267992	0.110266	0.292891	0.451987	0.665978	0.404758
FBgn0004188	snRNA:U6:96Aa	0	0	0.0340618	0	0	0	0	0
FBgn0004189	snRNA:U6:96Ab	0	0.0992118	0.0642332	0.293141	0	0	0	0.147342
FBgn0004190	snRNA:U6:96Ac	0	0	0	0	0	0	0	0
FBgn0004191	snRNA:U2:34ABa	0.0702373	0.133041	0.212619	0.420032	0.371564	0.372241	1.99754	1.89268
FBgn0004192	snRNA:U2:34ABb	0.263014	0.206204	0.202788	0.0904237	0.238096	0.634494	1.00286	0.401082
FBgn0004197	Ser	0	0	0.482141	0.284315	0	1.54825	1.93268	3.11762
FBgn0004198	ct	0.311949	0.237941	0	0.976783	0.534835	0.633655	0.300562	0.271654
FBgn0004227	nonA	8.07548	7.79529	9.13448	9.33695	7.88123	8.52114	8.47648	8.85454
FBgn0004228	mex1	0	0.0706151	1.28238	1.12289	0.297888	0.213278	0.736471	1.49583
FBgn0004237	Hrb87F	9.56758	9.47283	9.54427	9.90831	9.42604	9.3418	9.31696	9.19924
FBgn0004240	DptA	0	0.137934	0.191602	0.486925	0.153409	0.166859	0.351668	0.635694
FBgn0004242	Syt1	0	0.0268873	0.150545	0.266983	0.0182657	0.102365	0.211886	0.430071
FBgn0004244	Rdl	0	0.0265031	0.0452393	0.55202	0.0857357	0.0521309	0.276121	0.259908
FBgn0004359	T48	5.30304	3.826	3.39602	5.47124	4.83616	1.96234	1.43261	2.78677
FBgn0004360	Wnt2	0	0	0.502924	1.71757	0	0.931226	1.1123	1.14075
FBgn0004362	HmgD	10.6505	10.957	11.2467	11.6958	10.6983	10.9713	10.8898	10.5837
FBgn0004363	porin	10.1378	10.2268	9.77427	9.80493	10.0726	9.74398	9.37367	8.953
FBgn0004364	18w	0.0608833	0.418583	7.33666	8.22253	2.59588	4.44574	4.877	6.07102
FBgn0004367	mei-41	1.48381	0.834432	2.65475	5.30115	2.16386	1.27663	1.94197	2.53475
FBgn0004368	Ptp4E	7.32469	5.91801	7.14563	7.9891	6.85122	3.95003	3.72285	4.98487
FBgn0004369	Ptp99A	6.02	5.13802	2.69048	4.89247	5.70901	3.81149	2.37071	2.11313
FBgn0004370	Ptp10D	8.22316	7.64939	6.82377	4.12622	8.01775	7.82607	7.52334	6.55923
FBgn0004372	aly	0	0.0133124	0	0.0264188	0	0	0	0.105344
FBgn0004373	fwd	8.67073	8.00264	7.7169	7.1824	8.51483	8.05606	7.25555	7.43038
FBgn0004374	neb	6.12154	5.08579	7.22272	8.20241	6.1618	4.62527	4.01917	5.67004
FBgn0004378	Klp61F	8.07415	7.6271	7.65065	7.41944	7.93101	8.22009	8.14574	7.86733
FBgn0004379	Klp67A	7.6053	7.00975	7.08791	8.11339	7.42187	6.36667	5.90806	5.29786
FBgn0004380	Klp64D	3.52746	1.62432	3.79093	4.54294	3.84774	1.78741	2.22613	2.64909
FBgn0004381	Klp68D	2.86564	1.0666	1.54307	3.24996	3.17873	0.733192	0.910005	1.67857
FBgn0004387	Klp98A	6.76895	5.68219	5.28865	5.78691	6.41502	4.51896	3.22555	4.31493
FBgn0004389	bnk	6.45726	8.62904	9.26606	1.95591	8.28284	9.04097	9.41006	9.30202
FBgn0004390	RasGAP1	8.09858	7.56819	6.79562	6.8356	7.91008	7.64818	7.14426	6.24696
FBgn0004391	shtd	6.93908	6.07527	5.68689	6.33333	6.82841	5.63659	4.50009	5.19133
FBgn0004394	pdm2	0	0.209078	5.17617	5.98202	0.173016	1.54213	2.11463	4.27664
FBgn0004395	unk	7.37559	7.18601	7.92212	6.13072	7.43272	7.90931	7.92951	8.02044
FBgn0004396	CrebA	1.105	0.649763	0.714225	4.67211	0.702976	0.91283	1.22917	0.933794
FBgn0004397	Vinc	7.50748	6.91181	4.20818	2.3369	7.40667	6.32698	5.76091	4.37905
FBgn0004400	rhi	5.77396	5.97162	5.94621	5.98366	6.22006	6.32787	6.45361	6.26481
FBgn0004401	Pep	10.2439	9.99521	10.382	10.8399	10.0549	10.2337	10.0503	9.52409
FBgn0004403	RpS14a	9.46899	10.535	10.1137	10.1151	9.73266	10.0063	10.1347	10.2463
FBgn0004404	RpS14b	8.43184	9.25323	8.81146	8.89993	8.59043	8.8704	9.00071	9.12106
FBgn0004406	tam	6.95841	6.38893	4.96032	4.58059	6.86259	5.90031	5.00498	4.50354
FBgn0004407	DNApol-gamma35	0	0	0	0	0	0	0	0
FBgn0004414	msopa	0	0	0	0	0	0	0	0
FBgn0004419	me31B	11.2407	11.3777	10.3027	10.0421	11.3141	10.6914	10.8381	10.3401
FBgn0004425	LysB	0	0	0.022797	0.182527	0	0	0.0868751	0.027066
FBgn0004426	LysC	0	0.0203957	0	0.0341943	0	0	0	0
FBgn0004427	LysD	0	0	0.0217304	0	0	0.0350171	0.0295435	0.193631
FBgn0004428	LysE	0	0.0203957	0	0.0171985	0	0	0	0.0625291
FBgn0004429	LysP	0	0	0	0	0	0	0	0
FBgn0004430	LysS	0	0	0	0	0	0	0	0.0928058
FBgn0004431	LysX	0.0246625	0	0.0452393	0	0	0.0350171	0.114709	0
FBgn0004432	Cyp1	9.77085	9.81381	9.2804	9.36788	9.39549	8.75303	8.5675	8.0845
FBgn0004435	Galphaq	0.492503	1.20344	2.04392	3.97902	0.65773	0.611094	0.729686	1.0749
FBgn0004436	Ubc6	7.32479	7.61492	7.28762	6.10249	7.47911	7.50845	7.65144	7.14841
FBgn0004449	Ten-m	7.52805	6.95428	7.69056	9.17076	7.37022	7.70669	7.59823	8.02667
FBgn0004456	mew	0.381845	0.28651	4.21651	7.39565	0.0862144	0.825568	1.53739	2.11874
FBgn0004463	RpIII128	5.16149	4.52582	4.62861	6.13163	5.21616	2.58635	2.37886	3.40474
FBgn0004465	Su(P)	5.86263	6.05941	5.33486	6.09259	6.08955	5.11305	4.85306	4.55652
FBgn0004507	GlyP	8.84749	8.26107	7.29313	2.87267	8.7875	7.44833	7.07476	6.28156
FBgn0004509	Fur1	6.95773	6.78403	7.30094	6.89509	6.91962	7.33977	7.52765	7.66075
FBgn0004510	Ets97D	4.6264	2.62563	2.22793	3.24126	4.57509	1.12268	1.34748	1.35567
FBgn0004511	dy	0.096217	0.180327	0.107532	0.250146	0.236803	0.243711	0.246349	0.027066
FBgn0004512	Mdr49	0.186416	2.28808	9.04047	7.95471	3.76678	6.21562	5.94415	8.26195
FBgn0004513	Mdr65	0	0.127899	0.0891031	0	0.384925	0	0.66297	0.731959
FBgn0004514	Oct-TyrR	0.58579	0.373753	0.763068	0.96476	0.271056	0.785465	1.22903	1.57335
FBgn0004516	Gad1	0.0123839	0	0.022797	0	0	0	0.114709	0.314176
FBgn0004552	Akh	0	0.040507	0.273476	0.350772	0.189229	0.52738	0.801201	0.499845
FBgn0004554	Edg91	0	0	0	0	0	0	0	0
FBgn0004556	Dbp73D	5.97322	6.25887	5.7583	5.3591	6.11523	6.3551	6.52413	6.31417
FBgn0004567	slp2	0.719831	1.36176	4.6644	5.67162	1.60844	2.59691	2.47436	3.95535
FBgn0004569	aos	2.16024	1.9788	3.09287	6.19803	2.13904	1.45505	2.50958	3.63983
FBgn0004573	5-HT7	0.0552051	0.0357395	0	0.15884	0.106279	0.0692043	0.0909894	0.0135965
FBgn0004574	Rop	6.89871	6.15288	5.7702	6.07039	6.61345	5.00553	4.43369	4.18927
FBgn0004575	Syn	0	0.0203957	0.413307	0.145565	0.140033	0.0690441	0.369237	0.864909
FBgn0004577	Pxd	0	0	0.161932	0	0.071715	0.228449	0.277326	0.576839
FBgn0004580	Cbp53E	0.0246625	0	0.686969	1.7753	0.0293143	0.102365	0.195125	1.07237
FBgn0004581	bgcn	2.31299	0.998416	1.40134	2.82464	1.42094	0.656482	0.956889	1.42275
FBgn0004583	ex	3.3682	1.92948	3.38464	6.26475	2.5739	2.60324	2.95699	3.00823
FBgn0004584	Rrp1	6.63454	5.6375	4.58193	7.64263	6.50723	3.59057	3.598	4.43352
FBgn0004587	B52	9.49865	9.58568	10.3221	10.7542	9.4159	9.86376	10.0496	10.2114
FBgn0004588	Eig71Ea	0	0	0	0	0	0	0	0
FBgn0004589	Eig71Eb	0	0	0	0	0	0	0	0
FBgn0004590	Eig71Ec	0	0	0	0	0	0	0	0
FBgn0004591	Eig71Ed	0	0	0	0	0	0	0	0
FBgn0004592	Eig71Ee	0	0	0	0	0	0	0	0
FBgn0004593	Eig71Ef	0	0	0	0	0	0	0	0
FBgn0004594	Eig71Eg	0	0	0.0431383	0	0	0	0	0
FBgn0004595	pros	0.153249	0.168589	7.39327	7.67342	1.49019	5.20693	5.78848	7.08273
FBgn0004597	CycC	5.87365	6.16895	6.27358	5.95493	6.02769	6.328	6.29605	6.18546
FBgn0004598	Fur2	9.62938	9.03809	3.70594	2.65408	9.43836	8.16386	6.992	4.77669
FBgn0004606	zfh1	4.93004	4.255	1.65792	7.39245	4.50103	2.37084	2.81691	2.72039
FBgn0004607	zfh2	0.0310636	0.0381253	2.53886	6.61923	0.0648961	0.678586	1.59346	3.43922
FBgn0004611	Plc21C	7.28592	6.32002	2.8312	2.01549	7.07585	5.61192	3.86043	3.24941
FBgn0004618	gl	0.0246625	0.00901823	0.28584	1.09036	0.0293143	0.0858009	0.616958	1.10341
FBgn0004619	GluRIA	0	0	0	0	0	0	0	0.0316033
FBgn0004620	GluRIIA	0.389953	1.10302	1.33454	0.686219	0.688479	1.97905	4.49025	4.88972
FBgn0004622	TkR99D	0	0.0102339	0	0	0	0	0	0
FBgn0004623	Gbeta76C	0.107805	0.460567	1.76986	2.22352	0.140033	0.77468	1.5727	1.85406
FBgn0004629	Cys	0	0	0.0222638	0.170732	0	0.0349351	0.0612927	0.0819098
FBgn0004635	rho	1.696	2.53207	5.87338	5.50203	3.14765	4.15431	3.80115	3.80204
FBgn0004636	Rap1	8.36039	8.64174	9.3425	9.56362	8.48197	9.12856	9.28123	9.36177
FBgn0004638	drk	6.56828	7.3068	7.50518	7.69593	6.95368	7.2886	7.34102	7.05125
FBgn0004643	Zw10	3.97389	2.4751	4.05857	6.00329	4.39647	1.61946	1.78498	2.78359
FBgn0004644	hh	0.175445	0.91465	1.84498	5.4829	0.755342	0.75401	1.03393	1.43804
FBgn0004646	ogre	2.96052	2.72483	5.85306	8.2629	2.85386	3.70803	3.44329	4.08401
FBgn0004647	N	8.80881	7.85183	6.80167	8.52947	8.55341	6.65037	5.08238	4.65897
FBgn0004648	svr	8.22561	7.94478	7.37887	6.1798	8.12047	8.48586	8.28882	7.93057
FBgn0004649	yl	7.22248	5.297	1.93944	1.48213	7.69734	3.43272	2.5803	2.8595
FBgn0004650	fs(1)N	4.80196	2.63012	0.398095	0.0264188	5.19492	0.83671	0.32343	1.1149
FBgn0004652	fru	0.0552051	0.0203957	0.242975	0.110266	0.119969	0.0858009	0.75773	0.822331
FBgn0004654	Pgd	3.53453	2.64497	3.21834	3.40369	4.04226	2.07068	2.27265	3.18485
FBgn0004655	wapl	9.75397	9.04994	6.46712	6.36557	9.547	8.87177	7.79904	6.65606
FBgn0004656	fs(1)h	9.62018	8.96016	8.8459	9.26407	9.39036	7.98666	6.90186	6.53839
FBgn0004657	mys	7.48858	6.93155	7.56886	6.45545	7.3237	7.6902	7.81538	7.62667
FBgn0004666	sim	0.815154	0.797977	0.337788	5.87706	0.350897	0.344725	1.35886	0.700393
FBgn0004687	Mlc-c	7.23865	7.37373	7.73533	7.9381	7.45412	7.84726	8.03131	7.96545
FBgn0004698	Xpc	9.03989	8.91772	8.91542	7.85036	9.00335	9.34333	9.32554	9.17193
FBgn0004777	Ccp84Ag	0.0123839	0.052528	0	0	0	0	0	0
FBgn0004778	Ccp84Af	0	0	0	0	0	0	0	0
FBgn0004779	Ccp84Ae	0	0	0	0	0	0	0	0
FBgn0004780	Ccp84Ad	0	0	0	0.0341943	0	0	0	0.0925894
FBgn0004781	Ccp84Ac	0	0	0	0	0	0	0	0
FBgn0004782	Ccp84Ab	0	0	0	0	0	0	0	0
FBgn0004783	Ccp84Aa	0	0	0	0	0	0	0.0882479	0.227051
FBgn0004784	inaC	0	0	0	0	0	0	0	0.0625291
FBgn0004795	retn	9.94208	9.63167	10.8647	8.58025	9.89733	10.4857	10.597	10.64
FBgn0004797	mdy	5.21476	4.82236	2.31886	1.20405	5.35847	3.8685	3.26363	1.53263
FBgn0004811	fs(2)ltoPP43	7.44054	7.72034	7.27384	7.00101	7.46883	7.87906	7.94115	7.81336
FBgn0004828	His3.3B	9.92562	10.4077	10.6658	10.8792	10.0958	10.5075	10.6983	10.8293
FBgn0004832	Xpac	0.188036	0	2.26175	3.93304	0.398149	0.316405	0.250034	0.310819
FBgn0004837	Su(H)	6.94467	7.04022	8.16992	5.95988	7.04445	7.73787	7.86818	8.17062
FBgn0004838	Hrb27C	10.6606	10.5872	11.0044	10.9395	10.6734	10.6297	11.0867	10.2883
FBgn0004839	otk	0	0	5.30161	4.21359	0.76619	2.48788	2.73996	4.0095
FBgn0004841	TkR86C	0	0	0.16628	1.48829	0	0.258321	0.370366	0.553523
FBgn0004842	RYa-R	0	0	0	0	0	0	0	0
FBgn0004852	Ac76E	0	0	0.087065	0.0778478	0	0.0692043	0.18203	0.0840956
FBgn0004854	B-H2	0	0	0.157221	0.743927	0	0.118819	0.49932	0.37668
FBgn0004855	RpII15	6.40718	6.85892	6.85212	6.58292	6.44885	6.765	6.87484	6.92141
FBgn0004856	Bx42	8.36337	8.39446	8.74052	8.55012	8.30565	8.68326	8.85612	8.91042
FBgn0004858	elB	0.203519	0.114233	0.24673	0.45542	0.147425	0.633764	0.995755	1.94557
FBgn0004859	ci	0.12586	0.27116	7.3307	9.70891	0.440162	2.24816	3.25161	5.69083
FBgn0004860	ph-d	5.72243	4.62121	6.207	6.91372	5.39817	3.75904	3.46863	4.54547
FBgn0004861	ph-p	2.32455	1.17957	7.24068	7.39122	2.43502	4.77838	4.32242	6.15948
FBgn0004862	bap	0	0	0.022797	1.45435	0	0.102365	1.27742	0.34294
FBgn0004863	C15	0	0	0.201391	4.6352	0	0.0349351	0.0868751	0.12246
FBgn0004864	hop	8.22567	7.79206	7.03793	6.04248	8.24648	8.16715	7.08895	6.68101
FBgn0004865	Eip78C	0.0614724	0.0556396	0.022797	0	0	0	0.220965	0.191807
FBgn0004867	RpS2	10.5323	11.2858	11.4179	11.2163	10.8975	11.4245	11.4679	11.3204
FBgn0004868	Gdi	7.51071	6.47914	4.89079	7.0975	7.33318	3.86329	2.51969	2.9906
FBgn0004870	bab1	0.970366	1.50519	0.760044	1.97234	1.05104	0.875135	0.57994	1.25177
FBgn0004872	piwi	6.82857	6.31768	6.16376	5.65272	6.86108	6.37207	6.58984	6.56933
FBgn0004875	enc	8.97002	8.14921	5.87041	6.59676	8.51848	7.26154	6.45137	5.63865
FBgn0004876	cdi	8.25226	7.12381	2.63014	4.25782	7.81413	5.88267	3.046	2.7127
FBgn0004878	cas	0.0727576	0.502859	6.47116	5.91439	1.18532	3.27642	3.79636	5.78197
FBgn0004880	scrt	0.0489105	0	1.49432	2.05344	0.123255	1.91914	1.35973	2.3826
FBgn0004882	orb	5.32756	3.60969	3.78128	2.56826	5.70207	2.83673	2.98304	3.7786
FBgn0004885	tok	0.197305	0.57439	6.4527	5.90755	0.850162	4.35572	3.80954	5.33186
FBgn0004888	Scsalpha1	8.55192	8.80945	8.46621	7.26415	8.59752	8.50021	8.87348	8.38882
FBgn0004889	tws	8.78837	8.04201	5.29474	5.51188	8.53007	6.18029	4.59114	3.44342
FBgn0004892	sob	0.119301	0.316931	3.93658	4.60887	0.412808	1.87653	2.11755	2.14667
FBgn0004893	bowl	0.0614724	0.398431	3.56612	5.97259	1.06405	2.66555	3.18386	4.02048
FBgn0004895	FoxL1	0	0	1.53593	1.88749	0	0.102365	0.760316	3.10919
FBgn0004896	fd59A	0.119301	0.0133124	0.0431383	0	0	0	0.0295435	0.141057
FBgn0004897	fd96Ca	0	0	0	0	0	0.0349351	0.0584941	0.238871
FBgn0004898	fd96Cb	0	0.0706151	0.395626	0.904683	0	0.689539	1.62804	2.31069
FBgn0004901	Prat	3.04156	2.87407	3.11343	5.4913	3.67675	2.27078	3.40197	3.29904
FBgn0004903	Rb97D	6.89658	6.16481	5.57492	6.53733	6.27312	5.31776	5.12725	5.40976
FBgn0004907	14-3-3zeta	9.16949	9.53128	9.33514	9.15807	9.24659	9.51399	9.52852	9.39591
FBgn0004908	Arl2	3.16461	3.36922	3.04535	3.71868	3.23042	2.77176	2.31074	2.31558
FBgn0004910	Eip63F-1	0.0246625	0	0	0	0	0	0	0
FBgn0004911	asRNA:Eig63F-2	0.0310636	0	0	0.0132699	0.071715	0	0.0440914	0
FBgn0004913	Gnf1	6.36108	5.07348	2.93935	6.68913	6.4247	2.83547	2.3841	2.78899
FBgn0004914	Hnf4	5.0886	2.65082	1.86143	1.8188	5.23081	1.67656	1.76018	1.38167
FBgn0004915	TfIIB	6.85465	6.90097	7.32282	7.00022	6.97156	7.27516	7.43897	7.49801
FBgn0004919	gol	0.186416	0.183442	0.751487	0.295457	0.182945	0.399623	0.445541	0.238676
FBgn0004921	Ggamma1	7.0631	7.3512	7.76264	8.09315	7.25751	7.7452	7.93699	8.00683
FBgn0004924	Top1	10.2225	9.87632	10.3374	8.41294	10.2019	10.6104	10.6214	10.6022
FBgn0004926	eIF2beta	5.25826	5.01801	6.21414	7.72462	5.47051	3.69333	3.55311	4.55176
FBgn0004956	upd1	4.0012	4.70958	7.61383	5.06902	4.71253	6.49032	6.48915	6.98584
FBgn0004957	por	5.57806	5.27139	4.93694	5.06594	5.39019	5.00537	4.76961	4.568
FBgn0004959	phm	0.21375	0.608734	6.26969	7.08882	1.33126	4.26774	3.12392	5.58418
FBgn0005198	gig	7.48373	7.12299	7.36946	6.21635	7.44133	7.84076	7.43173	7.47547
FBgn0005278	Sam-S	9.44612	9.55228	9.95217	9.10997	9.70317	10.1058	10.3406	10.4224
FBgn0005322	nmd	7.50996	7.73694	7.03456	4.52618	7.5682	7.44538	7.49325	6.76231
FBgn0005355	Su(fu)	6.9363	7.25752	7.25804	6.7356	7.02239	7.2451	7.37232	7.27308
FBgn0005386	ash1	7.21207	5.58404	7.04079	7.51178	6.99298	5.02529	4.36709	5.57695
FBgn0005390	fs(1)M3	3.00035	1.91812	0.625386	0.921243	3.51518	1.02212	1.47982	1.5279
FBgn0005391	Yp2	0.0727576	0.11148	0	0.163401	0.0648961	0.258461	0.32576	0.0536335
FBgn0005411	U2af50	7.89765	8.19039	8.42704	8.6059	8.0093	8.21719	8.31392	8.36309
FBgn0005427	ewg	6.54034	5.47635	3.38005	4.07482	6.16252	4.50675	3.69355	3.26127
FBgn0005533	RpS17	10.0004	10.6099	10.3834	10.5073	10.005	10.3949	10.4681	10.6408
FBgn0005536	Mbs	7.34499	6.29504	5.39642	6.37163	6.91243	4.93701	4.02154	4.62496
FBgn0005558	ey	1.24336	1.09417	1.10324	2.25506	1.21001	1.6481	1.43773	1.64469
FBgn0005561	sv	0.470009	0.477692	1.18244	2.37435	0.452149	0.987233	0.87311	1.55092
FBgn0005564	Shal	0.257052	0.37709	1.61416	1.75385	0.483169	1.29793	1.77758	1.32697
FBgn0005585	Calr	9.35847	8.89402	8.32382	9.9362	8.96141	6.49768	6.10339	6.02944
FBgn0005586	Rab3	0	0	0.208539	2.18331	0.0293143	0	0.147293	0.81116
FBgn0005590	scw	5.83786	7.87237	5.73695	0.87544	7.23043	7.74731	8.16246	7.05411
FBgn0005593	RpL7	10.9694	11.5112	11.3669	11.383	11.0765	11.2989	11.5251	11.6161
FBgn0005596	yem	7.60749	5.73672	3.69853	5.157	7.26956	4.40173	3.21753	3.68374
FBgn0005612	Sox14	0	0.0268873	4.23501	5.01189	0.173016	1.23154	2.56585	3.14652
FBgn0005613	Sox15	0.0246625	0.11148	0.343653	0.262254	0.205262	0.102444	0.116055	0.506054
FBgn0005614	trpl	0	0	0	0	0	0	0	0
FBgn0005616	msl-2	1.55146	1.86751	7.9853	7.63921	3.39839	3.42242	4.1416	5.07805
FBgn0005617	msl-1	9.0583	8.38952	7.0307	6.81345	8.88858	8.28208	7.45444	6.63559
FBgn0005619	Hdc	0.0246625	0	0.332207	0.284315	0	0.0690441	0.4391	0.75985
FBgn0005624	Psc	6.66116	5.60162	6.25118	6.56031	6.47913	5.78827	6.0216	6.06585
FBgn0005626	ple	0	0.104667	0.635832	0.0264188	0.267669	0.931314	0.835686	1.05709
FBgn0005631	robo1	1.01282	1.99388	6.43921	6.11319	3.31778	4.12956	3.93313	5.47868
FBgn0005632	faf	9.7409	9.24208	8.62929	4.70795	9.64256	9.83692	9.18142	8.8982
FBgn0005633	fln	0	0	0	0.0132699	0	0	0.0148474	0
FBgn0005636	nvy	0.389953	1.36542	5.21043	5.0106	3.12242	6.31972	6.55662	6.54345
FBgn0005638	slbo	0.096217	0.163055	0.0423499	0	0.205262	0	0	0
FBgn0005640	Eip63E	7.29323	7.18212	7.25106	4.99562	7.40547	7.8686	7.94157	7.93035
FBgn0005642	wdn	8.27078	7.7914	6.39315	6.56549	8.33337	8.16241	7.20028	5.939
FBgn0005648	Pabp2	6.76477	7.33946	7.75452	8.07154	6.78104	7.46692	7.87874	7.63038
FBgn0005649	Rox8	9.73377	9.8345	9.51618	8.9136	9.6658	10.1412	10.1092	9.58254
FBgn0005654	Orc3	0	0	0	0	0	0	0	0
FBgn0005655	PCNA	8.38002	8.54527	8.7042	9.22092	8.40427	7.84665	7.66884	8.04532
FBgn0005658	Ets65A	0.0123839	0	0	0	0	0.0350171	0.0612927	0.395988
FBgn0005659	Ets98B	0	0	0	0.080262	0	0	0.0868751	0.288056
FBgn0005660	Ets21C	0.0906764	0.0357395	0.16604	1.34593	0.0580449	0.135087	0.0868751	0.73947
FBgn0005664	Crys	0	0	0	0.0264188	0	0	0	0.0625291
FBgn0005666	bt	0.814239	0.607153	1.08991	2.1024	0.691954	0.754484	1.45601	1.85278
FBgn0005670	Cyp4d1	0.0789493	0.0265031	0.672432	2.19438	0.0580449	0.102365	0.408992	0.753271
FBgn0005671	Vha55	8.9142	8.28094	4.59635	4.71127	8.82436	6.89828	6.26271	4.73882
FBgn0005672	spi	2.82565	1.68693	7.08104	8.53923	3.3102	2.26717	2.17898	4.14854
FBgn0005674	GluProRS	4.2434	3.12958	4.57567	6.80928	4.62362	2.0621	2.73521	4.05422
FBgn0005677	dac	0.16439	0.118261	3.88924	2.27348	0.950802	2.81869	4.46007	5.395
FBgn0005683	pie	5.95747	4.81416	4.04029	5.0933	5.62408	2.85278	2.17076	3.01154
FBgn0005694	Aef1	8.69251	8.34993	3.35652	2.93942	8.37696	7.06872	5.63398	3.34903
FBgn0005695	gcl	8.71432	8.08298	4.99735	5.20474	8.49855	6.73141	5.27424	4.98419
FBgn0005696	DNApol-alpha73	3.53978	1.98805	4.70969	7.26101	3.93342	1.74589	2.1189	3.80903
FBgn0005771	noc	3.3015	5.47893	5.90955	7.68599	5.81923	6.33859	6.55712	7.33012
FBgn0005775	Con	0.500448	0.657286	0.816762	1.20158	0.712353	1.74094	1.05879	1.70103
FBgn0005777	PpD3	8.06779	7.91755	6.6379	5.16005	8.18958	7.31927	6.44521	5.95521
FBgn0005778	PpD5	0	0	0	0	0	0	0	0
FBgn0005779	PpD6	0	0	0	0	0	0	0	0.0625291
FBgn0008635	betaCOP	6.24385	5.08826	4.13983	5.15703	6.08566	3.88091	3.37976	3.2747
FBgn0008636	hbn	0.375881	1.7085	5.5846	4.34312	2.1171	4.1689	4.09691	4.80324
FBgn0008646	E5	0	0.0353576	0.539926	0.387879	0	0.0690441	0.581629	1.77806
FBgn0008651	lbl	0	0.0203957	0.0431383	0.0675968	0	0.166859	0.246349	0.371677
FBgn0010014	CanB	0.0246625	0.0203957	0.0217304	0.0853518	0.140033	0.0350171	0.18203	0.678568
FBgn0010015	CanA1	0	0.0133124	0.117158	0.396733	0.0363031	0.0690441	0.12976	0.447323
FBgn0010019	Cyp4g1	0.153249	0.0706151	0.576365	0.723976	0.140955	0.182671	0.142015	0.447492
FBgn0010038	GstD2	0.108375	0.244931	0.022797	0.178767	0.490447	0.135087	0.12976	0.128616
FBgn0010039	GstD3	3.2944	1.09714	0.128951	0.26462	3.43493	0.503227	0.274916	0.552102
FBgn0010040	GstD4	0.342182	0.268229	0.188634	0.939552	0.233766	0.27341	0.575542	0.666803
FBgn0010041	GstD5	0.250548	0.0981516	0.293688	2.17153	0.160277	0.167046	0.585522	0.996413
FBgn0010042	GstD6	0.0727576	0.269278	0.571637	0.487938	0.110066	0.316675	0.0295435	0.406158
FBgn0010043	GstD7	0	0.0654876	0.0968283	0.132168	0.0363031	0.1026	0.0295435	0.440174
FBgn0010044	GstD8	0	0.282926	0.620792	0.46901	0.205262	0	0.0868751	0.56859
FBgn0010051	Itp-r83A	5.10646	2.94613	2.53592	3.83898	4.96254	2.80517	2.86355	3.66872
FBgn0010052	Jhe	0.142021	0.844706	3.50142	1.95876	0.97698	1.75075	1.2173	2.16087
FBgn0010053	Jheh1	3.86341	4.07111	4.10329	3.34474	3.45562	4.31728	4.24931	4.13524
FBgn0010078	RpL23	10.4947	11.2679	10.9337	11.0064	10.699	10.9007	11.0413	11.1384
FBgn0010097	gammaTub37C	4.83445	3.41897	2.72337	1.62358	4.39024	3.0256	2.03072	1.77319
FBgn0010100	mAcon1	9.35489	9.16161	9.16746	8.13507	9.21061	9.36167	9.23486	9.08425
FBgn0010105	comm	0	0	4.52073	7.07092	0.106279	2.24051	1.51082	4.02026
FBgn0010109	dpn	2.6801	3.51514	3.81861	3.47288	3.49955	3.8234	3.42291	4.11439
FBgn0010113	hdc	8.04458	8.06298	8.09034	7.47751	8.14802	8.32888	8.63762	8.14543
FBgn0010114	hig	0.107805	0.213307	1.23821	1.62	0.221119	0.795493	1.30434	1.64964
FBgn0010173	RpA-70	7.13758	5.37993	4.40885	7.76571	6.99861	2.41173	1.61513	3.34416
FBgn0010194	Wnt5	5.07723	5.24899	5.1643	7.05296	4.92372	5.60965	5.48568	4.36077
FBgn0010197	Gyc32E	0.0552051	0.225401	0.0637156	0.172995	0.106279	0.24364	0.850076	0.674077
FBgn0010198	RpS15Aa	10.2077	10.7989	10.6578	10.7185	10.3842	10.6638	10.8429	10.9715
FBgn0010213	Sod2	7.3125	7.52138	7.05622	6.82002	7.3813	7.00663	6.44753	6.53867
FBgn0010215	alpha-Cat	9.00841	9.18621	9.74141	9.73113	9.26514	9.86436	9.90221	10.201
FBgn0010217	ATPsynbeta	10.0945	9.92663	9.64816	9.97932	9.9352	9.21176	9.12761	8.54874
FBgn0010220	Dbp45A	5.31032	5.52683	5.43138	5.7258	5.41051	5.58033	5.70001	5.73829
FBgn0010222	Nmdmc	1.33148	0.645106	2.2466	3.69119	1.44999	0.62276	0.4391	0.944541
FBgn0010223	Galphaf	0.231057	0.112694	0.310692	0.151709	0.527401	0.0691242	0.183315	0.531746
FBgn0010225	Gel	3.37845	2.22705	3.93524	4.79507	2.74169	3.24566	3.82508	4.10154
FBgn0010226	GstS1	8.27404	8.39467	8.2186	8.05894	8.17959	8.76615	9.14625	8.92223
FBgn0010228	HmgZ	0.0851144	0.090043	7.42483	9.37871	0.252318	1.34723	3.06765	4.54316
FBgn0010235	Klc	6.98922	6.03554	3.57788	3.2652	6.71005	4.6687	3.55904	3.01879
FBgn0010238	Lac	7.38489	6.84773	10.2137	10.8579	6.99748	7.97867	7.94581	8.56985
FBgn0010240	Lcch3	0	0	0.28828	0.65378	0.0147316	0.0176148	0.0868751	0.136852
FBgn0010241	Mdr50	0	0.0203957	0.107532	0.69466	0	0.0350171	0.646792	1.11607
FBgn0010246	Myo61F	1.30812	0.289589	0.665302	1.96829	1.44287	0.0691242	0.522551	1.0439
FBgn0010247	Parp	6.79817	7.33838	8.03261	7.95836	7.48122	7.769	8.09905	8.52102
FBgn0010258	Rbp4	0.0246625	0.106215	1.46187	0.820442	0.140033	0.425933	0.369237	0.138956
FBgn0010263	Rbp9	4.34475	4.19967	3.41484	0.936435	3.74419	4.36849	4.283	3.42476
FBgn0010265	RpS13	10.3035	10.9872	10.748	10.8679	10.4422	10.6404	10.8746	10.9632
FBgn0010269	Dsor1	5.88105	4.90698	4.44597	6.03045	5.76007	2.5167	2.32612	3.10023
FBgn0010278	Ssrp	7.25294	6.22959	5.74752	8.02787	7.20461	4.45223	3.77285	4.65798
FBgn0010280	Taf4	8.35105	7.90002	9.03975	7.76976	8.55748	8.51988	8.78663	8.49723
FBgn0010282	TfIIFalpha	8.2252	8.62768	8.65405	8.53209	8.10219	8.66005	8.80983	8.91875
FBgn0010287	Trf	5.16187	5.10442	4.42347	5.31202	5.06458	4.86741	4.77099	3.90721
FBgn0010288	Uch	7.40308	6.79741	5.24566	5.16033	7.14904	5.37999	5.18448	5.24318
FBgn0010292	bys	6.6874	6.88128	5.70045	5.36144	6.88812	6.53472	6.75994	6.02039
FBgn0010294	ng2	0	0	0.010503	0	0	0	0	0
FBgn0010295	ng3	0	0	0	0	0	0	0	0
FBgn0010296	ng4	0	0	0	0	0	0	0	0
FBgn0010300	brat	9.09887	7.78342	7.6187	8.79329	8.68002	6.74839	5.72443	6.2564
FBgn0010303	hep	7.6302	6.7074	5.18971	5.69904	7.34187	6.33306	5.55347	4.97073
FBgn0010309	pigeon	5.6604	3.60145	2.92923	4.46589	5.5185	1.8776	2.11421	2.87084
FBgn0010313	corto	8.03726	7.71882	8.09934	8.44785	7.77753	6.988	6.55762	7.48638
FBgn0010314	Cks30A	5.23542	4.84853	5.76175	6.83378	5.56471	5.14136	5.28434	5.56973
FBgn0010315	CycD	8.16583	8.05495	5.10276	4.45439	8.09815	7.67192	6.92731	5.18313
FBgn0010316	dap	6.674	4.68594	3.00041	3.52418	6.45474	4.35234	3.55118	3.5526
FBgn0010317	CycJ	3.07117	1.9078	0.701649	0.807221	3.23556	0.733445	0.4391	0.661396
FBgn0010323	Gsc	0.337025	0.179125	2.2776	4.15892	0.333577	0.258531	0.470699	1.14787
FBgn0010328	woc	9.40604	8.06068	7.41204	8.10758	9.11768	7.20652	5.13621	6.16592
FBgn0010329	Tbh	0.0246625	0	0.0452393	0.0264188	0	0	0.129094	0.0797206
FBgn0010333	Rac1	7.65586	7.97325	8.01081	7.70379	7.69633	8.08475	8.22979	7.93372
FBgn0010339	128up	6.45467	6.31239	4.94653	5.3272	6.42421	4.99316	4.73546	4.41136
FBgn0010340	140up	3.34863	2.92312	3.20478	3.91499	3.20462	1.74144	1.41702	1.60953
FBgn0010341	Cdc42	8.0262	8.25839	8.75992	8.73438	8.09249	9.0939	9.00829	9.09401
FBgn0010342	Map60	9.06526	8.91986	9.48948	9.38539	8.97612	9.41895	9.50545	9.70647
FBgn0010348	Arf79F	9.13148	9.35522	9.72943	9.72588	9.26222	9.78173	9.85437	9.98303
FBgn0010350	Cds	7.25617	6.21541	2.36327	1.7405	6.80238	5.45588	4.31272	2.92312
FBgn0010352	Nc73EF	8.22079	8.24915	8.52163	7.51889	8.14874	8.72039	8.7522	8.85788
FBgn0010355	Taf1	8.66747	8.32305	8.94985	7.93743	8.58665	9.19948	9.003	9.26948
FBgn0010356	Taf5	7.15643	6.91478	6.50462	7.17608	7.14159	6.63476	6.49169	5.34378
FBgn0010357	betaTry	0.0246625	0.116493	0.032474	0	0.106279	0.0350171	0	0.027066
FBgn0010358	deltaTry	0	0	0	0	0	0	0	0
FBgn0010359	gammaTry	0.0123839	0	0	0	0	0	0	0
FBgn0010379	Akt1	7.08115	6.26518	6.78594	7.50629	6.86942	4.83829	4.81766	4.44054
FBgn0010380	AP-1-2beta	8.03896	7.64104	7.33474	7.01048	8.13131	7.60372	6.71791	6.46742
FBgn0010382	CycE	9.3227	8.58999	9.01332	8.44582	8.74994	7.60538	7.39768	7.73809
FBgn0010383	Cyp18a1	0.0246625	0.11225	1.4109	1.32661	0.267669	2.87509	2.06538	3.0203
FBgn0010385	Def	0	0.0179804	0.0563309	0.137078	0	0	0.0295435	0.171803
FBgn0010387	Acbp2	0	0	0	0.0341943	0	0.0350171	0.0295435	0.109642
FBgn0010388	Dro	0	0	0	0	0	0	0	0
FBgn0010389	htl	0.910013	0.723778	4.86384	6.35209	1.07911	2.5189	2.85315	3.90181
FBgn0010391	Gtp-bp	3.13141	2.61004	1.22005	3.3859	3.70826	1.48107	1.53851	1.2006
FBgn0010395	Itgbn	2.50354	1.42871	2.23221	0.958794	2.23793	2.95768	2.29085	1.87851
FBgn0010397	LamC	5.67868	5.26408	3.40378	2.4904	5.55783	3.79138	2.90486	2.4284
FBgn0010398	Lrr47	3.89137	2.55324	2.81968	5.52056	3.94015	1.26221	0.648654	2.23175
FBgn0010399	Nmdar1	0	0	0.117907	0.0928168	0	0.0349351	0.114709	0.179593
FBgn0010401	Os-C	0.197305	0.135869	0.0644924	0.0675968	0.106279	0.412523	0.324595	0.257973
FBgn0010403	Obp83b	0	0	0	0	0	0	0	0
FBgn0010406	RNaseX25	6.77064	6.54761	6.97395	7.30965	6.71774	6.96852	7.09749	6.88441
FBgn0010407	Ror	0.21375	0.385989	1.07386	1.67005	0.212328	0.330601	0.771665	1.56961
FBgn0010408	RpS9	9.28734	9.72973	9.68436	9.80943	9.26692	9.71761	9.77285	10.0153
FBgn0010409	RpL18A	10.7395	11.2657	11.0987	11.1842	10.6843	11.082	11.1602	11.3261
FBgn0010411	RpS18	10.367	11.1866	10.8854	10.9165	10.4865	10.8796	10.9981	11.1172
FBgn0010412	RpS19a	11.0969	11.5399	11.3107	11.4406	10.9317	11.3022	11.3987	11.5245
FBgn0010414	SerT	0.0310636	0	1.75058	1.42103	0.106279	0.102365	0.624766	0.35747
FBgn0010415	Sdc	6.65542	6.72044	7.59948	8.82257	6.85276	7.4994	7.79601	7.60273
FBgn0010416	TH1	7.30314	7.13287	7.75935	7.87576	7.34023	7.85075	7.89246	8.07995
FBgn0010417	Taf6	6.99457	6.94129	7.28573	7.45139	6.92003	7.1581	7.32411	7.43111
FBgn0010421	TfIIFbeta	7.12712	7.37814	7.48635	6.51831	7.24466	7.75157	7.85592	7.85676
FBgn0010422	TfIIS	7.3602	7.60312	7.62338	7.64175	7.32077	7.61252	7.72598	7.77666
FBgn0010423	TpnC47D	0	0	0	0.0928168	0	0	0.0309718	0
FBgn0010424	TpnC73F	0	0	0.054507	0.0523625	0.0147316	0	0.27371	0.027066
FBgn0010425	epsilonTry	0.0727576	0.11197	0.0537243	0	0.106279	0.182857	0	0.0316033
FBgn0010431	mtrm	7.82357	6.59277	2.1315	1.94277	7.56075	3.66023	2.65654	2.36077
FBgn0010433	ato	3.1912	3.02384	0.735639	1.31309	1.87493	2.47037	2.44009	1.0632
FBgn0010434	cora	3.42769	1.42114	3.05032	4.07602	2.06714	1.65965	2.66483	3.43238
FBgn0010435	emp	0.0727576	0.147283	1.5715	0.829261	0.205262	0.967953	0.897951	2.30596
FBgn0010438	mtSSB	0.51137	0.442844	0.0875748	0.815462	0.480233	0.0349761	0.0309718	0.0536335
FBgn0010441	pll	6.83427	6.62365	4.52395	4.6923	6.65021	6.73041	6.47324	5.56668
FBgn0010452	trn	0.609633	1.42725	5.71351	8.8172	2.26211	4.91172	4.71973	5.42229
FBgn0010453	Wnt4	0	0	0.652365	0.844981	0.0363031	0.135011	0.0309718	0.180001
FBgn0010470	Fkbp14	5.09258	5.24071	5.40037	4.62318	5.16918	5.55133	5.64709	5.3803
FBgn0010473	tutl	0	0.040507	7.41032	6.30395	0.519245	5.83317	5.4645	7.38171
FBgn0010482	l(2)01289	0	0	0.0441892	0.681638	0	0	0.731005	0.375073
FBgn0010488	NAT1	9.3097	8.62838	9.79285	9.85083	9.15088	9.06516	8.73104	8.87589
FBgn0010497	dmGlut	2.56852	1.68701	1.54985	1.75082	2.95648	1.63117	2.30381	2.3605
FBgn0010501	Dcp-1	6.64825	6.69638	7.57436	8.02168	6.69167	7.24618	7.30241	7.5024
FBgn0010504	kermit	4.29829	4.91368	3.38453	5.12197	4.7858	4.72831	4.84371	3.53505
FBgn0010516	wal	7.8882	8.4379	8.35889	8.21748	7.94189	8.31998	8.42036	8.48959
FBgn0010520	Bka	5.16999	5.46802	4.50012	5.37039	5.28991	4.4834	4.78007	3.9338
FBgn0010531	Ccs	2.09016	0.775951	0.768325	2.86982	2.18949	0.197946	0.347089	0.470401
FBgn0010548	Aldh-III	6.91762	6.95064	6.68001	5.85661	7.08097	6.99495	7.15813	7.10095
FBgn0010549	l(2)03659	6.50856	6.28184	6.27372	3.92361	6.33202	6.60495	6.50831	6.19566
FBgn0010551	Phb2	9.0506	8.63566	7.16352	6.57573	8.76674	7.06875	6.56806	5.70403
FBgn0010583	dock	7.19933	6.82253	7.0022	7.63658	7.16521	6.98709	6.95545	6.50159
FBgn0010590	Prosbeta1	8.62499	9.08141	9.05487	7.93741	8.63989	9.09367	9.16608	9.15938
FBgn0010591	Sply	6.27104	5.314	2.09015	1.53447	6.17436	3.85496	2.73855	1.88448
FBgn0010602	lwr	9.11189	9.47792	9.65843	9.7313	9.09579	9.65532	9.74744	9.92714
FBgn0010607	l(2)05714	6.17001	6.5245	5.2137	5.44438	6.26462	5.97308	6.16369	4.96897
FBgn0010611	Hmgs	6.35825	5.99108	3.64607	3.40023	6.43648	4.78311	4.15727	3.02417
FBgn0010612	ATPsynG	7.29114	8.04776	7.84334	7.72468	7.49397	7.78468	7.96081	7.89843
FBgn0010620	CG10939	5.9659	6.15589	6.21427	5.29415	6.18242	6.28508	6.53987	6.09067
FBgn0010621	CCT5	8.4573	8.37616	7.43711	6.93703	8.60296	6.98933	5.70343	5.63211
FBgn0010622	DCTN3-p24	5.47885	6.02102	5.94369	5.71692	5.69995	5.978	5.97618	5.84308
FBgn0010638	Sec61beta	3.44647	3.40507	6.1326	7.40051	4.27442	2.7814	3.20126	4.37352
FBgn0010651	MFS14	0.096217	0.453221	5.75197	7.97276	1.54161	3.39051	4.19444	4.67027
FBgn0010660	Nup214	8.76151	8.36966	7.77683	7.34946	8.67826	8.82587	8.15044	8.24647
FBgn0010741	Pfdn2	7.36134	7.92891	7.65413	7.24138	7.58766	7.73417	7.98352	7.91869
FBgn0010747	Srp54k	7.80556	7.89722	8.20747	7.851	7.82979	8.24301	8.38283	8.36422
FBgn0010750	atms	7.17365	7.26243	7.49598	7.454	7.22216	7.35992	7.46247	7.39378
FBgn0010762	simj	8.11991	7.53137	6.57312	7.95242	7.84024	7.0056	5.74182	5.69141
FBgn0010768	sqz	5.26146	3.06467	0.460711	1.61168	4.72797	0.87573	1.08682	0.985228
FBgn0010770	ppan	6.82257	7.09037	7.00602	6.93727	6.91579	7.31856	7.35395	7.44316
FBgn0010772	Xe7	6.69613	6.56122	6.95133	6.966	6.61139	6.9063	7.0148	6.73077
FBgn0010774	Ref1	9.19353	9.51649	9.93361	10.0102	9.31106	9.79392	9.88651	10.0541
FBgn0010786	l(3)02640	5.40797	4.15264	2.45711	3.86493	5.62835	2.03297	1.98674	1.92547
FBgn0010803	TrpRS	5.41518	4.51249	2.76173	4.47033	5.38293	2.8838	2.53907	2.46064
FBgn0010808	Chchd3	6.87676	7.40885	7.14233	7.17706	6.95599	7.10936	7.33545	7.14976
FBgn0010812	unc-45	1.50005	0.720312	2.71231	5.54079	2.38309	0.258461	0.939149	2.26989
FBgn0010825	Gug	9.55019	9.02937	8.4711	8.75981	9.44163	9.50923	8.61627	8.42334
FBgn0010830	l(3)04053	2.10894	1.12251	3.89179	5.06187	2.64385	1.39549	1.93598	2.63879
FBgn0010877	l(3)05822	8.47858	8.32673	7.23406	6.19612	8.50549	8.6927	8.48729	7.02402
FBgn0010894	sinu	5.21356	5.05526	5.60041	5.69485	5.36839	5.29473	5.5834	5.65247
FBgn0010905	Spn	9.43583	8.88098	7.28832	3.36207	9.32327	9.24413	8.52324	7.67481
FBgn0010909	msn	9.02105	8.8376	9.32861	8.34566	8.90431	9.45822	9.58563	9.65493
FBgn0010926	l(3)07882	7.43777	7.50082	7.86785	7.66437	7.48463	7.88399	7.98433	8.08764
FBgn0011016	SsRbeta	6.573	6.08199	4.86351	6.67522	6.42198	4.50513	4.2579	4.65272
FBgn0011020	Sas-4	3.57455	2.73678	3.49237	5.94263	3.72032	1.8921	2.39222	3.10085
FBgn0011202	dia	6.57867	5.24893	6.56117	6.52494	6.28168	4.81339	4.4181	5.44168
FBgn0011204	cue	9.27891	8.87426	6.58498	6.03937	9.22754	9.03364	9.23662	7.77286
FBgn0011205	fbl	5.50795	5.15451	4.40024	3.86427	5.4396	5.46334	5.17131	4.42381
FBgn0011206	bol	4.63468	4.36327	3.94617	4.35388	4.35256	4.67426	4.76562	3.85824
FBgn0011207	pelo	6.50633	5.0431	3.8501	5.67062	6.16633	2.77458	1.97105	3.28538
FBgn0011211	blw	10.7547	10.0983	9.77663	9.64144	10.347	9.13048	8.7496	8.49313
FBgn0011217	eff	9.01845	9.32067	9.49265	8.94957	9.12768	9.51033	9.7536	9.35426
FBgn0011224	heph	8.4709	8.43602	8.84301	7.27064	8.52297	9.06752	9.09878	9.12217
FBgn0011225	jar	4.04601	2.32344	5.29287	8.54515	4.47308	3.26198	4.81686	6.23888
FBgn0011227	ox	5.08518	5.73807	5.30801	5.53366	5.36285	5.34215	5.26819	5.51166
FBgn0011230	poe	8.41757	7.49508	6.46576	7.28838	8.30403	8.21871	7.15595	7.16473
FBgn0011232	scat	5.66592	4.57481	5.67259	6.13745	5.71221	2.93037	2.45306	3.97896
FBgn0011236	ken	3.08614	1.47655	1.60887	5.98125	3.39995	1.97899	2.96901	2.1097
FBgn0011239	ms(2)35Ci	0	0	0	0	0	0	0	0
FBgn0011244	Hsp60B	0	0	0	0.0599998	0	0	0	0
FBgn0011259	Sema1a	6.14129	5.7944	4.63301	4.04154	6.01161	5.39934	5.88672	4.32587
FBgn0011260	Sema2a	8.07051	7.8867	8.77041	8.82664	8.04771	8.70977	8.82054	9.09957
FBgn0011270	Pglym87	0	0	0	0	0	0	0	0.0536335
FBgn0011272	RpL13	10.7007	11.4799	11.2491	11.2533	10.8277	11.1059	11.3279	11.42
FBgn0011273	Acam	0	0	0	0	0	0	0	0
FBgn0011274	Dif	0.130706	0.0923407	0.0217304	0	0.199933	0.1026	0.581629	0.155266
FBgn0011276	HLH3B	0.102309	0	0.0423499	0.0778478	0.0363031	0.258742	0.464125	0.276825
FBgn0011277	HLH4C	0	0	0.0441892	0.0509922	0	0	0.0584941	0
FBgn0011278	lbe	0	0	0	0.0341943	0	0.102444	0.0309718	0
FBgn0011279	Obp69a	0	0	0.0642332	0.0765016	0	0	0.0295435	0
FBgn0011280	Obp19d	0.114416	0.0441582	0.0217304	0.100244	0.0862144	0.134934	0	0.254482
FBgn0011281	Obp83a	0	0	0	0	0	0	0	0
FBgn0011282	Obp84a	0.0310636	0.0102339	0.235191	0.775591	0.0862144	0.0175733	0	0.175908
FBgn0011283	Obp28a	0	0	0.0217304	0.0171985	0	0.0176148	0	0
FBgn0011284	RpS4	11.0052	11.636	11.601	11.6081	11.1866	11.4977	11.7122	11.8167
FBgn0011286	RyR	0	0.052528	4.16305	5.98038	0.249742	1.66987	2.59812	3.54831
FBgn0011288	Snap25	0.592172	0.895592	0.536104	0.499423	0.565861	1.02165	1.06925	0.684199
FBgn0011289	TfIIA-L	7.74184	7.89112	7.80345	7.77625	7.84829	7.85748	7.58255	7.4243
FBgn0011290	Taf12	6.87197	7.26554	7.09649	6.27771	6.99949	7.2097	7.378	7.2153
FBgn0011291	Taf11	5.01465	5.77945	5.4845	5.31643	5.38037	5.61364	5.62487	5.34888
FBgn0011293	a10	0.0123839	0.0102339	0	0	0	0.0349351	0.101539	0
FBgn0011294	a5	0	0	0	0	0.0363031	0	0	0
FBgn0011296	l(2)efl	0.0246625	0	0.022797	0.15043	0	0.135011	0.478291	0.59642
FBgn0011297	Alg3	4.6521	4.30949	3.79205	5.44717	4.6373	2.98138	2.5999	2.83463
FBgn0011300	babo	6.36728	5.03791	5.08033	6.24181	5.91942	3.69759	3.57385	4.70282
FBgn0011305	Rsf1	6.54097	6.94423	7.49925	7.71713	6.63275	7.25027	7.36139	7.56761
FBgn0011327	Uch-L5	8.10636	8.40661	8.71942	7.54861	8.26864	8.79781	8.81357	8.84386
FBgn0011335	vers	6.22001	6.3945	5.59324	5.82819	6.27688	5.97356	5.91503	5.38766
FBgn0011336	Stt3B	6.87861	6.12641	8.28712	9.38774	6.63813	5.7189	4.97186	6.24548
FBgn0011361	ND-ACP	7.01134	7.08593	5.62251	6.05841	6.94372	5.52022	5.23781	4.94022
FBgn0011455	ND-SGDH	6.70425	7.29048	6.84844	6.96905	6.92037	6.8362	6.86399	6.71204
FBgn0011474	PR-Set7	8.4346	7.54475	6.63465	8.00647	8.01211	6.05141	4.17497	4.6369
FBgn0011476	l(3)neo43	3.4964	3.46412	2.92375	4.07664	3.38562	2.67252	2.60912	2.2864
FBgn0011481	Ssdp	8.87362	9.15624	9.27362	8.53214	8.82716	9.37583	9.5803	9.31308
FBgn0011509	SrpRbeta	6.14324	6.51913	5.84557	3.52364	6.51678	6.28497	6.26772	5.51942
FBgn0011554	etaTry	0	0	0	0	0	0	0.168815	0
FBgn0011555	thetaTry	0	0.0203957	0.0642332	0	0.071715	0	0	0
FBgn0011556	zetaTry	0	0	0	0	0	0	0.0295435	0
FBgn0011559	Acp36DE	0	0	0.0852796	0.37153	0.071715	0.0690441	0	0.227051
FBgn0011566	Smyd3	2.22283	0.925133	1.52468	2.95961	2.40842	0.795348	0.968289	1.67357
FBgn0011569	can	0.298592	0.108487	0.0415611	0.172995	0.127464	0.102444	0.0612927	0.147342
FBgn0011570	cpb	7.46199	7.62114	7.74055	7.63675	7.5546	7.60905	7.58681	7.46748
FBgn0011573	Cdc37	6.96013	6.92303	6.68433	6.58246	6.93173	6.85444	7.22945	7.03766
FBgn0011576	Cyp4d2	0	0	0	0	0	0	0	0
FBgn0011581	Ms	0	0	0.0642332	0.0171985	0.0182657	0.0520904	0.15744	0.257973
FBgn0011582	Dop1R1	0	0	0	0.0778478	0	0	0.0612927	0.027066
FBgn0011584	Trp1	5.96766	6.01744	5.95057	3.66466	6.02946	5.95253	6.03802	6.25487
FBgn0011586	e(r)	7.74925	8.08449	8.14565	7.78685	7.88912	8.31789	8.44226	8.41309
FBgn0011589	Elk	0.0727576	0.040507	0.291492	1.06156	0	0.287862	0.234333	0.833808
FBgn0011591	fng	0.0733418	0	0.0452393	0.0928168	0.398535	0	0.142015	0.126496
FBgn0011592	fra	6.60762	5.92892	7.65268	8.65544	6.49293	6.91053	6.67896	7.1798
FBgn0011596	fzo	0.229486	0.184942	0	0.0853518	0.102954	0.552567	0.302929	0.288245
FBgn0011603	ine	0	0	0	0.0341943	0	0	0.413634	0.280642
FBgn0011604	Iswi	8.88001	8.57775	9.57405	9.82269	8.78344	9.37722	9.46984	9.71087
FBgn0011606	Klp3A	6.47908	5.18653	5.50873	7.47551	6.53822	3.96818	3.44594	4.14982
FBgn0011638	La	4.23288	2.98635	4.8315	6.8378	4.50219	2.56188	2.84401	3.42528
FBgn0011640	lark	8.4493	8.40181	8.96478	9.33728	8.48964	8.78722	8.82498	8.95166
FBgn0011642	Zyx	3.96474	4.33224	5.52942	6.91018	4.58845	4.81678	4.95823	5.20177
FBgn0011648	Mad	8.3873	8.37444	8.06278	5.75496	8.3535	8.85471	8.86467	8.48237
FBgn0011653	mas	2.14927	3.37438	6.73964	5.39492	4.37964	5.75683	5.53963	6.75755
FBgn0011655	Med	7.7011	7.00915	6.55076	6.81017	7.50095	6.90101	6.33134	6.11924
FBgn0011656	Mef2	6.55562	5.16323	1.47133	6.37989	6.1868	2.75425	1.37411	2.27214
FBgn0011659	Mlh1	2.93025	1.99517	2.25171	5.9433	2.88231	1.33385	1.61072	2.74956
FBgn0011660	Pms2	6.91294	6.23247	3.15343	5.09598	6.8444	5.53503	3.7756	3.59606
FBgn0011661	Moe	8.32596	7.77076	5.09488	5.28246	7.7172	5.42861	4.65043	3.7801
FBgn0011666	msi	5.63043	5.29755	7.45756	7.95596	5.74957	5.47368	5.65637	6.74976
FBgn0011668	Mst57Da	0	0	0	0	0	0	0	0
FBgn0011669	Mst57Db	0	0	0	0	0	0	0	0
FBgn0011670	Mst57Dc	0	0	0	0	0	0	0	0
FBgn0011672	Mvl	5.43677	3.96956	4.19661	6.00049	5.41753	2.66392	2.44112	3.29619
FBgn0011674	insc	0.159655	0.256976	1.50957	4.56316	0.442034	1.081	0.930608	1.7784
FBgn0011676	Nos	0	0.0133124	0.107029	0.0765016	0	0.287586	0.414728	0.654498
FBgn0011692	pav	8.34628	7.83593	7.5588	7.85725	8.29488	7.28643	6.68722	6.6216
FBgn0011693	Pdh	0.201752	0	0.714295	1.12172	0.0147316	0.0520904	0.101539	0.611199
FBgn0011694	EbpII	0	0	0	0	0	0	0	0
FBgn0011695	EbpIII	0.396793	0.876838	1.10196	1.95386	0.812852	1.05609	1.79667	2.10723
FBgn0011701	repo	0.096217	0	0.352042	0.188261	0.140033	0.372305	2.40088	0.967577
FBgn0011703	RnrL	8.79834	8.02541	6.52811	6.67317	8.57888	7.26349	6.20647	5.7635
FBgn0011704	RnrS	5.76981	3.9589	6.74174	9.75802	5.7671	3.56586	4.39552	5.42543
FBgn0011705	rost	6.96868	6.81835	1.16578	0.616896	6.69416	5.36235	4.82626	1.96319
FBgn0011706	rpr	0	0.294372	2.75495	4.12794	1.02293	2.88735	4.29712	4.42605
FBgn0011708	Syx5	7.20707	6.56037	5.26576	5.80445	6.96667	5.04954	4.27365	4.01022
FBgn0011710	2020-09-01	8.25024	8.26822	8.87811	9.01597	8.35955	8.90493	8.95359	9.236
FBgn0011715	Snr1	7.9773	8.27693	8.27037	7.96024	7.95809	8.32954	8.47821	8.56267
FBgn0011722	Tig	0	0.123645	0.24389	0.356986	0.0182657	0.273167	0.46095	0.57233
FBgn0011723	byn	0.291771	1.06181	7.0567	7.07001	2.94522	4.6966	5.3458	6.30985
FBgn0011725	twin	8.96027	8.11988	6.09932	7.18151	8.61078	6.82845	5.27895	4.63245
FBgn0011726	tsr	9.86682	10.4177	10.3714	10.5302	10.0515	10.3509	10.4161	10.4767
FBgn0011737	Wee1	7.38872	7.2328	5.94058	5.10813	7.45651	7.03482	6.65286	5.85439
FBgn0011739	wts	7.1624	5.95618	5.67251	6.92304	6.68046	4.68915	3.04191	3.91785
FBgn0011740	alpha-Man-IIa	6.56135	5.28806	3.63958	4.11265	6.29987	2.95383	2.79276	2.54574
FBgn0011741	Arp6	6.46745	6.79535	6.5476	6.26216	6.39721	6.71065	6.9143	6.90774
FBgn0011742	Arp2	8.33896	7.95994	6.25622	6.77679	8.3749	7.35109	6.84768	5.93195
FBgn0011743	Arp53D	0	0.0357395	0.702137	1.27139	0	0.0692043	0.321097	0.663884
FBgn0011745	Arp1	6.02908	6.07145	5.0795	5.80234	6.17101	4.86265	3.85913	3.85245
FBgn0011746	ana	0	0	0.0998638	3.0891	0	0	0.116055	0.0536335
FBgn0011747	Ank	8.42971	8.48486	8.61771	7.47469	8.6294	9.18446	9.13157	9.20321
FBgn0011754	PhKgamma	4.65597	3.89905	5.05909	6.26116	5.08499	3.03195	2.48977	3.66403
FBgn0011758	B-H1	0	0.0203957	0.183041	0.19893	0.140033	0.599167	1.7621	1.43377
FBgn0011760	ctp	9.14693	9.58641	9.741	9.31435	9.07236	8.80196	8.98157	9.08228
FBgn0011761	dhd	6.913	5.75266	3.95429	3.359	7.46162	4.5892	4.27205	4.37832
FBgn0011762	DNApol-alpha50	5.59145	5.62892	5.10785	5.52593	5.5567	5.07631	4.59145	4.64721
FBgn0011763	Dp	8.79886	8.40781	7.96662	8.10554	8.71712	8.7397	8.75833	7.95578
FBgn0011766	E2f1	8.13995	7.30628	7.23224	8.43787	7.60428	6.5098	6.17998	6.11125
FBgn0011768	Fdh	7.40072	7.33547	6.54278	5.75134	7.21644	6.5021	6.3327	6.50282
FBgn0011769	Fdx1	2.60543	2.68011	1.6351	1.37389	2.86721	1.2401	1.48231	2.0376
FBgn0011770	Gip	6.8005	7.27013	6.71727	5.79008	7.09128	7.01166	6.8783	6.85246
FBgn0011771	Hem	3.28602	2.26666	5.58334	7.00435	3.58174	2.71492	3.3147	4.35004
FBgn0011774	Irbp	5.13897	4.21182	3.38086	5.14958	5.31474	2.37432	2.50047	3.00544
FBgn0011785	BRWD3	9.34644	8.81509	8.99803	8.78463	9.19962	9.54432	9.17784	9.33925
FBgn0011787	mRpL12	6.99552	7.15294	5.55986	5.91484	7.00382	5.67585	5.05831	5.00176
FBgn0011802	Gem3	6.47414	6.02009	2.99269	5.52166	6.06666	3.64716	3.09409	2.77904
FBgn0011812	Lcp1Psi	0	0.271097	0.0431383	0.353655	0.0293143	0	0.0598941	0.199691
FBgn0011817	nmo	8.28906	8.29821	9.06566	9.40428	8.3135	8.93753	9.09096	9.40601
FBgn0011818	oaf	7.79573	6.96083	6.93651	7.72434	7.54146	6.5394	5.98137	6.27696
FBgn0011822	Pgcl	0	0.103211	0	0.0341943	0.173016	0.198093	0.0295435	0
FBgn0011824	CG4038	6.93376	7.41389	7.43645	7.50101	6.89179	7.25003	7.47966	7.65555
FBgn0011826	Pp2B-14D	7.1189	6.25572	2.06772	2.80506	6.8169	4.21978	3.02044	1.86821
FBgn0011828	Pxn	0.096217	0.0203957	0.304785	0.813204	0.0293143	0.135011	0.604318	1.39326
FBgn0011829	Ret	0.197305	0.0179804	0.348431	2.06216	0.0648961	0.551822	0.87669	1.38788
FBgn0011832	Ser12	0.0123839	0	0	0	0	0	0	0
FBgn0011834	Ser6	0	0.0179804	0	0	0	0	0.0584941	0
FBgn0011836	Taf2	7.42774	7.07808	7.43091	6.89569	7.39178	7.67303	7.49653	7.57324
FBgn0011837	Tis11	7.43331	7.64705	5.4842	6.39061	7.55625	7.5106	7.86028	5.90544
FBgn0011840	tRNA:Ala-AGC-2-3	0	0	0	0	0	0	0	0
FBgn0011844	tRNA:Asp-GTC-1-10	0	0	0	0	0	0	0	0
FBgn0011845	tRNA:Asp-GTC-1-11	0	0	0.0109061	0.0171985	0	0.0175733	0	0
FBgn0011848	tRNA:Glu-TTC-1-6	0	0	0	0	0	0	0	0
FBgn0011849	tRNA:Glu-TTC-1-5	0	0	0	0	0	0	0	0
FBgn0011850	tRNA:Glu-TTC-1-4	0	0	0	0	0	0	0	0
FBgn0011851	tRNA:Glu-CTC-3-4	0	0	0	0	0	0	0	0
FBgn0011852	tRNA:Glu-CTC-3-5	0	0	0	0	0	0	0	0
FBgn0011853	tRNA:Glu-CTC-3-6	0	0	0	0	0	0	0	0
FBgn0011854	tRNA:Glu-CTC-3-8	0	0	0	0	0	0	0	0
FBgn0011855	tRNA:Glu-CTC-3-9	0	0	0	0	0	0	0	0.0316033
FBgn0011858	tRNA:Phe-GAA-1-8	0	0	0.0563309	0.0778478	0	0.0175733	0	0.0862781
FBgn0011859	tRNA:Gly-GCC-1-1	0	0	0	0	0	0	0	0
FBgn0011860	tRNA:Gly-GCC-1-2	0	0	0	0.0132699	0	0	0	0
FBgn0011861	tRNA:Gly-GCC-1-3	0	0	0	0.0132699	0	0	0	0
FBgn0011862	tRNA:Gly-GCC-1-4	0	0	0	0	0	0	0	0
FBgn0011863	tRNA:Gly-GCC-1-5	0	0	0	0	0	0	0	0
FBgn0011864	tRNA:Gly-GCC-1-6	0	0	0	0	0	0	0	0
FBgn0011865	tRNA:Gly-GCC-1-7	0	0	0	0	0	0	0	0
FBgn0011866	tRNA:Gly-GCC-2-1	0	0	0	0	0	0	0	0
FBgn0011867	tRNA:Gly-GCC-1-8	0	0	0	0	0	0	0	0
FBgn0011868	tRNA:Gly-GCC-1-9	0	0	0	0	0	0	0	0.0158882
FBgn0011869	tRNA:Gly-GCC-1-10	0	0	0	0	0	0	0	0
FBgn0011870	tRNA:Gly-GCC-1-11	0	0	0	0	0	0	0	0
FBgn0011871	tRNA:Gly-GCC-1-12	0	0.040507	0	0	0	0	0	0
FBgn0011872	tRNA:Gly-GCC-1-13	0	0	0	0.0264188	0	0	0	0
FBgn0011877	tRNA:His-GTG-2-1Psi	0	0	0	0	0	0	0	0.027066
FBgn0011878	tRNA:His-GTG-1-4	0	0	0	0.0132699	0	0	0	0.145042
FBgn0011879	tRNA:Ala-TGC-2-1	0	0	0	0	0	0	0	0
FBgn0011880	tRNA:Ile-AAT-1-1	0	0	0	0.0132699	0	0	0	0
FBgn0011881	tRNA:Ile-AAT-1-3	0	0	0	0	0	0	0	0
FBgn0011882	tRNA:Ile-AAT-1-4	0	0	0	0	0	0	0	0.0316033
FBgn0011883	tRNA:Ile-AAT-1-5	0	0	0.0217304	0.127507	0	0	0.0295435	0.0158882
FBgn0011884	tRNA:Ile-AAT-1-6	0	0	0	0	0	0	0.0440914	0.0426604
FBgn0011885	tRNA:Ile-AAT-1-7	0	0	0	0	0	0	0.0148474	0
FBgn0011887	tRNA:Lys-CTT-1-4	0	0	0	0.0132699	0	0	0	0
FBgn0011888	tRNA:Lys-CTT-1-3	0	0	0	0	0	0	0	0
FBgn0011889	tRNA:Lys-CTT-1-2	0	0	0	0	0	0	0	0
FBgn0011890	tRNA:Lys-CTT-1-5	0.0156154	0	0	0	0	0	0	0
FBgn0011891	tRNA:Lys-CTT-1-1	0.0246625	0	0	0	0	0	0	0
FBgn0011892	tRNA:Lys-CTT-1-6	0	0	0	0	0	0	0	0
FBgn0011893	tRNA:Lys-CTT-1-7	0	0	0	0	0	0.0349351	0.0148474	0
FBgn0011894	tRNA:Lys-CTT-1-8	0	0	0	0.0394489	0	0	0	0
FBgn0011895	tRNA:Lys-CTT-1-9	0	0	0	0.0264188	0	0	0	0
FBgn0011896	tRNA:Lys-CTT-1-10	0	0	0	0	0	0	0	0
FBgn0011897	tRNA:Lys-CTT-1-11	0.0123839	0	0	0	0	0	0	0
FBgn0011902	tRNA:Lys-TTT-1-1	0	0	0	0.0132699	0	0.0349351	0.0896193	0.116066
FBgn0011904	tRNA:Lys-TTT-2-4	0	0	0	0	0	0	0	0.0426604
FBgn0011905	tRNA:Lys-TTT-2-5	0	0	0	0	0	0	0	0.027066
FBgn0011906	tRNA:Leu-CAG-1-1	0	0	0	0	0	0	0	0
FBgn0011909	tRNA:Leu-CAA-2-1	0	0	0	0	0	0	0	0.0158882
FBgn0011910	tRNA:Leu-CAA-1-1	0	0	0	0.0264188	0	0	0.0584941	0.0158882
FBgn0011915	tRNA:Met-CAT-1-1	0	0	0	0	0	0	0	0
FBgn0011916	tRNA:Met-CAT-1-2	0	0	0	0.0523625	0	0	0	0
FBgn0011919	tRNA:Met-CAT-1-5	0	0	0	0	0	0	0	0
FBgn0011921	tRNA:iMet-CAT-2-1	0	0	0	0	0	0	0	0
FBgn0011927	tRNA:iMet-CAT-1-4	0	0	0	0	0	0	0	0
FBgn0011928	tRNA:iMet-CAT-1-5	0	0	0	0	0	0	0	0
FBgn0011931	tRNA:Asn-GTT-1-6	0	0	0	0	0	0	0	0
FBgn0011932	tRNA:Asn-GTT-1-5	0	0	0	0	0	0	0	0
FBgn0011933	tRNA:Asn-GTT-1-4	0	0	0	0	0	0	0	0.0797206
FBgn0011934	tRNA:Asn-GTT-1-8	0	0	0.221803	0.0727315	0	0.102365	0.0868751	0.203718
FBgn0011935	tRNA:Asn-GTT-1-7	0	0	0.185066	0.043307	0	0.0520904	0.0584941	0.32863
FBgn0011936	tRNA:Asn-GTT-1-3	0	0	0	0	0	0	0	0
FBgn0011937	tRNA:Asn-GTT-1-2	0	0	0	0	0	0	0	0
FBgn0011938	tRNA:Asn-GTT-1-1	0	0	0	0	0	0	0.0148474	0
FBgn0011944	tRNA:Pro-TGG-1-1	0	0	0	0	0	0	0	0
FBgn0011945	tRNA:Pro-TGG-1-2	0	0	0	0	0	0	0	0
FBgn0011948	tRNA:Arg-TCG-3-1	0	0	0	0	0	0	0	0
FBgn0011949	tRNA:Arg-TCG-3-2	0	0	0	0	0.0147316	0	0	0
FBgn0011950	tRNA:Arg-TCG-3-3	0	0	0	0	0.0147316	0	0	0
FBgn0011951	tRNA:Arg-TCG-3-4	0	0	0	0	0	0	0	0
FBgn0011952	tRNA:Arg-TCG-2-1	0	0	0	0	0	0	0	0
FBgn0011953	tRNA:Arg-TCG-1-1	0	0	0	0	0	0	0	0
FBgn0011954	tRNA:Arg-TCG-2-2	0	0	0	0	0	0	0	0
FBgn0011955	tRNA:Arg-ACG-1-5	0	0	0	0	0	0	0	0
FBgn0011956	tRNA:Arg-ACG-1-3	0	0	0	0	0	0	0	0
FBgn0011957	tRNA:Arg-ACG-1-2	0	0	0	0	0	0.0522119	0	0
FBgn0011958	tRNA:Arg-ACG-1-1	0	0	0	0	0	0	0	0
FBgn0011959	tRNA:Arg-ACG-1-10	0	0	0	0	0	0	0	0
FBgn0011960	tRNA:Arg-ACG-1-9	0	0	0	0	0	0	0	0
FBgn0011961	tRNA:Arg-ACG-1-8	0	0	0	0	0	0	0	0
FBgn0011962	tRNA:Arg-ACG-1-7	0	0	0	0	0	0	0	0
FBgn0011963	tRNA:Arg-ACG-1-6	0	0	0	0	0	0	0	0
FBgn0011965	tRNA:Arg-TCG-4-1	0.0123839	0	0	0.0264188	0	0	0.0148474	0.066736
FBgn0011966	tRNA:Arg-TCG-2-3	0	0	0	0	0	0	0	0
FBgn0011970	tRNA:Ser-GCT-2-1	0	0	0	0	0	0	0	0
FBgn0011971	tRNA:Ser-GCT-2-2	0	0	0	0	0	0	0	0
FBgn0011974	tRNA:Ser-AGA-1-1	0	0	0	0	0	0	0	0
FBgn0011975	tRNA:Ser-CGA-1-1	0	0	0	0	0	0	0	0
FBgn0011976	tRNA:Ser-CGA-1-2	0	0	0	0	0	0	0	0
FBgn0011977	tRNA:Ser-CGA-1-3	0	0	0	0	0	0	0	0
FBgn0011980	tRNA:Ser-AGA-3-1	0	0	0	0	0	0	0	0
FBgn0011981	tRNA:Ser-AGA-3-2	0	0	0	0.0264188	0	0	0	0
FBgn0011982	tRNA:Ser-AGA-2-1	0	0	0	0.0132699	0	0	0	0
FBgn0011983	tRNA:Ser-AGA-2-2	0	0	0	0	0	0	0	0
FBgn0011984	tRNA:Ser-AGA-2-4	0	0	0	0	0	0	0	0.027066
FBgn0011985	tRNA:Ser-AGA-2-3	0.0463481	0	0.0428757	0.0509922	0	0	0.0309718	0.0135965
FBgn0011986	tRNA:Ser-AGA-2-5	0	0	0	0	0	0	0	0
FBgn0011987	tRNA:SeC-TCA-1-1	0	0	0	0	0	0	0	0
FBgn0011993	tRNA:Thr-AGT-1-5	0	0	0	0	0	0	0	0
FBgn0011994	tRNA:Thr-AGT-1-6	0	0	0	0	0	0	0	0
FBgn0011998	tRNA:Val-CAC-2-2	0	0	0	0	0	0	0	0
FBgn0011999	tRNA:Val-CAC-2-1	0	0	0	0	0	0	0	0
FBgn0012000	tRNA:Val-CAC-2-3	0	0	0	0	0	0	0	0
FBgn0012001	tRNA:Val-CAC-2-4	0	0	0	0	0	0	0	0.0536335
FBgn0012002	tRNA:Val-CAC-1-1	0	0	0	0	0	0	0	0
FBgn0012003	tRNA:Val-CAC-2-5	0	0	0	0	0	0	0	0
FBgn0012004	tRNA:Val-CAC-2-6	0	0	0	0	0	0	0	0
FBgn0012009	tRNA:Val-AAC-2-4	0	0	0	0	0	0	0	0
FBgn0012010	tRNA:Val-AAC-2-3	0	0	0	0	0	0	0	0
FBgn0012011	tRNA:Val-AAC-1-1	0	0.0102339	0.032077	0.110266	0	0.0350171	0.0148474	0.047149
FBgn0012016	tRNA:Tyr-GTA-1-3	0	0	0	0	0	0	0	0
FBgn0012017	tRNA:Tyr-GTA-1-2	0	0	0.0217304	0.0523625	0	0	0.0295435	0.0158882
FBgn0012018	tRNA:Tyr-GTA-1-9	0	0	0	0	0	0	0	0
FBgn0012024	tRNA:Tyr-GTA-1-8	0	0	0	0	0	0	0	0.0625291
FBgn0012025	tRNA:Tyr-GTA-1-7	0	0	0	0	0	0	0	0
FBgn0012026	tRNA:Tyr-GTA-1-6	0	0	0	0	0	0	0	0
FBgn0012027	tRNA:Tyr-GTA-1-5	0	0	0	0	0	0	0	0
FBgn0012028	tRNA:Tyr-GTA-1-4	0.0123839	0.0133124	0	0	0	0	0	0
FBgn0012034	AcCoAS	5.57776	5.00255	1.43604	3.49673	5.54668	3.77047	3.34442	2.46664
FBgn0012036	Aldh	7.17041	6.83068	6.79133	5.6372	6.72234	6.34822	6.12297	5.74348
FBgn0012037	Ance	0.900419	2.17344	6.05989	7.46947	2.1979	3.65225	4.71157	5.462
FBgn0012042	AttA	0	0	0.199506	0.308339	0.0363031	0	0.0148474	0.0426604
FBgn0012051	CalpA	5.06125	4.95237	6.02316	7.07886	5.1702	5.49592	5.55086	6.10888
FBgn0012058	Cdc27	7.36011	6.58811	5.97995	7.23467	7.16879	5.77784	4.21041	4.2927
FBgn0012344	Dh44	0	0.0179804	0.280626	0.284315	0	0.258321	0.510077	0.541165
FBgn0013263	Trl	2.83733	2.99885	4.04442	3.92027	3.18853	3.29267	3.04295	2.85659
FBgn0013269	Fkbp39	9.55209	10.013	9.83026	9.72309	9.7071	9.86486	9.94047	9.9654
FBgn0013272	Gp150	0.783304	0.501863	8.27227	10.1184	1.21773	4.51592	4.33435	7.04418
FBgn0013275	Hsp70Aa	0.203519	0.154329	0.0882119	0.434793	0.317679	0	0.0440914	0.930763
FBgn0013276	Hsp70Ab	0.576116	0.191507	0.0936605	0.453559	0.392714	0.102365	0.0741406	1.16738
FBgn0013277	Hsp70Ba	0.0608833	0	0	0.0264188	0.0929335	0.0176148	0.0462119	0.147134
FBgn0013278	Hsp70Bb	1.24833	0.285434	0.333282	0.802842	0.473635	0.258883	0.272503	1.24309
FBgn0013279	Hsp70Bc	1.77139	0.934284	0.131672	0.653596	0.446914	0.228951	0.142015	0.752997
FBgn0013300	ProtA	0	0	0	0	0	0	0	0
FBgn0013301	ProtB	0	0	0	0	0	0	0	0
FBgn0013303	Nca	5.63028	6.42577	5.52906	4.2176	6.10823	6.12454	6.25132	5.6886
FBgn0013305	Nmda1	6.35352	6.35696	5.79721	6.62679	6.48786	6.01597	5.73853	5.24456
FBgn0013307	Odc1	0	0	0	0	0	0.0691242	0.0868751	0.0625291
FBgn0013308	Odc2	0	0	0	0	0	0.0349351	0.0295435	0
FBgn0013323	Ptth	0.0246625	0	0.0340618	0.15043	0	0	0.0727544	0.339285
FBgn0013325	RpL11	10.1578	10.899	10.7248	10.7499	10.3936	10.6235	10.8235	10.8586
FBgn0013334	Sap47	6.47495	6.54999	6.9798	6.61292	6.46409	7.06778	7.13119	7.18516
FBgn0013342	nSyb	0.0789493	0.193649	0.544561	1.67228	0.205262	0.287724	0.985478	2.03354
FBgn0013343	Syx1A	5.6106	5.39362	5.84922	6.92959	5.75418	5.94969	6.309	5.35626
FBgn0013347	TfIIA-S	6.44919	7.1145	7.26988	7.58143	6.69854	7.10707	7.28249	7.30848
FBgn0013348	TpnC41C	0.38043	0.225466	0.487777	0.369333	0.071715	0.198093	0.363884	0.578081
FBgn0013432	bcn92	5.19456	5.59255	5.37253	4.8329	5.37641	5.4467	5.59321	5.50031
FBgn0013433	beat-Ia	0	0.0203957	0	0.100244	0.0648961	0	0.0584941	0
FBgn0013435	Cdc2rk	4.4643	4.85693	4.42971	4.30253	4.73991	4.35315	4.22136	4.21251
FBgn0013467	igl	0	0.0191886	0.0563309	0.0341943	0	0	0	0.0580881
FBgn0013469	klu	0.272324	0	1.01396	0.141972	0	0.287793	0.756004	0.940567
FBgn0013531	MED20	4.31039	4.05296	2.47528	4.94531	4.1524	1.83901	1.09861	1.42655
FBgn0013548	l(2)dtl	7.7409	6.7398	5.90832	6.6468	7.57879	5.42675	3.98247	5.16574
FBgn0013563	Pex1	5.91421	5.25493	3.39268	4.60836	5.82918	4.66988	3.45548	3.48836
FBgn0013576	mtd	8.36241	6.89633	4.26154	6.84068	7.72909	4.54117	3.77889	4.40741
FBgn0013672	mt:ATPase6	9.47319	10.323	10.2421	10.4782	9.98577	10.2556	10.4905	10.8672
FBgn0013673	mt:ATPase8	0.829009	0.618556	0.976666	1.39443	0.747138	1.14719	1.14856	1.51281
FBgn0013674	mt:CoI	12.1773	12.0083	12.5066	12.7973	12.2547	12.6661	12.7097	12.977
FBgn0013675	mt:CoII	9.59944	10.5769	10.3534	10.5243	10.0198	10.4569	10.4745	10.7899
FBgn0013676	mt:CoIII	11.5549	11.7022	12.0164	12.3061	11.6744	12.198	12.2184	12.5708
FBgn0013678	mt:Cyt-b	10.7489	11.1046	11.34	11.4895	11.173	11.5485	11.5914	11.8533
FBgn0013679	mt:ND1	9.96214	10.007	10.3253	10.8119	9.92999	10.7874	10.3296	10.7079
FBgn0013680	mt:ND2	6.00279	5.96033	6.02644	6.79086	7.07939	6.87338	6.36367	6.68942
FBgn0013681	mt:ND3	8.00847	8.352	8.18845	8.59643	7.88034	8.8015	8.19868	9.03488
FBgn0013683	mt:ND4L	2.87274	2.29917	2.82495	2.84492	3.18686	3.57682	3.03402	3.23719
FBgn0013684	mt:ND5	9.63737	9.61561	10.1807	10.3023	10.0575	10.5563	10.1413	10.4862
FBgn0013685	mt:ND6	2.92667	2.59194	2.60997	3.23093	2.6424	3.31046	2.97134	3.29994
FBgn0013686	mt:lrRNA	14.0783	15.045	14.6632	14.9888	14.5857	14.762	14.9875	15.2836
FBgn0013687	mt:ori	0.0881872	0.0552629	0.0648807	0.0765016	0.0891003	0.0859593	0.118073	0.120119
FBgn0013688	mt:srRNA	2.49606	3.60972	3.14958	3.04518	4.60143	4.4646	3.39127	4.49108
FBgn0013689	mt:tRNA:Ala-TGC	0.0156154	0.00901823	0	0.0132699	0.0363031	0	0	0.0135965
FBgn0013690	mt:tRNA:Cys-GCA	0	0	0	0	0	0	0	0
FBgn0013691	mt:tRNA:Asp-GTC	0.0156154	0	0	0	0	0	0	0
FBgn0013692	mt:tRNA:Glu-TTC	0	0	0	0	0	0	0	0
FBgn0013693	mt:tRNA:Phe-GAA	0	0	0	0	0	0	0	0
FBgn0013694	mt:tRNA:Gly-TCC	0	0	0.022797	0	0	0	0	0
FBgn0013695	mt:tRNA:His-GTG	0	0	0	0	0	0	0	0
FBgn0013696	mt:tRNA:Ile-GAT	0	0	0.0819583	0	0	0	0.0309718	0
FBgn0013697	mt:tRNA:Lys-CTT	0	0.0133124	0	0	0	0	0	0
FBgn0013698	mt:tRNA:Leu-TAG	0	0.00901823	0	0	0	0	0	0
FBgn0013699	mt:tRNA:Leu-TAA	0	0	0	0	0	0	0	0
FBgn0013700	mt:tRNA:Met-CAT	0	0	0	0	0	0	0	0
FBgn0013701	mt:tRNA:Asn-GTT	0	0	0	0	0	0	0	0
FBgn0013702	mt:tRNA:Pro-TGG	0	0	0	0	0	0	0	0
FBgn0013703	mt:tRNA:Gln-TTG	0	0	0	0	0	0	0	0
FBgn0013704	mt:tRNA:Arg-TCG	0	0	0	0	0	0	0	0
FBgn0013705	mt:tRNA:Ser-GCT	0	0	0	0	0	0	0	0
FBgn0013706	mt:tRNA:Ser-TGA	0	0	0	0	0	0	0	0
FBgn0013707	mt:tRNA:Thr-TGT	0	0	0	0	0.0182657	0	0	0
FBgn0013708	mt:tRNA:Val-TAC	0	0	0	0	0	0	0	0
FBgn0013709	mt:tRNA:Trp-TCA	0	0	0	0	0	0	0	0
FBgn0013710	mt:tRNA:Tyr-GTA	0	0	0	0	0	0	0.0295435	0.0293364
FBgn0013717	not	7.45074	7.52714	7.91177	6.59608	7.38639	7.89077	7.8354	7.76336
FBgn0013718	nuf	8.52027	8.43648	7.22502	6.58683	8.48537	8.81865	8.72739	7.7755
FBgn0013720	pck	6.40544	6.27787	6.26416	6.39522	6.26926	6.41366	6.38299	6.42021
FBgn0013725	phyl	0.681188	2.73359	6.51103	5.50314	3.86362	5.46801	4.60518	5.30828
FBgn0013726	pnut	9.33557	9.29626	10.0276	9.64784	9.27176	9.89574	9.99194	10.2042
FBgn0013732	sced	7.91446	7.67168	5.25304	3.38389	7.93774	7.69928	7.21757	5.97346
FBgn0013733	shot	7.44275	6.93731	4.54171	7.79605	7.30932	7.16027	6.46522	5.41737
FBgn0013746	alien	7.20353	7.43521	7.6931	7.50846	7.31576	7.79656	7.84122	7.99132
FBgn0013749	Arf102F	7.29313	8.08432	7.63384	6.58684	7.68977	7.99608	8.088	7.95754
FBgn0013750	Arf51F	7.47611	7.78421	6.95965	5.4144	7.48992	7.73681	7.98979	7.01641
FBgn0013751	Awh	0	0	0.0434014	0.757757	0	0.302067	0.473329	0.437439
FBgn0013753	Bgb	6.82685	6.92391	6.02311	5.77518	6.77592	6.12541	5.9665	4.65122
FBgn0013755	Bro	5.78064	8.29273	7.29611	4.57181	7.47484	7.61028	7.9393	7.05253
FBgn0013756	Mtor	9.96629	9.6199	10.1685	9.52286	9.92582	10.4867	10.2977	10.4701
FBgn0013759	CASK	6.48561	5.15365	2.57255	5.62515	6.30849	4.13041	3.14707	2.69304
FBgn0013762	Cdk5	4.52024	4.14948	3.20435	5.71547	4.41136	3.10777	3.31211	3.08104
FBgn0013763	Idgf6	8.91338	9.06048	9.28803	9.06807	8.72423	9.31226	9.35681	9.48181
FBgn0013764	Chi	7.96982	7.93419	8.12373	6.51491	7.89677	8.28904	8.42504	8.43244
FBgn0013765	cnn	8.60796	7.99528	8.55502	7.82382	8.53438	8.08222	7.50471	7.72213
FBgn0013767	Crz	0.0489105	0.310393	1.79889	2.25922	0.350897	0.31654	0.759255	1.10233
FBgn0013770	Cp1	9.24487	9.64405	9.39355	8.86169	9.2995	9.40694	9.29581	8.69634
FBgn0013771	Cyp6a9	0.147923	0.0203957	0	0.0341943	0.18384	0.0349351	0.0882479	0.0316033
FBgn0013772	Cyp6a8	0.415563	0.157975	0.437161	1.12302	0	0.358614	0.52458	0.663738
FBgn0013773	Cyp6a22	7.63213	7.09488	5.83516	2.27595	7.43095	6.5608	6.74419	5.8458
FBgn0013799	Deaf1	7.61728	7.37137	4.92915	4.8445	7.41108	7.09409	6.72199	4.64717
FBgn0013810	Dhc36C	3.22735	2.35801	1.68074	2.13524	2.98708	2.26828	1.73874	1.64587
FBgn0013811	Dhc62B	0.125296	0.174795	1.47531	2.91958	0.55999	1.45476	2.42038	2.89557
FBgn0013812	Dhc93AB	0	0	0	0.299607	0	0.0691242	0.114709	0.675383
FBgn0013813	Dhc98D	0	0	0	0	0	0	0.116055	0.0928058
FBgn0013949	Elal	0.0246625	0.0357395	0.352785	2.43446	0.0363031	0.344394	0.644461	1.18867
FBgn0013953	Esp	0	0.299281	0.602434	3.62644	0.205262	1.08939	1.94198	3.1085
FBgn0013954	Fkbp12	9.09862	9.56117	9.58584	9.62508	9.19829	9.44964	9.53272	9.63906
FBgn0013972	Gycalpha99B	0	0	0.166282	0.217094	0	0.0690441	1.14212	1.43205
FBgn0013973	Gycbeta100B	0	0.0268873	0	0.0394489	0.0182657	0	0.0447986	0.0947591
FBgn0013981	His4r	8.76205	9.37759	9.37652	9.56347	8.74111	9.20341	9.29082	9.5595
FBgn0013983	imd	1.51582	0.587664	3.16932	4.097	1.58478	1.13041	1.35759	2.46446
FBgn0013987	MAPk-Ak2	8.00744	7.93746	7.43665	6.34148	7.99724	7.86654	7.65592	6.92299
FBgn0013995	Calx	5.77936	3.6774	0.445025	1.54159	5.73424	1.67701	1.12986	1.38114
FBgn0013997	Nrx-IV	5.28653	4.53233	4.64385	6.14177	5.1005	4.20441	4.38201	4.47557
FBgn0014000	Hf	0	0	0.0209302	0.611159	0	0	0	0.392464
FBgn0014006	Ask1	5.5021	4.55171	3.97032	5.87824	5.46545	3.20509	3.36493	3.96453
FBgn0014007	Ptp69D	8.1418	7.5572	6.87585	7.54783	7.98012	7.62917	7.12093	6.1435
FBgn0014009	Rab2	7.56077	7.85288	8.15235	8.14893	7.57136	8.15663	8.21904	8.4113
FBgn0014010	Rab5	7.33156	7.50445	7.06879	5.8545	7.28288	7.18626	7.04242	6.69503
FBgn0014011	Rac2	5.47655	5.93908	6.55624	6.45346	5.78953	6.33965	6.73372	6.24086
FBgn0014018	Rel	4.66431	4.00259	3.34713	3.5942	4.74308	2.66114	1.79248	2.89467
FBgn0014019	Rh5	0.0246625	0.102718	0.262036	0.217094	0.0363031	0.0691242	0.142015	0.258359
FBgn0014020	Rho1	7.88547	8.25321	8.7286	8.81774	8.04202	8.60969	8.75702	8.82655
FBgn0014022	Rlb1	5.0419	5.41871	5.23803	5.05955	5.20276	5.49286	5.64402	5.6896
FBgn0014023	mRpL47	1.83092	1.83777	3.95536	5.26952	2.33584	1.31963	1.32965	2.69886
FBgn0014024	Rnp4F	4.19428	3.06768	3.04756	4.76381	4.46395	2.3567	2.57561	2.76892
FBgn0014026	RpL7A	11.0426	11.8674	11.6233	11.5637	11.1829	11.4681	11.6643	11.7476
FBgn0014028	SdhB	7.14355	7.59923	7.12832	6.05103	7.29265	7.16148	7.14336	7.04993
FBgn0014029	2020-09-02	7.05379	7.4328	7.56168	7.47035	7.06419	7.46064	7.66347	7.83889
FBgn0014031	Spat	0.324541	0.864777	0.687281	0.546594	0.28621	1.0977	1.21513	0.892111
FBgn0014032	Sptr	6.14253	6.43209	5.85264	5.4324	6.34032	6.03892	6.1596	5.44345
FBgn0014033	Sr-CI	0	0.0203957	1.0192	1.71809	0.140033	0.57552	0.839329	1.47299
FBgn0014037	Su(Tpl)	8.76173	8.5484	7.83644	8.26527	8.67083	7.49735	7.53087	5.90252
FBgn0014073	Tie	0.143135	0.0203957	0	0	0.224617	0	0.0295435	0.392816
FBgn0014075	Uggt	7.71688	7.30425	6.81877	7.39338	7.56164	7.07719	6.61928	6.33084
FBgn0014076	Vm32E	0	0	0.022797	0	0	0	0.0295435	0
FBgn0014092	CG4278	5.4963	5.89019	5.83654	5.55396	5.75859	5.96049	6.12754	6.12405
FBgn0014127	barr	7.49789	6.94507	6.74717	7.66003	7.214	6.70635	5.99639	6.07499
FBgn0014133	bif	10.4018	9.53994	7.00967	6.92634	10.0787	8.68151	7.23674	6.4624
FBgn0014135	bnl	0.0246625	0.106942	0.351618	4.13847	0.071715	0.228664	0.863767	1.68096
FBgn0014141	cher	7.89933	7.11347	5.52606	4.08113	7.4652	7.41253	6.99997	6.1971
FBgn0014143	croc	0.291771	1.80486	6.02021	5.3264	2.54639	3.16847	3.97329	5.12835
FBgn0014163	fax	8.74044	8.94008	10.9288	11.8544	9.04079	9.74132	10.1138	10.4892
FBgn0014179	gcm	0.0246625	0.0381253	1.82627	4.84652	0.236803	1.99658	2.60025	3.92655
FBgn0014184	Oda	8.79461	8.9091	9.25143	9.43731	8.99769	9.39736	9.75896	9.79046
FBgn0014189	Hel25E	9.68114	9.99999	10.4474	10.5821	9.66163	10.2205	10.2931	10.5531
FBgn0014269	prod	7.44333	7.52061	7.80574	7.10416	7.28713	7.75449	7.74203	7.58787
FBgn0014340	mof	7.36102	6.92794	6.65082	4.77928	7.20293	7.3143	7.13159	6.43925
FBgn0014342	mia	3.51181	2.0466	3.38684	4.9254	2.86153	2.25608	2.96973	3.19665
FBgn0014343	mirr	0	0	2.76856	6.05749	0.140033	0.774827	1.9607	1.94773
FBgn0014366	noi	6.97844	7.11485	7.52735	7.62449	7.06022	7.41899	7.55205	7.55208
FBgn0014368	nol	0	0.146097	0.32489	0.363172	0.120436	0	0.0762175	0.183676
FBgn0014380	RhoL	0.131267	0.187746	1.37262	3.43411	0.357286	1.51124	2.35252	3.4167
FBgn0014388	sty	0	0	2.30528	5.63812	0	1.08919	2.08248	1.1909
FBgn0014391	sun	6.69051	7.55104	7.02357	6.75097	6.9608	6.87911	7.05576	6.88445
FBgn0014395	tilB	1.95341	2.44959	2.72251	2.03049	2.27302	2.56866	3.09326	3.20315
FBgn0014396	tim	0	0.0203957	0	0	0	0.0349351	0	0.171803
FBgn0014411	Vps26	7.94836	7.77941	7.53912	4.50341	7.75465	8.34496	8.38386	7.71471
FBgn0014417	CG13397	6.20202	5.40317	4.30872	3.62464	5.94718	4.40912	3.32952	4.33983
FBgn0014427	CG11899	4.87935	4.65617	2.40454	2.7907	5.10617	2.7294	2.04454	2.19834
FBgn0014454	Acp1	0	0	0	0	0	0	0	0.0536335
FBgn0014455	Ahcy	5.903	5.13175	4.02521	4.36094	5.85596	4.28658	3.79158	4.00625
FBgn0014464	Cp7Fa	0.096217	0.306725	0.137205	0.0171985	0.0506704	0.0690842	0.371493	0.422142
FBgn0014465	Cp7Fb	0	0	0	0.0264188	0.0721984	0	0.235572	0.45207
FBgn0014466	Cp7Fc	0	0	0	0.0264188	0	0	0.114709	0.231395
FBgn0014469	Cyp4e2	6.2611	6.10923	3.66565	2.01829	6.34153	5.453	5.14648	4.31808
FBgn0014848	Eig71Eh	0	0	0	0	0	0	0	0
FBgn0014849	Eig71Ei	0	0	0.0217304	0	0	0	0	0
FBgn0014850	Eig71Ej	0	0	0	0	0	0	0	0
FBgn0014851	Eig71Ek	0	0	0	0	0	0	0	0
FBgn0014857	His3.3A	7.91671	8.42566	8.96739	9.563	7.99094	8.39809	8.57771	8.63509
FBgn0014859	Hr38	0.0727576	0.222181	1.0364	0.803805	0.0580449	0.316472	0.309101	0.816822
FBgn0014861	Mcm2	7.83958	7.06062	6.30165	8.64004	7.82587	6.11473	4.94557	5.38043
FBgn0014863	Mlp84B	0	0.0179804	4.12878	3.14337	0.927635	2.22935	1.84874	3.93935
FBgn0014865	Mtk	0	0	0	0	0	0	0	0
FBgn0014868	Ost48	7.95215	7.96552	8.38985	8.50194	7.82235	8.31136	8.42915	8.31877
FBgn0014869	Pglym78	8.31461	8.31339	6.55297	4.91798	8.52904	6.88557	6.14148	5.89252
FBgn0014870	Psi	7.98206	7.61265	8.47638	8.83312	7.8037	8.35964	8.46946	8.58514
FBgn0014877	Roe1	5.02033	3.62578	3.91618	4.06777	5.172	1.9202	1.9815	2.47832
FBgn0014879	Set	8.57748	9.07342	9.43263	9.66706	8.72568	9.19236	9.22089	9.47626
FBgn0014903	CG14630	0	0	0	0	0.0147316	0	0	0.027066
FBgn0014906	Hydr2	7.55007	6.56526	5.23821	5.43532	7.16988	4.50108	3.49644	4.40753
FBgn0014930	CG2846	3.99418	4.03808	3.1796	4.23002	4.03035	2.73785	2.57825	2.50639
FBgn0014931	CG2678	5.64488	5.70899	4.55626	1.974	5.60304	5.67541	5.88768	5.22244
FBgn0014949	btn	0.108375	0.14313	0.588006	0.852062	0.196374	0.213351	0.195125	0.525326
FBgn0015000	betaggt-I	5.63306	4.02793	3.17821	5.38021	5.51111	2.15317	1.67062	2.53767
FBgn0015001	iotaTry	0.0246625	0.052528	0.0642332	0.188261	0.0823633	0.135011	0.15744	0
FBgn0015008	Actn3	0	0.040507	0.085024	0	0.0363031	0	0.168815	0
FBgn0015010	Ag5r	0	0.0265031	0	0.0264188	0	0.0690441	0.128427	0.105344
FBgn0015011	AhcyL2	0	0	0.022797	0.385929	0.0363031	0	0	0
FBgn0015019	CCT3	8.70884	8.27392	7.54539	7.07463	8.67572	7.3387	6.60488	6.62162
FBgn0015024	CkIalpha	8.59326	8.86057	9.65616	9.58743	8.75452	9.2439	9.69932	9.61911
FBgn0015025	CkIIalpha-i1	3.0125	2.43299	2.85525	3.96265	2.92328	0.986915	0.916202	1.67081
FBgn0015031	cype	6.74046	7.71111	7.43724	7.67173	7.02502	7.17188	7.37136	7.36028
FBgn0015032	Cyp4c3	0	0	0	0	0	0	0.0584941	0.0580881
FBgn0015033	Cyp4d8	0	0	0	0	0	0	0.0295435	0
FBgn0015034	Cyp4e1	0.0310636	0.0179804	0	0	0	0	0	0
FBgn0015035	Cyp4e3	0	0	0	0	0	0	0	0.0625291
FBgn0015036	Cyp4ae1	0.236607	0.0311287	0	0.0599998	0.206584	0.0692043	0.0295435	0.0689449
FBgn0015037	Cyp4p1	0	0	0.133385	0.100244	0	0.102365	0	0.179593
FBgn0015038	Cyp9b1	0	0	0	0	0	0.0349351	0	0
FBgn0015039	Cyp9b2	0	0	0	0	0	0	0	0
FBgn0015040	Cyp9c1	0	0	0	0	0	0	0	0
FBgn0015075	Ddx1	5.0385	4.85011	5.2231	5.93528	5.24564	4.92661	4.53831	4.68045
FBgn0015218	eIF4E1	8.76046	8.08434	6.38081	6.82763	8.68697	6.73899	6.30323	6.36505
FBgn0015221	Fer2LCH	8.61856	8.82215	9.12915	8.96971	8.60478	9.09775	9.24108	9.32449
FBgn0015222	Fer1HCH	8.78035	9.15078	9.27978	8.94949	8.89651	9.32185	9.46917	9.45372
FBgn0015229	glec	6.62909	5.71637	1.69263	4.17546	6.03004	2.15734	1.81179	1.57288
FBgn0015230	Glut3	0	0	0.0114435	0.449405	0	0	0	0.824426
FBgn0015239	Hr78	4.33181	3.66126	1.54069	1.27269	4.48291	2.12087	1.66902	2.49345
FBgn0015240	Hr96	1.97175	0.923204	3.08186	3.53802	2.76139	0.667444	1.26384	2.42577
FBgn0015245	Hsp60A	7.30182	6.17485	3.91396	4.5065	7.66015	3.74659	3.04932	2.97784
FBgn0015247	Diap2	7.03379	6.68235	5.51243	5.20847	7.00522	6.28898	6.0838	5.70029
FBgn0015268	Nap1	0.19214	0.141942	0.126225	0.692205	0.402796	0.182782	0.222216	0.161489
FBgn0015269	Nf1	6.2547	5.58345	4.99881	6.11643	5.95309	5.66857	4.59052	4.77564
FBgn0015270	Orc2	3.30092	1.0454	3.33183	6.6455	3.72908	1.44197	1.80919	2.83573
FBgn0015271	Orc5	5.06416	4.44324	4.74336	6.53038	5.00554	3.09113	2.6722	3.78148
FBgn0015277	Pi3K59F	0.71638	0.090043	4.14979	6.41142	0.696675	1.13825	1.27259	2.73506
FBgn0015278	Pi3K68D	7.69366	7.20477	6.93853	7.62456	7.6537	7.4959	6.94457	6.9631
FBgn0015279	Pi3K92E	7.00456	6.12981	4.30682	6.89913	6.71117	4.09257	3.0459	3.56768
FBgn0015282	Rpt2	8.07079	7.7824	7.68037	7.93512	7.96262	7.91175	7.11351	7.15317
FBgn0015283	Rpn10	7.60253	7.38772	7.10205	7.48542	7.14039	6.95508	6.28098	6.25236
FBgn0015286	Rala	6.35276	5.26902	3.8826	6.60484	5.99703	3.726	3.93614	2.45896
FBgn0015288	RpL22	9.75527	10.1881	10.3985	10.1948	9.73173	10.0655	10.2375	10.4756
FBgn0015295	Shark	6.29895	4.8162	4.4496	5.58297	6.18424	3.57274	3.58005	4.2171
FBgn0015296	Shc	5.17321	3.92367	4.98247	6.64224	5.00999	2.49174	2.64068	3.8879
FBgn0015298	Srp19	5.14304	5.84593	5.06276	4.38781	5.34645	5.19873	5.39705	5.13968
FBgn0015299	Ssb-c31a	4.14171	4.40851	3.70311	4.45706	4.17431	3.14984	3.22868	2.18251
FBgn0015300	Ssl	0	0	0	0	0	0	0.114709	0.0316033
FBgn0015316	Try29F	0.209175	0.277606	0.965249	2.3285	0.193695	0.150947	0.262529	0.541165
FBgn0015320	Ubc2	8.14792	8.36297	8.73701	8.43068	8.20169	8.75958	8.97207	9.02049
FBgn0015321	Ubc4	9.20867	9.03058	8.27543	7.14525	9.03643	8.56253	8.40154	7.99083
FBgn0015331	abs	5.79628	5.63524	6.0793	5.61369	5.83911	6.00498	6.23898	6.02156
FBgn0015336	CG15865	0	0	0	0.0523625	0	0.135011	0.0584941	0.151517
FBgn0015338	CG5861	5.36751	5.37804	4.87061	5.80258	5.49194	4.63935	4.26806	4.37956
FBgn0015351	CG14906	2.78034	2.13948	2.02221	3.87292	2.60972	1.08969	1.25883	2.06309
FBgn0015359	CG2034	6.52414	6.6271	5.26934	3.56989	6.52633	5.79167	5.51092	4.66625
FBgn0015360	oxt	7.93845	7.51824	6.05642	5.63916	7.83345	7.74681	7.7573	6.43922
FBgn0015371	chn	7.85239	6.76379	7.87783	8.2245	7.39057	5.6315	5.36444	6.08603
FBgn0015372	RabX1	6.15216	6.22027	5.83866	4.78436	6.17569	6.46174	6.35846	5.654
FBgn0015376	cutlet	3.20298	1.56797	2.19179	6.01905	3.40521	1.10623	1.53135	2.97166
FBgn0015379	dod	6.34648	6.68284	6.38507	6.36245	6.41745	6.24582	6.41951	6.40166
FBgn0015380	drl	0.0310636	0.0203957	2.0894	5.17622	0.0648961	2.36937	2.94126	3.22656
FBgn0015381	dsf	0	0	0	0.0523625	0	0	0.196399	0.433503
FBgn0015391	glu	9.0603	8.64412	8.76757	7.80587	8.87161	9.34629	9.14757	9.11961
FBgn0015396	jumu	7.47439	6.715	8.35571	8.56426	7.61407	6.10272	4.74245	6.41833
FBgn0015399	kek1	0.125296	0.358088	0.864159	0.506621	0.0648961	1.73488	0.664811	0.0580881
FBgn0015400	kek2	0	0	0.0663037	0.333764	0	0.228449	0.724636	1.20503
FBgn0015402	ksr	7.5405	6.82359	5.88486	6.66311	7.29996	6.63459	5.03558	5.21121
FBgn0015477	Rme-8	8.34108	7.97505	6.92906	6.65526	8.35426	8.47708	7.59018	7.46592
FBgn0015509	Cul1	9.74848	9.65288	9.86134	8.7179	9.77864	10.1538	10.072	10.1131
FBgn0015513	mbc	5.23655	2.86542	6.6921	9.05464	5.19788	3.74868	4.82471	6.45971
FBgn0015519	nAChRalpha3	0.128285	0.0731114	0.122002	0.26886	0.0506704	0.198056	0.234953	0.105344
FBgn0015520	nonA-l	7.40888	7.44616	7.16706	5.63279	7.49883	8.17656	7.82134	7.29753
FBgn0015521	RpS21	9.62078	10.4046	10.0123	10.1087	9.75435	10.0195	10.1138	10.2085
FBgn0015522	olf186-M	6.50646	5.88335	1.19783	0.375467	6.25814	3.1207	1.69094	1.68945
FBgn0015524	otp	0	0	0.0626788	0.480438	0	0.0858009	0.14861	0.291844
FBgn0015527	peng	7.6094	7.66106	7.85823	7.48413	7.72494	8.05257	7.91593	7.92023
FBgn0015543	snoRNA:Me28S-A1322	0.377302	0.737518	1.15033	1.64878	0.624994	0.634115	0.580428	0.710896
FBgn0015544	spag	6.60737	6.22666	3.61615	4.5586	6.48269	4.69202	3.48608	2.68539
FBgn0015546	spel1	6.95449	6.1675	5.82261	7.03994	6.84571	5.05717	4.03729	4.89064
FBgn0015550	tap	0	0	0.324444	0.32745	0	0.0349351	0	0.109642
FBgn0015553	tos	6.23132	5.36059	3.39191	5.46284	6.12632	3.5369	2.10172	2.92718
FBgn0015558	tty	7.07794	6.72784	5.83177	7.26089	7.19004	6.55408	6.41245	6.09097
FBgn0015561	unpg	0	0.0803618	2.66985	3.338	0.0363031	0.197946	1.73149	1.96414
FBgn0015568	alpha-Est1	5.80517	5.56558	4.80407	2.98792	5.31834	5.61086	5.7619	5.12562
FBgn0015569	alpha-Est10	0.0912534	0.0265031	0.0217304	0	0.140955	0	0.0868751	0.0625291
FBgn0015570	alpha-Est2	0.16439	0.377527	1.72628	1.33405	0.384925	0.645275	0.854736	1.26377
FBgn0015571	alpha-Est3	0	0	0.0754375	0.080262	0.0363031	0.0690441	0	0.0777469
FBgn0015572	alpha-Est4	0.243334	0.166758	0.242289	0.298452	0.328702	0.412554	0.250647	0.303147
FBgn0015574	alpha-Est6	0	0.4042	3.04222	1.91249	0.370778	0.166934	0.403489	1.00694
FBgn0015575	alpha-Est7	0.0998398	0.0179804	1.35246	0.239851	0.071715	0.0520904	0.276121	0.343122
FBgn0015576	alpha-Est8	0	0	0	0.0523625	0	0	0	0.142946
FBgn0015577	alpha-Est9	0	0	0.022797	0	0	0	0.128427	0.42318
FBgn0015582	dare	3.47878	3.14551	2.17822	2.7237	3.52058	1.64296	1.72965	2.32397
FBgn0015583	Acp29AB	0	0	0.022797	0.0341943	0	0	0	0.0777469
FBgn0015584	Acp53Ea	0	0	0	0	0	0	0	0
FBgn0015585	Acp63F	0	0.0357395	0.0441892	0.101568	0	0	0.0148474	0.0536335
FBgn0015586	Acp76A	0	0	0.0452393	0.0928168	0	0.102365	0.0295435	0.157343
FBgn0015589	Apc	7.12832	5.99856	3.53282	3.47716	6.91204	4.93154	4.4037	3.99188
FBgn0015591	AstA	0.084535	0.233367	1.0195	0.727236	0.173016	0.412396	0.542949	0.47707
FBgn0015600	toc	7.30337	6.33214	7.53261	7.89921	6.99794	5.48461	6.14483	6.79928
FBgn0015602	BEAF-32	7.51709	7.70036	7.38952	6.26572	7.52498	7.7868	7.83679	7.28394
FBgn0015609	CadN	0.931346	0.537591	0.631142	7.86636	0.685932	1.07328	1.18551	1.49098
FBgn0015614	CanB2	7.62678	7.37564	5.77572	4.72079	7.60915	6.39382	6.4239	5.70677
FBgn0015615	SMC3	6.73902	4.84178	5.51002	6.94409	6.54241	3.25338	3.24077	4.60667
FBgn0015618	Cdk8	2.56826	2.95464	4.83144	6.18757	3.38246	3.16806	2.82186	3.06931
FBgn0015621	Clp	5.87632	5.35514	5.21958	6.08069	5.67958	3.58761	2.82401	4.00641
FBgn0015622	Cnx99A	7.80118	6.8275	6.40918	8.16413	7.61133	5.47948	4.47839	5.04147
FBgn0015623	Cpr	9.31459	9.0442	8.44107	7.11643	9.24272	9.30385	9.33137	8.24776
FBgn0015625	CycB3	10.3199	10.0402	10.6204	10.4201	10.0423	4.65487	4.4339	5.00461
FBgn0015663	Ugt36A1	1.98117	1.69783	1.37371	0.5349	2.07613	1.62555	1.68236	1.50059
FBgn0015664	Dref	7.9615	7.84618	8.54503	7.6274	7.94883	8.4631	8.48694	8.70939
FBgn0015714	Cyp6a17	0.872974	0.568811	0.22852	0.115251	0.74043	0.316742	0.378243	0.829906
FBgn0015721	ktub	0.119301	0	2.97473	4.19966	0.0580449	1.03841	1.47118	2.3192
FBgn0015737	Hmu	8.75649	8.22206	8.07015	7.83862	8.58548	8.04857	8.01598	7.63272
FBgn0015754	Lis-1	8.25876	8.23431	7.79477	6.90551	8.36442	8.36255	8.29494	7.74978
FBgn0015756	RpL9	10.4739	11.1927	10.9332	10.922	10.5777	10.9385	11.0847	11.2048
FBgn0015765	p38a	5.20445	5.13877	1.98448	1.1631	5.32535	4.09345	3.65518	2.80763
FBgn0015766	Msr-110	0	0.0203957	0.455811	0.197692	0.0293143	0.273097	1.38376	2.17176
FBgn0015770	MstProx	0	0.0179804	0	0	0	0	0	0.027066
FBgn0015772	Nak	6.68674	5.13358	6.61597	7.36342	6.5628	4.18421	4.3059	5.64101
FBgn0015773	NetA	0.16439	0.450509	5.59559	7.0815	0.173016	3.73814	3.2927	5.29936
FBgn0015774	NetB	0.108375	0.0357395	0.565088	4.60693	0	0.228449	0.392162	1.1018
FBgn0015776	nrv1	8.21229	7.23478	4.12654	2.22358	7.82364	5.68966	5.63166	4.1387
FBgn0015777	nrv2	0.219894	0.207986	1.52554	5.95845	0.373933	0.825924	1.24	2.31512
FBgn0015778	rin	9.11785	8.22545	7.81937	9.24366	9.02519	6.58488	6.37874	5.42127
FBgn0015781	P5cr	5.37229	5.04919	4.21486	3.96636	5.27212	4.48624	4.14247	4.05668
FBgn0015789	Rab10	8.63127	8.44296	8.9685	7.88455	8.58913	9.08014	9.29564	9.21407
FBgn0015790	Rab11	8.68322	8.73722	8.89019	8.21931	8.78748	8.99444	9.11958	8.95978
FBgn0015791	Rab14	6.55003	6.87677	5.97949	5.86661	6.70081	6.69211	6.77465	6.1597
FBgn0015793	Rab19	2.84912	1.76937	2.75875	4.86095	3.01203	1.28384	1.63578	3.02144
FBgn0015794	Rab18	4.28341	3.37731	1.52416	2.32132	4.19158	1.64881	1.33281	1.38664
FBgn0015795	Rab7	6.44557	6.47701	6.36733	7.04565	6.61687	6.38651	6.32698	6.15637
FBgn0015797	Rab6	6.07375	4.94539	4.12607	6.37748	5.66401	2.62726	1.95677	3.28
FBgn0015799	Rbf	7.39501	6.15069	4.32026	6.92387	7.44096	4.99077	4.32603	4.42136
FBgn0015801	Reg-5	2.95402	2.2902	0.124487	0.0853518	2.8112	1.12329	1.1911	0.187747
FBgn0015803	RtGEF	7.3371	7.12041	7.71506	6.38764	7.31349	7.82364	7.81687	8.05066
FBgn0015805	HDAC1	8.97778	9.09397	9.806	9.79639	9.11068	9.65921	9.77795	10.0253
FBgn0015808	ScpX	0.785309	0.725702	3.15882	5.14563	1.65586	1.07284	1.57599	2.25987
FBgn0015818	Spx	6.98388	7.26608	7.5908	7.25732	7.0808	7.44478	7.50279	7.72781
FBgn0015828	TfIIEalpha	6.59433	6.27952	5.61044	6.42224	6.5187	4.62392	4.44061	4.90574
FBgn0015829	TfIIEbeta	4.74806	5.20517	5.36057	6.05327	4.87348	4.613	4.57069	4.23321
FBgn0015831	Rtnl2	0	0.419902	2.31189	2.74582	0.325042	0.287724	0.468593	0.819187
FBgn0015834	eIF3i	8.90468	9.18579	9.33175	9.32729	8.93257	9.27669	9.41635	9.52779
FBgn0015838	Vang	7.26242	6.34583	5.78343	6.29471	6.82525	5.60392	5.36955	4.79315
FBgn0015872	Drip	0.0246625	0	0.165074	0.378301	0	0.102365	0.0584941	0.353851
FBgn0015903	apt	8.6383	7.94409	5.55994	7.80187	8.43269	7.50911	6.44315	5.58879
FBgn0015904	ara	0	0	0.0563309	0.417907	0	0.102365	0.247579	1.18164
FBgn0015905	ast	5.17727	4.50104	3.78764	4.86323	5.14632	2.50208	1.85166	2.45491
FBgn0015919	caup	0	0.0179804	0.125481	1.65229	0.071715	0.599444	1.63307	1.36675
FBgn0015924	crq	7.44566	6.55781	3.69151	4.2933	7.22516	3.97801	2.97764	2.55337
FBgn0015925	csul	6.89156	6.78911	6.7425	6.75964	6.96072	6.97138	6.91769	6.82217
FBgn0015926	dah	8.25944	8.338	7.75588	4.45657	8.2526	8.75866	8.87031	8.45742
FBgn0015929	dpa	6.97293	6.55835	6.62996	8.67404	7.33786	6.20937	5.69088	6.53804
FBgn0015946	grim	0	0	0.0452393	0.256807	0.156619	0.118819	0.0440914	0.191807
FBgn0015949	hrg	7.59008	8.33623	10.9072	7.2431	8.79124	9.71132	9.97248	10.6384
FBgn0016013	Faa	0	0.0265031	0.0431383	0.0675968	0	0.0349351	0.366976	0.553366
FBgn0016031	lama	7.70182	7.04528	3.20369	4.15529	7.36396	5.15201	4.38621	2.13407
FBgn0016032	lbm	0	0	0.129694	0	0.0363031	0	0.0309718	0.0840956
FBgn0016034	mael	7.29131	7.32494	7.16838	3.87553	7.43228	7.67406	7.91836	7.76415
FBgn0016036	mei-P22	0.890019	0.325676	0.579708	0.882688	0.987817	0.198239	0.208103	0.963425
FBgn0016038	Vsp37A	5.80635	5.66124	4.77043	4.59446	5.82281	4.53769	4.27873	4.18342
FBgn0016041	Tom40	8.76456	8.85229	9.25013	7.488	8.69328	9.22793	9.38248	9.33226
FBgn0016047	nompA	0	0	0	0.0341943	0	0	0.0868751	0
FBgn0016053	pgc	6.39228	5.68047	5.15342	4.22711	6.73651	5.15472	4.78381	5.32838
FBgn0016054	phr6-4	6.14639	5.43539	3.14517	5.30978	5.88827	3.07521	2.29932	2.69315
FBgn0016059	Sema1b	8.49375	7.91629	6.90256	7.72844	8.17971	6.87066	5.92018	6.40007
FBgn0016061	side	0	0	0.502816	0.449618	0	0.197946	0.351668	0.743068
FBgn0016070	smg	11.5843	11.0211	6.98831	6.48678	11.2524	10.7272	9.98032	7.89124
FBgn0016075	vkg	0.105917	0.033522	0.263165	0.961714	0.071715	0.182523	0.118744	0.720624
FBgn0016076	vri	0.159655	0.0729439	0.845787	1.3607	0.230723	0.711607	1.52187	1.68067
FBgn0016078	wun	5.31056	5.71439	3.91002	3.93377	5.56528	4.75523	4.51317	4.27492
FBgn0016081	fry	7.55887	7.22108	7.12834	6.79487	7.60388	7.90773	7.53145	7.34911
FBgn0016119	ATPsynCF6	7.84688	8.70042	8.25007	7.83961	8.02969	8.28505	8.48644	8.39483
FBgn0016120	ATPsynD	8.06902	8.87926	8.38753	7.96507	8.13786	8.35168	8.46109	8.41939
FBgn0016122	Acer	7.08669	6.8977	8.12812	8.26132	7.0115	7.66805	8.09184	8.18993
FBgn0016123	Alp4	0.22775	0.0612248	0.532645	0.780391	0.0293143	0.302204	0.966998	1.46211
FBgn0016126	CaMKI	4.9479	4.67393	3.41751	5.757	5.05571	3.74813	3.64407	2.99523
FBgn0016131	Cdk4	6.53416	6.5175	5.91627	4.28231	6.42496	6.63335	6.83194	6.4544
FBgn0016641	PTP-ER	7.49433	6.84308	4.48588	4.89859	7.25338	6.75567	5.41703	4.48864
FBgn0016650	Lgr1	0.0727576	0.119957	1.35921	0.643651	0.711112	1.14622	1.35601	1.81492
FBgn0016660	H15	0.0246625	0	0.0767217	0.37153	0.0363031	0.102444	0	0
FBgn0016672	Ipp	4.84797	4.25652	2.9051	4.92172	5.0268	3.02945	3.01984	3.11549
FBgn0016675	Lectin-galC1	0	0	0	0	0	0	0.0309718	0
FBgn0016684	NaPi-T	0.599587	0.608163	0.376191	2.86421	0.250596	0.69058	0.8773	1.92602
FBgn0016685	Nlp	9.39108	10.017	9.87538	9.69919	9.58316	9.82705	10.0617	10.1866
FBgn0016687	Nurf-38	7.31448	7.45775	7.08593	7.39351	7.19507	6.59756	6.21264	6.30864
FBgn0016691	ATPsynO	8.24596	8.83622	8.79009	8.51578	8.27057	8.77083	8.90375	8.85079
FBgn0016693	Past1	7.59714	7.01727	5.63423	4.76365	7.29929	6.07307	5.84233	5.40146
FBgn0016694	Pdp1	2.1924	0.742769	0.022797	1.5646	1.62076	0.213496	0.114709	0.203517
FBgn0016696	Pitslre	8.53718	8.22482	6.95644	7.84292	8.42088	7.19915	5.63185	5.33872
FBgn0016697	Prosalpha5	8.28339	8.92153	8.739	7.43941	8.59161	8.87794	8.94368	8.83649
FBgn0016698	Ptpa	5.56471	5.73193	4.4987	5.19811	5.52365	4.78047	4.50897	4.26661
FBgn0016701	Rab4	5.80767	5.52972	4.71237	5.50911	5.68333	4.63267	4.6571	4.64888
FBgn0016715	Reg-2	0.332337	0.423934	0.334571	0.354766	0.402027	0.754309	0.438024	0.335986
FBgn0016726	RpL29	8.85387	9.9917	9.52606	9.55748	9.31054	9.49547	9.53915	9.7531
FBgn0016754	sba	1.18197	0.530994	2.89705	5.28207	1.55207	1.38163	2.10487	2.3974
FBgn0016756	Usp47	8.66342	8.41774	8.97889	8.48313	8.63821	9.19932	9.20183	9.41881
FBgn0016762	angel	0.323407	0.437749	3.70557	5.06695	0.652544	0.931535	1.2637	2.45034
FBgn0016794	dos	7.94391	7.02732	6.42018	7.1821	7.60235	5.73693	3.83826	4.98174
FBgn0016797	fz2	3.90541	2.72452	3.90932	8.5553	3.14358	2.38369	2.86295	4.279
FBgn0016917	Stat92E	8.98363	8.76014	8.56394	7.4808	9.01813	9.30025	9.09939	8.73459
FBgn0016919	nompB	0.28208	0.311735	0.348006	0.203366	0.126998	0.795687	0.592311	0.50279
FBgn0016920	nompC	0.142021	0.0203957	0.596537	0.73117	0.328297	0.464733	0.197671	0.628975
FBgn0016926	Pino	6.58381	5.1451	7.30724	8.59583	6.80685	5.6749	5.96727	7.68808
FBgn0016930	Dyrk2	6.63027	6.39271	6.80006	7.62656	6.57474	7.00003	7.16528	7.01811
FBgn0016970	l(2)k10201	3.78877	3.3361	1.57267	1.2789	3.80181	1.21034	0.957842	1.59956
FBgn0016974	swaPsi	2.06995	1.17363	0.18137	0.0599998	2.06872	0.258742	0.283608	0.134745
FBgn0016975	stnB	0	0	0	0	0	0	0	0
FBgn0016976	stnA	0	0	0	0	0	0	0	0
FBgn0016977	spen	8.65479	8.27593	8.50727	8.7038	9.10988	8.89174	8.98408	8.51276
FBgn0016978	snRNP-U1-70K	7.48192	7.36063	7.51868	7.83821	7.3465	7.19219	7.25697	6.81748
FBgn0016983	smid	8.7883	8.57757	9.03303	8.54933	8.82498	9.06078	8.93983	9.08394
FBgn0016984	sktl	6.16582	4.9376	6.55275	7.35839	6.33253	3.80516	3.32666	5.20168
FBgn0017414	cag	3.85356	3.97542	2.18458	1.58052	4.10213	3.53477	3.4514	2.78382
FBgn0017418	ari-1	7.34271	7.29688	7.715	6.02656	7.1358	7.8685	8.05986	7.79143
FBgn0017424	asRNA:CR11538	0	0	0	0.0171985	0	0	0.0295435	0.180001
FBgn0017429	CG5989	2.65471	1.82236	3.66321	4.54007	2.7477	1.51172	1.61491	2.75248
FBgn0017430	Nelf-E	6.23999	6.37688	6.26919	6.42279	6.25429	6.24857	6.3753	5.68101
FBgn0017448	CG2187	1.60891	1.66427	0.506551	0.7322	1.88023	1.94929	1.27306	1.14358
FBgn0017456	Ubc84D	0	0	0.0737665	0	0	0.0175733	0.0584941	0.364322
FBgn0017457	U2af38	8.03811	8.15986	8.53827	8.55356	7.86157	8.3326	8.45091	8.66949
FBgn0017482	T3dh	0.465735	0.723527	0.547252	3.05506	0.782296	0.464824	1.11196	1.51508
FBgn0017545	RpS3A	11.149	11.767	11.693	11.8033	11.4262	11.7102	11.9351	12.004
FBgn0017550	Rga	7.97883	7.63294	7.18949	7.16009	7.85288	7.58225	7.42696	6.55272
FBgn0017551	Rca1	7.15418	6.14224	2.90051	5.90657	6.85203	3.08584	1.72823	1.89666
FBgn0017556	Prosalpha4T2	0	0	0	0	0	0	0	0
FBgn0017558	Pdk	7.68897	7.73506	6.5638	3.83064	7.79735	8.01808	7.8494	7.18765
FBgn0017561	Ork1	3.31485	1.48658	0.350344	0.946771	3.25724	0.765198	0.982556	1.08323
FBgn0017566	ND-75	7.99017	7.88565	7.60655	7.46416	7.90276	7.58047	7.28292	6.62869
FBgn0017567	ND-23	5.78263	6.44404	5.98099	6.32877	6.13867	5.87251	5.85231	5.78961
FBgn0017572	Mo25	6.59939	6.75138	7.33997	7.70039	6.60887	6.7324	6.79412	6.90681
FBgn0017577	Mcm5	8.23371	7.5748	7.43809	8.71312	8.08523	7.09608	6.67029	7.15274
FBgn0017578	Max	4.67508	5.35518	5.60208	6.14442	4.85871	5.48683	5.58941	5.73126
FBgn0017579	RpL14	10.2102	11.1462	10.7335	10.8111	10.5352	10.7632	10.8504	10.9747
FBgn0017581	Lk6	10.3252	10.0583	9.92587	9.69392	10.1228	10.3216	10.1399	10.0449
FBgn0017590	klg	0.0246625	0	0.206898	1.70737	0	0.0690441	0.0584941	0.631068
FBgn0019624	COX5A	8.01616	8.53927	8.26422	8.45039	8.06652	8.13943	8.18762	8.19048
FBgn0019637	Atu	0	0	0	0	0	0	0	0
FBgn0019643	AANAT1	0	0	0.0452393	0.367357	0	0	0.359911	0.705086
FBgn0019644	ATPsynB	8.32102	8.89644	8.62133	8.54044	8.33354	8.52317	8.67596	8.49539
FBgn0019650	toy	1.18095	1.76854	2.91732	4.85501	1.54214	2.13721	2.62217	2.8305
FBgn0019660	lncRNA:roX2	0	0	0.202905	1.10941	0.071715	0.0691242	0.356234	0.0580881
FBgn0019661	lncRNA:roX1	3.33136	4.9112	9.16346	9.40429	5.26824	8.02039	7.49196	8.35219
FBgn0019662	qm	6.2921	6.17547	5.49006	3.09314	6.20998	6.34212	6.50862	5.90495
FBgn0019686	lok	8.69352	7.27777	6.43921	7.28142	8.32462	4.79868	4.49012	5.03094
FBgn0019809	gcm2	0	0	0	1.26917	0	0.0349351	0.0295435	0.269543
FBgn0019828	dj	0	0.103211	0	0	0.071715	0.0690441	0.0309718	0
FBgn0019830	colt	6.80398	7.40468	6.9849	6.57608	6.91753	7.0408	7.0598	6.72727
FBgn0019890	Smg5	6.67503	6.20036	8.91256	9.35435	6.73705	7.2001	7.40731	7.69049
FBgn0019925	Surf4	7.98325	7.96396	5.38838	5.23657	7.95403	7.09843	6.60527	4.54124
FBgn0019928	Ser8	0.0246625	0.0179804	0.195846	0.126206	0.0437511	0	0.129094	0.288434
FBgn0019929	Ser7	0.096217	0.266448	2.10083	1.05502	0.189229	0.610956	1.0119	1.15308
FBgn0019932	SamDC	5.49727	5.88494	4.75802	2.73823	5.87218	5.94939	6.01216	5.59867
FBgn0019936	RpS20	9.7091	10.7882	10.4248	10.4132	10.0555	10.3109	10.4873	10.5919
FBgn0019938	RpI1	5.42296	4.33621	4.94791	6.76697	5.52546	3.4705	3.21069	4.64917
FBgn0019940	Rh6	0	0	0	0.288735	0	0.0690441	0.142015	0.553209
FBgn0019949	Cdk9	5.74205	6.04766	6.39244	6.3234	5.86643	6.31261	6.47958	6.58213
FBgn0019952	Orct	0.0489105	0.140157	0.223659	1.64751	0.0363031	0	0.991163	1.05609
FBgn0019957	ND-42	7.45476	8.09655	8.0248	7.70953	7.57954	8.00792	8.22505	8.20738
FBgn0019960	Mitofilin	7.31606	6.99577	6.76679	6.99997	7.15464	6.53777	6.63137	6.2247
FBgn0019968	Khc-73	5.809	4.44999	8.38108	9.19268	5.59627	4.29496	4.33294	6.6147
FBgn0019972	Drice	7.34658	7.36817	7.86418	8.17161	7.49168	7.84873	8.02718	8.11379
FBgn0019982	Gs1l	3.82478	3.75958	2.01813	2.40654	4.14183	2.28601	1.89881	1.92334
FBgn0019985	mGluR	1.87455	2.46432	2.28319	2.21732	2.23782	2.42461	2.83929	2.98128
FBgn0019990	Gcn2	7.52609	6.86755	5.95095	4.56301	7.37284	7.48434	7.12118	6.62079
FBgn0020018	Ppox	5.88079	5.88763	4.36325	2.97276	5.82166	5.88125	5.86776	4.87021
FBgn0020224	Cbl	8.59277	8.43754	7.91162	5.99953	8.66121	8.96447	9.05015	8.55174
FBgn0020235	ATPsyngamma	8.59218	8.53916	7.76848	7.14495	8.52423	7.31769	6.19189	6.48316
FBgn0020236	ATPCL	6.72577	5.454	5.33174	7.2114	6.62354	3.96325	3.29767	4.11121
FBgn0020238	14-3-3epsilon	10.5803	10.8387	11.3391	11.459	10.5526	11.2794	11.4566	11.5957
FBgn0020248	stet	3.56973	1.1985	0.510901	0.799582	4.28093	0.587867	0.514168	0.993507
FBgn0020249	stck	6.48613	6.58591	5.48079	5.63443	6.47482	6.00931	5.81894	5.47247
FBgn0020251	sfl	5.679	5.24722	5.88266	7.99881	5.60743	6.06111	5.91844	6.17093
FBgn0020255	Ran	10.1454	10.4763	10.5888	10.5297	10.3027	10.5416	10.775	10.705
FBgn0020257	Ppa	3.59719	5.28118	9.69109	8.82742	6.46804	8.05373	8.06591	8.80643
FBgn0020258	ppk	0.0727576	0.244847	1.12775	1.04489	0.569656	1.42846	1.67187	2.81278
FBgn0020261	pcm	7.24433	6.54872	5.84899	6.86906	7.27695	6.57919	5.14057	5.28865
FBgn0020269	mspo	0	0.0603419	0.191364	1.13651	0	0.0859988	0	0.12246
FBgn0020270	mre11	6.45906	6.69178	6.44888	5.96659	6.63985	6.53125	6.69078	6.512
FBgn0020272	mst	2.97632	1.79725	2.53748	3.73648	3.20034	1.46777	1.90755	2.29977
FBgn0020277	lush	0.0246625	0	0.0452393	0.572004	0	0.135011	0.168815	0.128616
FBgn0020278	loco	6.85512	6.3162	5.61277	7.36562	6.90459	6.89104	6.29597	6.31762
FBgn0020279	lig	10.5297	10.1759	10.9273	10.2168	10.3687	11.0057	11.0134	11.2147
FBgn0020280	laf	0.0489105	0.0203957	0	0.163401	0.199047	0.228593	0.0612927	0.0558625
FBgn0020294	ko	2.88644	1.62434	1.58776	2.96772	2.73625	1.6985	1.09333	1.21094
FBgn0020299	stumps	0.317196	0.0556396	5.4459	7.60836	0.292891	3.82176	3.23762	6.20711
FBgn0020300	geko	2.82693	4.25726	7.915	2.69814	5.19818	6.42614	5.80236	6.10403
FBgn0020304	drongo	6.85901	6.2495	6.12561	8.7634	6.73294	5.88073	6.09077	5.55307
FBgn0020305	dbe	6.6686	6.98344	6.26346	6.88857	6.76571	6.50083	6.5424	6.01154
FBgn0020306	dom	10.6608	10.1199	9.57987	9.46544	10.5136	10.4003	9.82429	9.41496
FBgn0020307	dve	0.0727576	0.052528	0.383668	1.74542	0.071715	0.599056	1.4448	2.29624
FBgn0020309	crol	5.98841	4.45434	2.94805	3.66639	5.79473	2.82963	2.26858	3.01919
FBgn0020312	Tmtc3	5.26052	3.27705	5.21611	7.0938	5.11576	2.46908	2.75719	3.95842
FBgn0020369	Rpt6	8.33966	8.24326	7.58784	7.78715	8.28298	7.14996	6.30845	6.15772
FBgn0020370	TppII	9.27214	8.70262	8.60009	8.48676	9.11239	9.11296	8.81407	8.84452
FBgn0020371	Tim17b2	0	0.028088	0.377234	0.101568	0.0363031	0.372305	0.182673	1.28122
FBgn0020372	TM4SF	1.91014	1.66774	1.85868	0.923934	1.51021	2.27836	2.28839	1.93216
FBgn0020376	Sr-CIII	0	0.111608	0.085024	0.331509	0.071715	0.0349351	0.0868751	0.138956
FBgn0020377	Sr-CII	1.1226	3.30399	7.96196	8.70961	3.94822	4.67191	3.84244	6.40228
FBgn0020378	Sp1	0	0	0.210413	1.97437	0	0.34456	0.338195	0.42197
FBgn0020379	Rfx	5.61591	4.59905	2.10048	1.45185	5.22818	3.10661	2.0979	1.06774
FBgn0020381	Dredd	3.82798	3.56044	2.60737	2.20144	3.67951	3.19321	2.79855	2.67691
FBgn0020385	pug	6.7817	6.67033	6.88243	5.8256	6.70047	7.14953	7.19975	7.36245
FBgn0020386	Pdk1	9.17031	8.76118	7.01802	7.05064	9.00942	8.86476	8.63968	7.01719
FBgn0020388	Gcn5	7.0819	6.93772	7.35214	6.90941	7.05824	7.39919	7.51818	7.28817
FBgn0020389	Papss	2.24613	1.27885	3.35553	6.18933	2.73617	1.55437	1.81933	3.02903
FBgn0020391	Nrk	0.553932	0.501559	2.08183	2.87909	0.453263	1.08959	1.63416	2.23971
FBgn0020392	Nmt	8.1213	8.11288	7.85614	6.75435	8.19051	7.98978	7.88087	7.81782
FBgn0020399	Mst89B	0	0	0.054507	0.41217	0	0	0.247579	0.338001
FBgn0020407	asun	6.13014	5.67997	5.31131	4.25656	6.01425	5.94472	5.83293	5.31144
FBgn0020412	JIL-1	8.40064	7.86358	6.36426	6.5085	8.11545	7.56573	7.04525	5.86549
FBgn0020414	Idgf3	3.96526	3.20158	4.01369	3.4768	3.71342	3.88481	3.6618	3.00379
FBgn0020415	Idgf2	6.7561	5.56951	7.37088	7.21462	6.12323	7.13198	7.69187	6.8011
FBgn0020416	Idgf1	0	0	0	0	0	0	0	0
FBgn0020429	GluRIIB	0.0489105	0.455137	0.279957	0.0599998	0.071715	0.167158	2.57688	2.16862
FBgn0020440	Fak	6.36098	4.88029	5.42913	6.83314	5.92632	4.56614	4.6504	5.26997
FBgn0020443	eRF3	8.97973	8.14051	7.29815	8.08625	8.69079	6.40342	5.61225	5.53291
FBgn0020445	E23	7.23721	5.28541	1.93267	0.441702	6.90566	3.60834	2.66045	2.18963
FBgn0020493	Dad	2.6153	1.20813	0.764594	2.94812	2.35513	1.10619	1.4556	1.36073
FBgn0020496	CtBP	9.39463	9.60047	10.2579	10.3267	9.44531	10.1516	10.3092	10.5543
FBgn0020497	emb	9.12222	8.80433	9.09795	9.29556	8.95288	8.99968	8.64776	8.70398
FBgn0020503	CLIP-190	4.50445	4.02613	3.73492	4.51948	4.50459	3.97248	3.94644	3.93269
FBgn0020506	Amyrel	0	0.0203957	0.0217304	0	0	0.0349351	0.489484	0.284827
FBgn0020508	Ag5r2	0	0	0.0109061	0.0523625	0	0.0349351	0	0.113928
FBgn0020509	Acp62F	0	0	0	0	0	0	0	0
FBgn0020510	Abi	7.60038	7.1504	6.8876	6.87295	7.32585	7.26764	7.20074	6.69571
FBgn0020513	Paics	5.57601	4.72096	1.63444	2.97669	5.61026	2.04598	1.65521	1.7664
FBgn0020518	snoRNA:Me28S-G764	0	0	0.0419555	0.0341943	0.0363031	0	0.0440914	0
FBgn0020521	pio	0	0	1.18208	3.3952	0.0363031	0.967889	1.09535	2.66695
FBgn0020545	kraken	6.77935	6.91313	5.13431	3.75634	6.79387	6.4756	6.32654	5.53197
FBgn0020546	lncRNA:iab4	0	0	3.20077	4.34485	0.140033	0.385579	0.520519	2.63537
FBgn0020556	lncRNA:bxd	0	0.0532827	6.30689	5.89389	0.106279	0.93127	0.680368	3.40549
FBgn0020616	SA	0.940936	0.165712	4.00102	5.4384	1.96268	1.63044	2.31387	2.82191
FBgn0020617	Rx	0	0	0.0415611	0.531175	0	0.198239	0	0.310261
FBgn0020618	Rack1	10.4453	10.928	10.9346	10.9351	10.5811	10.7357	10.9608	11.0783
FBgn0020620	RN-tre	7.43684	7.26962	7.15398	5.93129	7.46108	7.73949	7.71227	7.03925
FBgn0020621	Pkn	8.23241	7.57718	5.8028	7.26041	8.09999	7.65683	6.70949	5.34624
FBgn0020622	Pi3K21B	5.00199	3.18432	3.57957	4.0375	4.82386	1.70848	1.9859	3.41633
FBgn0020626	Osbp	7.55696	6.87573	4.72586	5.78206	7.54446	6.40895	5.4792	4.66954
FBgn0020633	Mcm7	5.49636	6.41516	6.12573	6.49371	5.681	5.99849	6.02926	6.23483
FBgn0020637	Lcp65Ag2	0	0	0	0	0	0	0	0
FBgn0020638	Lcp65Ag1	0	0	0	0.0171985	0	0	0	0
FBgn0020639	Lcp65Af	0	0	0	0	0	0	0	0.0536335
FBgn0020640	Lcp65Ae	0	0	0	0	0	0	0	0
FBgn0020641	Lcp65Ad	0	0	0	0	0	0	0	0
FBgn0020642	Lcp65Ac	0	0	0	0	0	0	0	0
FBgn0020643	Lcp65Ab2	0	0	0	0	0	0	0	0
FBgn0020644	Lcp65Ab1	0	0	0	0	0	0	0	0
FBgn0020645	Lcp65Aa	0	0	0	0	0	0	0	0
FBgn0020646	Lcp65APsi	0	0	0	0	0	0	0	0
FBgn0020647	KrT95D	6.13825	4.96674	4.02575	5.98229	6.05803	4.23642	3.82733	4.46194
FBgn0020653	Trxr-1	8.22306	7.85655	5.81775	4.46924	8.17793	6.74324	5.85048	5.47906
FBgn0020655	ArfGAP1	7.96886	7.99161	7.72219	6.43541	7.99007	7.9674	8.10314	7.76389
FBgn0020660	eIF4B	5.90291	6.3176	6.40874	6.22734	6.05932	6.6284	6.87109	6.73093
FBgn0020762	Atet	0	0	1.90832	3.18611	0.106279	3.20919	2.71435	4.72102
FBgn0020764	Alas	3.12914	2.64625	1.97969	4.17154	3.36391	2.18077	2.48936	2.56699
FBgn0020765	Acp65Aa	0	0	0	0	0	0	0	0.0316033
FBgn0020767	Spred	6.45364	5.79808	3.65075	4.28008	6.02683	4.53077	3.74209	3.44438
FBgn0020880	CG7179	0	0.0265031	1.1894	0.212699	0	0	0.195125	1.39326
FBgn0020887	Su(z)12	5.14766	3.47114	7.67548	8.5375	5.41881	3.16893	3.04928	4.51954
FBgn0020906	Jon25Bi	0	0.0203957	0	0.314738	0	0	0	0.265697
FBgn0020907	Scp2	0	0.040507	0.117533	0	0	0.0349351	0.357067	0.269543
FBgn0020908	Scp1	0.517363	0.752478	1.00481	1.02231	0.979034	0.399241	1.86375	0.134745
FBgn0020909	Rtc1	6.39836	6.48162	6.48822	5.77315	6.42244	6.59004	6.84752	6.62471
FBgn0020910	RpL3	10.9286	11.432	11.4234	11.6226	11.0013	11.3243	11.5663	11.6576
FBgn0020912	Ptx1	0.0489105	0.090043	1.50917	4.30984	0.519245	1.87689	1.79079	3.37884
FBgn0020930	Dgkepsilon	5.79598	5.36667	5.32979	5.30322	5.71154	4.92905	4.52637	4.67762
FBgn0021738	Crg-1	0.0727576	0.149173	0.0673379	0.147869	0.0293143	0.302204	0.241754	0.30296
FBgn0021742	C901	0	0	0	0	0	0	0	0
FBgn0021750	SerRS-m	4.54202	4.44808	2.53104	1.39884	4.68804	3.13048	2.45845	1.95145
FBgn0021760	chb	8.19345	7.45224	7.30367	7.62782	7.92312	7.64901	6.5299	6.40836
FBgn0021761	Nup154	8.31501	7.58607	6.07713	7.34603	8.14434	6.92383	5.89938	5.95279
FBgn0021764	sdk	8.84897	8.47591	8.80321	7.62619	8.85548	9.43111	9.19324	9.30719
FBgn0021765	scu	8.11851	8.23434	7.54227	6.98055	8.02527	7.16266	7.02897	6.74703
FBgn0021767	org-1	0.142021	0.225617	0.278618	0.117604	0.440162	0.426308	0.402386	0.299576
FBgn0021768	nudC	6.47708	6.75988	6.19086	5.65391	6.43645	6.37461	6.52008	6.13616
FBgn0021776	mira	1.62797	4.77874	9.99208	9.99212	5.39526	6.96122	6.41931	8.69252
FBgn0021795	Tapdelta	3.48824	2.23913	2.83753	5.79715	3.86771	1.18599	1.85135	2.75961
FBgn0021796	Tor	7.21296	6.2064	5.59129	6.93833	7.05457	5.61065	4.46108	5.31547
FBgn0021800	Reph	5.87036	5.35536	3.19058	5.33601	5.27742	2.79471	2.46266	1.657
FBgn0021814	Vps28	4.11991	4.48631	4.72886	5.77393	4.33004	3.88883	3.58163	4.15347
FBgn0021825	DCTN2-p50	6.90604	7.04637	7.17197	6.71061	6.90874	7.20116	7.16063	7.13429
FBgn0021847	Ttc7	4.10348	2.40927	6.10266	5.26066	4.44899	3.02181	3.73663	4.90516
FBgn0021856	l(2)k14505	5.24837	5.88999	5.69047	5.95104	5.51276	5.61759	5.68924	5.59136
FBgn0021872	Xbp1	6.48819	5.55947	4.42868	6.77713	6.26989	3.74119	3.23765	3.579
FBgn0021874	Nle	1.36574	1.03033	3.79982	5.82433	1.67421	1.49281	1.59551	3.09739
FBgn0021875	Zfrp8	1.25947	0.584638	2.95656	5.41526	1.58733	1.37491	1.70329	2.50271
FBgn0021895	ytr	7.29736	7.15228	7.62247	7.89077	7.36341	7.62763	7.72478	7.81306
FBgn0021906	RFeSP	7.52349	8.30227	7.83852	7.75295	7.6696	7.76359	7.81799	7.61401
FBgn0021944	Coprox	4.42466	3.0909	3.12243	5.83006	4.43657	1.64336	1.40427	1.88216
FBgn0021967	ND-PDSW	6.2237	7.14269	6.79064	6.87248	6.32469	6.47001	6.66932	6.70021
FBgn0021979	l(2)k09913	8.36811	8.55197	8.63842	8.07622	8.20206	8.80276	8.88342	8.72728
FBgn0021995	Rs1	7.28342	7.30111	7.66012	7.74552	7.18973	7.55413	7.70842	7.91599
FBgn0022023	eIF3h	8.28532	8.58051	8.67192	8.66996	8.37719	8.61334	8.83833	8.8815
FBgn0022027	Vps25	5.0534	5.85566	4.82379	5.28406	5.33209	4.45194	4.27674	4.06237
FBgn0022029	l(2)k01209	6.9046	6.76295	5.69314	5.99981	7.00976	6.80437	6.5982	6.29411
FBgn0022069	Nnp-1	8.3236	8.4177	9.06238	8.83234	8.38995	9.00147	9.06591	8.94411
FBgn0022097	Vha36-1	6.60649	6.3814	4.41582	4.45838	6.59634	4.10051	3.46822	2.61086
FBgn0022153	l(2)k05819	4.54352	2.88904	3.70067	6.0593	4.63009	2.45642	2.67658	4.18749
FBgn0022160	Gpo1	2.00676	1.97265	4.8081	3.11906	2.3917	2.6602	2.21707	3.46352
FBgn0022213	Cse1	8.628	7.23396	5.54314	7.00583	8.21629	5.73792	5.16176	5.43553
FBgn0022224	ubl	4.25234	5.18528	4.7519	5.04502	4.66047	4.86394	4.80017	4.95317
FBgn0022238	lolal	8.01522	8.67977	9.28674	9.5292	8.33319	9.09095	9.27102	9.4883
FBgn0022288	l(2)09851	7.06434	7.17757	6.53341	6.26029	7.22282	6.68584	6.81918	6.29008
FBgn0022338	dnk	8.96445	8.62404	7.80954	9.16005	8.89292	7.80193	7.03003	6.82927
FBgn0022343	CG3760	5.3876	4.45755	4.62604	6.59273	5.37698	2.48218	2.14744	3.16617
[truncated: 15,736 more rows]
