# Supplementary material for: Interphase-arrested Drosophila embryos activate zygotic gene expression and initiate mid-blastula transition events at a low nuclear-cytoplasmic ratio
Source: PLoS Biol. 2020 Oct 22;18(10):e3000891. doi: 10.1371/journal.pbio.3000891 (PMC7608951; doi:10.1371/journal.pbio.3000891)
Supplement: S3 Table — GO, gene ontology; Log2 CPM+1, Log2-transformed count per million; ZGA, zygotic genome activation. (XLSX) [file pbio.3000891.s007.xlsx]

## Sheet: log2(CPM+1)
Flybase gene ID	Name	C12 (log2(CPM+1))	C13 (log2(CPM+1))	C14E (log2(CPM+1))	C14L (log2(CPM+1))	C12-15min (log2(CPM+1))	C12-30min (log2(CPM+1))	C12-50min (log2(CPM+1))	C12-70min (log2(CPM+1))	Group	RNA Pol II bound in C12	Zld bound during C8-14	H4K16ac positive TSS duing C9-13	GAGA bound in 0-8h
FBgn0003430	slp1	4.29764	5.83863	6.35789	7.88827	4.9383	5.58451	5.2821	5.68464	group1	TRUE	TRUE	FLASE	TRUE
FBgn0005771	noc	3.3015	5.47893	5.90955	7.68599	5.81923	6.33859	6.55712	7.33012	group1	TRUE	TRUE	FLASE	TRUE
FBgn0011722	Tig	0	0.123645	0.24389	0.356986	0.0182657	0.273167	0.46095	0.57233	group1	FALSE	FLASE	FLASE	FLASE
FBgn0013347	TfIIA-S	6.44919	7.1145	7.26988	7.58143	6.69854	7.10707	7.28249	7.30848	group1	FALSE	TRUE	TRUE	FLASE
FBgn0017578	Max	4.67508	5.35518	5.60208	6.14442	4.85871	5.48683	5.58941	5.73126	group1	FALSE	TRUE	FLASE	FLASE
FBgn0024491	Bin1	6.24711	6.83646	6.85393	7.09529	6.32669	6.78993	6.83434	7.10173	group1	FALSE	TRUE	TRUE	FLASE
FBgn0029118	ScsbetaG	5.95495	6.31936	6.41999	6.65105	6.05829	6.43544	6.6012	6.48846	group1	FALSE	FLASE	FLASE	FLASE
FBgn0029657	CG12535	0.898897	1.7672	1.42073	2.02214	1.28422	1.65898	0.572376	1.56249	group1	FALSE	TRUE	FLASE	TRUE
FBgn0030306	Spase25	6.72669	7.30742	7.34535	7.30197	6.89476	7.42261	7.3943	7.47079	group1	FALSE	TRUE	FLASE	FLASE
FBgn0031644	CG15625	0.584971	2.34687	1.97928	2.38775	2.01443	1.5841	1.40745	2.39397	group1	FALSE	TRUE	FLASE	FLASE
FBgn0032256	RluA-2	4.52229	5.19462	5.4182	5.63191	5.10576	5.42298	5.66817	5.7585	group1	FALSE	FLASE	FLASE	FLASE
FBgn0033408	CG8800	0.107805	0.500024	0.704144	0.683227	0.321779	0.345023	0.436159	0.396338	group1	FALSE	FLASE	FLASE	FLASE
FBgn0033654	Sobp	0.0368374	0.264747	0.387295	0.552218	0.205262	0.228629	0.404591	1.67314	group1	FALSE	FLASE	FLASE	FLASE
FBgn0033856	CG13334	0.0246625	0.14329	0.233465	0.234318	0.0363031	0.302067	1.44509	2.12348	group1	FALSE	TRUE	FLASE	FLASE
FBgn0034464	CG11018	1.36493	2.36958	3.31909	3.23548	2.08425	2.26726	2.18204	2.89227	group1	FALSE	TRUE	TRUE	FLASE
FBgn0034468	Obp56a	0.517925	2.65263	2.573	2.68586	1.873	1.9792	2.01539	2.24924	group1	TRUE	FLASE	FLASE	FLASE
FBgn0034514	CG13427	4.33421	7.36857	10.2368	10.8237	6.90817	7.78229	8.03466	9.21031	group1	FALSE	TRUE	FLASE	FLASE
FBgn0035315	CG8960	5.23108	7.2841	8.66225	8.81355	6.91729	8.1633	8.66266	9.42986	group1	TRUE	TRUE	TRUE	FLASE
FBgn0036090	CG8009	5.20012	5.89095	5.98287	6.0087	5.51703	6.04669	6.04414	5.94069	group1	FALSE	FLASE	TRUE	FLASE
FBgn0036349	SNCF	4.80477	7.74221	9.21288	7.55073	7.20051	7.86616	8.29815	8.96717	group1	TRUE	TRUE	FLASE	FLASE
FBgn0036350	CG14111	0.454909	1.87748	3.14887	1.99515	1.42342	2.29707	3.23454	3.32377	group1	FALSE	TRUE	FLASE	FLASE
FBgn0036351	CG14107	0.096217	0.661632	0.39645	0.47636	0.166661	0.564061	0.55438	0.685639	group1	FALSE	TRUE	FLASE	FLASE
FBgn0036352	CG14110	0.096217	0.813381	1.19782	1.10745	0.819242	0.732838	1.1441	1.13169	group1	FALSE	TRUE	FLASE	FLASE
FBgn0036381	CG8745	0.0727576	0.552876	0.750017	0.874049	0.776958	0.575858	2.32799	1.48272	group1	TRUE	FLASE	TRUE	FLASE
FBgn0036811	MED11	4.35955	5.44917	5.88159	5.8507	5.05685	5.17909	5.44777	5.92424	group1	TRUE	TRUE	TRUE	FLASE
FBgn0037669	Ibf2	5.60459	6.30131	5.97804	6.28429	5.71792	5.81467	5.94288	5.91369	group1	FALSE	FLASE	TRUE	FLASE
FBgn0038235	CG8461	4.1161	5.03855	5.15212	5.58288	4.30091	4.78005	4.96765	5.16711	group1	FALSE	TRUE	TRUE	FLASE
FBgn0038241	CG8087	0	1.28232	0.840135	0.312452	0.744411	0.689955	1.53853	1.94647	group1	FALSE	FLASE	TRUE	FLASE
FBgn0038394	CG10264	0.0246625	0.463569	0.367417	0.499423	0.356492	0.228449	0.567463	0.658465	group1	FALSE	TRUE	FLASE	FLASE
FBgn0038395	CG10407	0.772826	1.6172	1.54076	2.12942	1.4312	1.64877	1.83372	2.03172	group1	FALSE	FLASE	FLASE	FLASE
FBgn0038452	CG14905	0.262502	0.550725	0.78974	0.683046	0.225487	0.527496	0.617213	0.890237	group1	FALSE	TRUE	TRUE	FLASE
FBgn0039019	HP1c	6.21857	6.57304	6.71412	6.99276	6.20743	6.64321	6.77379	6.81361	group1	FALSE	FLASE	TRUE	FLASE
FBgn0039149	CG18428	3.79302	4.56762	4.51075	5.15894	3.96906	4.57123	4.66807	4.75092	group1	FALSE	FLASE	TRUE	FLASE
FBgn0039180	CG5715	0.0489105	0.291942	0.319585	0.497618	0.173016	0.0690441	0.142015	0.620115	group1	FALSE	TRUE	FLASE	FLASE
FBgn0039218	Rpb10	4.18415	4.99175	4.6529	5.02636	4.3895	4.50415	4.61971	4.59885	group1	FALSE	TRUE	TRUE	FLASE
FBgn0039558	BCAS2	6.19881	6.85731	6.57301	6.95033	6.32404	6.67958	6.70139	6.54474	group1	FALSE	FLASE	FLASE	FLASE
FBgn0039732	CG15525	4.69931	5.39688	5.20926	5.35137	4.81776	4.94262	5.14084	5.0956	group1	FALSE	FLASE	FLASE	FLASE
FBgn0040575	CG15922	1.22325	2.19644	1.74325	2.44283	1.61143	1.31292	1.33917	1.72084	group1	FALSE	TRUE	FLASE	FLASE
FBgn0040843	CG15213	0	0.432971	0.716461	0.338265	0.267669	0.31627	0.511887	0.383972	group1	FALSE	FLASE	TRUE	FLASE
FBgn0043575	PGRP-SC2	0.142021	0.985143	1.79275	1.36059	0.356492	0.893744	0.800588	0.867828	group1	FALSE	TRUE	TRUE	FLASE
FBgn0044049	Ilp4	3.01304	5.74786	7.97833	8.1141	5.48687	6.19998	5.5991	6.94702	group1	TRUE	TRUE	TRUE	FLASE
FBgn0050157	CG30157	1.23646	1.78329	1.62561	2.14503	1.51647	1.61396	1.57258	1.55368	group1	FALSE	TRUE	FLASE	FLASE
FBgn0050163	Cpr60D	0.446709	1.68154	2.46772	2.69044	0.97698	1.75134	3.2933	3.46054	group1	FALSE	TRUE	FLASE	FLASE
FBgn0050287	CG30287	0.0246625	1.29233	1.37277	1.82738	0.819242	0.711505	1.0061	2.3689	group1	FALSE	FLASE	FLASE	FLASE
FBgn0051800	CG31800	3.95203	4.54713	4.92108	5.30528	4.21987	4.46149	4.67563	5.03583	group1	FALSE	TRUE	TRUE	FLASE
FBgn0053051	CG33051	2.29489	3.05482	3.54272	4.00595	2.97376	3.22186	3.14409	3.2887	group1	FALSE	TRUE	TRUE	FLASE
FBgn0053319	CR33319	3.19639	3.73003	4.08991	4.26869	3.71117	4.07887	4.37098	4.27036	group1	FALSE	FLASE	FLASE	FLASE
FBgn0085243	CG34214	4.34023	7.30472	9.63203	6.6561	6.75574	7.68383	7.44976	8.39536	group1	TRUE	TRUE	FLASE	FLASE
FBgn0085468	ND-MWFE	0.587427	1.26908	1.19499	1.46043	0.73308	1.0984	1.23847	1.55817	group1	FALSE	TRUE	FLASE	FLASE
FBgn0261830	CG42762	1.72133	3.54378	5.17556	5.5666	3.14995	3.5228	3.87821	3.96916	group1	TRUE	FLASE	FLASE	FLASE
FBgn0263047	CG43342	2.91775	3.33787	3.44164	3.44628	3.2241	3.66751	3.79276	3.68974	group1	FALSE	TRUE	FLASE	FLASE
FBgn0265887	lncRNA:CR44676	0.142021	1.15001	1.30357	1.87502	0.651898	0.722109	0.786313	0.657144	group1	FALSE	FLASE	FLASE	TRUE
FBgn0000014	abd-A	0.208112	0.367469	3.59333	5.5656	0.493363	0.645168	1.36113	2.70966	group1	FALSE	TRUE	FLASE	TRUE
FBgn0000071	Ama	0.0727576	0.774402	8.03412	9.45877	1.97471	3.45155	3.11633	6.3463	group1	FALSE	FLASE	FLASE	FLASE
FBgn0000117	arm	10.0657	9.99362	10.802	11.1049	10.0874	10.6537	10.7293	11.0791	group1	TRUE	TRUE	TRUE	TRUE
FBgn0000121	Arr2	0	0	0.455219	0.46511	0	0	0.0295435	0.171803	group1	FALSE	TRUE	FLASE	FLASE
FBgn0000180	bib	1.1832	2.96927	9.16096	9.00798	4.70416	6.40011	6.54125	7.73091	group1	TRUE	FLASE	FLASE	FLASE
FBgn0000233	btd	1.42106	2.82463	5.62737	4.80859	3.12629	3.50131	3.45786	4.34278	group1	TRUE	TRUE	FLASE	TRUE
FBgn0000395	cv-2	0.719458	1.68367	6.08346	6.98238	2.79175	3.87807	3.49432	4.72608	group1	TRUE	TRUE	FLASE	TRUE
FBgn0000411	D	3.49552	6.21566	8.9519	7.64409	6.71067	7.10127	6.76584	7.93993	group1	TRUE	TRUE	FLASE	TRUE
FBgn0000439	Dfd	0	0.0870048	3.17151	5.31217	0.106279	1.03878	1.608	2.21175	group1	FALSE	FLASE	FLASE	TRUE
FBgn0000449	dib	0	0.152877	5.63959	6.19625	0.106279	1.91461	1.95272	3.56355	group1	FALSE	TRUE	TRUE	TRUE
FBgn0000459	disco	0.16439	0.422598	4.87668	5.67249	0.868734	0.986406	1.33308	2.55656	group1	TRUE	TRUE	FLASE	TRUE
FBgn0000489	Pka-C3	0.096217	0.357163	7.83511	6.29538	2.09146	4.83946	4.45229	6.71733	group1	FALSE	TRUE	TRUE	FLASE
FBgn0000490	dpp	2.08359	3.30052	6.60577	5.14066	3.20215	4.58537	3.88082	4.5629	group1	TRUE	FLASE	FLASE	TRUE
FBgn0000542	ec	1.19145	1.60273	8.16514	8.07506	4.33834	5.97307	5.18617	6.7007	group1	TRUE	TRUE	FLASE	TRUE
FBgn0000551	Edg78E	0	0.192193	0.845797	1.18883	0.0182657	0.0350171	0.185241	0.486851	group1	FALSE	TRUE	TRUE	FLASE
FBgn0000565	Eip71CD	1.34075	3.29473	5.29262	4.53167	3.28227	3.25278	3.13858	4.71504	group1	FALSE	TRUE	FLASE	TRUE
FBgn0000575	emc	5.93437	5.87847	7.14133	8.19016	6.18353	6.76264	6.01089	7.20301	group1	TRUE	TRUE	FLASE	TRUE
FBgn0000576	ems	0.186416	1.28865	5.89353	4.54608	2.73766	3.64347	3.15858	4.67937	group1	FALSE	TRUE	FLASE	TRUE
FBgn0000606	eve	3.92024	5.34657	7.1327	5.80374	3.91363	5.01077	5.18476	5.90563	group1	TRUE	FLASE	FLASE	TRUE
FBgn0000629	E(z)	2.73552	1.87215	5.39517	7.12034	3.31297	2.04047	2.23216	3.87765	group1	FALSE	FLASE	TRUE	FLASE
FBgn0000658	fj	0.432272	0.260772	4.4988	4.99022	0.978012	4.01787	3.1339	5.34838	group1	FALSE	TRUE	TRUE	TRUE
FBgn0000659	fkh	0.0246625	0.200209	7.04838	6.98161	0.787646	3.63484	3.54195	5.84666	group1	FALSE	FLASE	TRUE	TRUE
FBgn0000723	FER	0.147923	0.169677	6.25171	6.32219	0.467008	3.40881	3.6729	6.02038	group1	TRUE	FLASE	FLASE	TRUE
FBgn0001077	ftz	3.98043	5.47078	7.42557	7.38927	4.51601	5.48501	5.04843	5.50475	group1	TRUE	FLASE	FLASE	TRUE
FBgn0001090	bnb	4.01907	6.18276	11.607	11.7933	6.69801	9.73083	10.1474	10.8678	group1	TRUE	FLASE	FLASE	FLASE
FBgn0001123	Galphas	0.614057	0.98867	5.91547	7.6211	0.54046	2.34861	2.49674	4.35458	group1	FALSE	FLASE	TRUE	FLASE
FBgn0001150	gt	3.91214	5.55675	7.80281	5.74708	5.38811	6.39686	5.81943	6.16067	group1	TRUE	TRUE	FLASE	FLASE
FBgn0001168	h	3.7845	4.51159	7.43116	6.07369	3.15763	4.88856	3.68989	5.7011	group1	TRUE	FLASE	FLASE	TRUE
FBgn0001179	hay	6.17114	5.89631	6.46709	6.63295	6.08002	5.87062	5.77602	6.1661	group1	FALSE	FLASE	TRUE	FLASE
FBgn0001234	lncRNA:Hsromega	0.887695	1.46336	6.84355	7.06582	1.6386	4.5214	3.85666	4.95161	group1	TRUE	FLASE	FLASE	TRUE
FBgn0001235	hth	0.0489105	0	4.84053	8.96234	0.221119	1.06404	1.78982	1.58605	group1	TRUE	TRUE	FLASE	TRUE
FBgn0001254	ImpE2	0.256023	0.659812	4.07694	5.69442	1.24857	1.71888	1.89545	3.38934	group1	FALSE	FLASE	FLASE	FLASE
FBgn0001258	Ldh	1.18609	2.32703	4.51378	3.01185	2.42632	2.12429	2.0019	3.42301	group1	FALSE	FLASE	FLASE	TRUE
FBgn0001263	inaD	0.119301	0.272038	0.987221	1.16664	0.243287	0.167084	0.534685	0.996413	group1	FALSE	TRUE	FLASE	TRUE
FBgn0001269	inv	0.261477	0.329476	1.4244	1.31275	0.589473	0.732889	1.38238	2.01412	group1	FALSE	TRUE	FLASE	TRUE
FBgn0001291	Jra	1.05769	1.17282	4.7729	4.66441	2.03698	1.81763	2.66314	3.81374	group1	FALSE	TRUE	FLASE	FLASE
FBgn0001311	kkv	0.876868	0.287152	1.85223	3.11972	0.391165	2.18756	2.20637	2.53539	group1	FALSE	TRUE	TRUE	FLASE
FBgn0001320	kni	3.94272	5.17875	8.30301	6.33749	5.35853	5.9843	5.19365	7.18119	group1	TRUE	FLASE	FLASE	TRUE
FBgn0001323	knrl	0	0	5.70721	6.00835	0	1.80233	2.73891	4.9792	group1	FALSE	TRUE	FLASE	TRUE
FBgn0001324	kto	3.92248	2.47233	5.80203	7.78915	4.16725	3.05018	4.01416	5.40417	group1	FALSE	TRUE	TRUE	FLASE
FBgn0001325	Kr	3.34666	4.9841	8.09581	6.68653	5.17207	6.29182	6.22503	7.51424	group1	TRUE	FLASE	FLASE	TRUE
FBgn0001965	Sos	4.26254	1.45529	6.61544	7.90933	4.15329	3.71805	4.31763	5.99491	group1	FALSE	FLASE	TRUE	FLASE
FBgn0001987	Gli	3.60961	3.87528	5.68048	6.51061	4.0448	5.17168	5.54306	5.55619	group1	TRUE	TRUE	FLASE	TRUE
FBgn0001994	crp	8.03257	7.99143	8.67666	9.31349	7.9405	8.41492	8.60659	8.24936	group1	FALSE	TRUE	FLASE	TRUE
FBgn0002525	Lam	9.11527	8.84222	9.94032	10.1051	9.05725	9.45852	9.52473	9.58894	group1	FALSE	FLASE	TRUE	TRUE
FBgn0002526	LanA	0.628752	1.05272	3.51844	5.77825	1.88051	3.27509	4.79257	5.12876	group1	FALSE	TRUE	FLASE	TRUE
FBgn0002543	robo2	0.0614724	0.201998	7.85366	9.06007	1.01386	5.44031	5.50622	7.42701	group1	TRUE	FLASE	FLASE	TRUE
FBgn0002564	Lsp1gamma	0	0.0532827	1.30703	1.78776	0.186091	0.622269	0.887586	1.27175	group1	FALSE	FLASE	FLASE	FLASE
FBgn0002774	mle	6.30911	5.77296	7.1605	7.48819	5.99775	6.19702	6.28175	6.82886	group1	FALSE	TRUE	TRUE	FLASE
FBgn0002905	mus308	1.02621	0	4.38425	6.41081	1.30006	2.82124	3.9699	5.30478	group1	FALSE	FLASE	TRUE	FLASE
FBgn0002931	net	0.064008	0.0579927	5.81238	6.26516	0.594217	1.80243	1.83249	4.01934	group1	FALSE	TRUE	FLASE	FLASE
FBgn0002932	neur	5.94615	6.32928	8.19554	7.91175	6.1646	7.22511	7.20647	8.29934	group1	FALSE	FLASE	FLASE	TRUE
FBgn0002945	nkd	0.0727576	0	7.2874	9.28201	0.173016	3.20148	4.2974	6.67364	group1	TRUE	TRUE	FLASE	TRUE
FBgn0002985	odd	2.58247	3.20227	7.68967	6.9162	3.30513	5.18376	4.3512	5.98913	group1	TRUE	TRUE	FLASE	TRUE
FBgn0003002	opa	0.142021	0.312996	8.667	8.55721	0.798255	2.76526	2.26496	6.83434	group1	TRUE	TRUE	FLASE	FLASE
FBgn0003041	pbl	5.69049	4.14068	9.44898	9.48475	6.04203	6.27005	6.47463	8.04913	group1	TRUE	TRUE	TRUE	TRUE
FBgn0003042	Pc	4.14301	2.15723	5.89994	6.57117	4.12694	2.86111	3.02806	4.24815	group1	FALSE	FLASE	TRUE	FLASE
FBgn0003046	Pcp	0	0.0796211	0.363859	0.344532	0.327488	0.0349351	0.382424	0.76299	group1	FALSE	FLASE	TRUE	FLASE
FBgn0003074	Pgi	1.8424	1.28596	5.06182	6.47248	2.94386	2.29601	3.40598	4.35925	group1	FALSE	TRUE	TRUE	FLASE
FBgn0003090	pk	1.09996	0.371863	5.27209	6.00483	0.819818	2.05766	1.94999	3.59292	group1	FALSE	TRUE	TRUE	TRUE
FBgn0003145	prd	1.70635	2.82663	6.38077	7.0978	2.95552	4.22613	4.37231	4.76699	group1	TRUE	TRUE	TRUE	TRUE
FBgn0003174	pwn	0.0789493	0.110755	0.707607	0.523695	0.173016	0.49037	0.850481	1.25895	group1	FALSE	TRUE	FLASE	FLASE
FBgn0003254	rib	0.731669	1.91015	8.09675	6.99281	3.9805	4.91554	5.66843	6.75954	group1	TRUE	TRUE	FLASE	TRUE
FBgn0003300	run	5.14291	5.52951	6.89729	6.91217	5.10638	5.4779	5.5546	5.83194	group1	TRUE	FLASE	FLASE	TRUE
FBgn0003308	ry	0.778654	1.76646	5.05659	6.79844	2.10006	3.14285	4.16665	4.84113	group1	TRUE	FLASE	FLASE	FLASE
FBgn0003312	sad	0.764081	1.77674	4.02981	4.84241	1.39865	4.73766	6.33117	5.22489	group1	TRUE	TRUE	TRUE	FLASE
FBgn0003326	sca	0.0368374	1.09147	7.78521	8.71822	3.62077	7.14399	6.69384	7.37977	group1	TRUE	TRUE	FLASE	TRUE
FBgn0003353	sei	0.52829	0.102718	1.93491	2.87098	0.572735	0.477457	1.08185	2.01401	group1	FALSE	TRUE	TRUE	FLASE
FBgn0003411	sisA	4.29694	4.64045	5.93419	6.36861	4.42144	6.81897	8.1119	7.64524	group1	TRUE	FLASE	FLASE	FLASE
FBgn0003444	smo	6.48794	6.15609	8.54243	7.84391	6.62592	6.73084	6.72685	7.14823	group1	TRUE	FLASE	FLASE	FLASE
FBgn0003448	sna	4.02154	5.19477	7.36289	7.44519	5.31806	6.25649	5.23873	6.36154	group1	TRUE	TRUE	FLASE	TRUE
FBgn0003463	sog	0.197305	0.840916	8.23143	8.40788	3.09472	6.26974	5.94388	5.83093	group1	TRUE	FLASE	FLASE	TRUE
FBgn0003486	spo	4.22429	5.52702	8.10444	8.66107	5.57836	6.98154	7.69506	8.5095	group1	TRUE	TRUE	FLASE	FLASE
FBgn0003499	sr	0	0	0.167005	0.189507	0.0363031	1.33323	1.21106	2.71972	group1	FALSE	TRUE	FLASE	TRUE
FBgn0003507	srp	2.20249	1.66524	6.81008	8.69598	1.99701	4.55791	6.0796	7.94419	group1	FALSE	TRUE	TRUE	TRUE
FBgn0003731	Egfr	2.5102	4.02846	8.34403	7.93362	6.15196	7.05576	7.2069	7.52314	group1	TRUE	TRUE	FLASE	TRUE
FBgn0003862	trx	4.93318	3.44862	7.63639	7.38715	4.75914	4.38365	3.94545	5.80772	group1	FALSE	FLASE	FLASE	TRUE
FBgn0003892	ptc	1.42152	0.69308	9.5005	9.50002	2.95684	6.07385	6.08148	7.72054	group1	TRUE	TRUE	FLASE	TRUE
FBgn0003896	tup	0	0.040507	4.29617	6.41546	0.106279	2.29566	2.89226	3.49183	group1	TRUE	TRUE	FLASE	TRUE
FBgn0003900	twi	3.06174	5.41301	8.45782	8.21562	5.28669	6.25496	5.88207	7.42502	group1	TRUE	FLASE	FLASE	TRUE
FBgn0003961	Uro	0.0489105	0.223976	0.891013	0.683227	0	0.0690441	0.168815	1.40651	group1	FALSE	FLASE	TRUE	FLASE
FBgn0003975	vg	0.0246625	0	1.42529	0.429961	0	0.689695	1.81188	1.7385	group1	FALSE	FLASE	FLASE	TRUE
FBgn0003977	vir	7.17158	6.88982	8.11627	8.42748	7.09021	7.59725	7.53838	8.00254	group1	FALSE	FLASE	FLASE	FLASE
FBgn0003997	hid	2.68081	2.5209	4.25946	5.06415	3.10056	4.23804	5.15647	5.30951	group1	FALSE	FLASE	FLASE	TRUE
FBgn0004102	oc	0.551418	1.07134	5.9122	5.6817	3.23343	5.21688	5.32298	4.45626	group1	TRUE	FLASE	FLASE	TRUE
FBgn0004108	Nrt	7.45114	8.13806	11.6637	10.3289	8.26208	9.43906	9.22412	10.3216	group1	TRUE	TRUE	FLASE	FLASE
FBgn0004197	Ser	0	0	0.482141	0.284315	0	1.54825	1.93268	3.11762	group1	FALSE	TRUE	TRUE	TRUE
FBgn0004227	nonA	8.07548	7.79529	9.13448	9.33695	7.88123	8.52114	8.47648	8.85454	group1	FALSE	FLASE	TRUE	FLASE
FBgn0004228	mex1	0	0.0706151	1.28238	1.12289	0.297888	0.213278	0.736471	1.49583	group1	FALSE	TRUE	FLASE	FLASE
FBgn0004364	18w	0.0608833	0.418583	7.33666	8.22253	2.59588	4.44574	4.877	6.07102	group1	TRUE	FLASE	FLASE	TRUE
FBgn0004394	pdm2	0	0.209078	5.17617	5.98202	0.173016	1.54213	2.11463	4.27664	group1	FALSE	FLASE	FLASE	TRUE
FBgn0004456	mew	0.381845	0.28651	4.21651	7.39565	0.0862144	0.825568	1.53739	2.11874	group1	FALSE	TRUE	FLASE	FLASE
FBgn0004512	Mdr49	0.186416	2.28808	9.04047	7.95471	3.76678	6.21562	5.94415	8.26195	group1	TRUE	TRUE	FLASE	TRUE
FBgn0004552	Akh	0	0.040507	0.273476	0.350772	0.189229	0.52738	0.801201	0.499845	group1	FALSE	TRUE	FLASE	FLASE
FBgn0004567	slp2	0.719831	1.36176	4.6644	5.67162	1.60844	2.59691	2.47436	3.95535	group1	FALSE	TRUE	FLASE	TRUE
FBgn0004595	pros	0.153249	0.168589	7.39327	7.67342	1.49019	5.20693	5.78848	7.08273	group1	TRUE	FLASE	TRUE	TRUE
FBgn0004635	rho	1.696	2.53207	5.87338	5.50203	3.14765	4.15431	3.80115	3.80204	group1	TRUE	FLASE	FLASE	TRUE
FBgn0004646	ogre	2.96052	2.72483	5.85306	8.2629	2.85386	3.70803	3.44329	4.08401	group1	FALSE	TRUE	FLASE	TRUE
FBgn0004839	otk	0	0	5.30161	4.21359	0.76619	2.48788	2.73996	4.0095	group1	FALSE	TRUE	FLASE	TRUE
FBgn0004859	ci	0.12586	0.27116	7.3307	9.70891	0.440162	2.24816	3.25161	5.69083	group1	FALSE	FLASE	FLASE	TRUE
FBgn0004861	ph-p	2.32455	1.17957	7.24068	7.39122	2.43502	4.77838	4.32242	6.15948	group1	FALSE	TRUE	FLASE	TRUE
FBgn0004878	cas	0.0727576	0.502859	6.47116	5.91439	1.18532	3.27642	3.79636	5.78197	group1	FALSE	TRUE	FLASE	TRUE
FBgn0004880	scrt	0.0489105	0	1.49432	2.05344	0.123255	1.91914	1.35973	2.3826	group1	FALSE	TRUE	FLASE	TRUE
FBgn0004885	tok	0.197305	0.57439	6.4527	5.90755	0.850162	4.35572	3.80954	5.33186	group1	TRUE	FLASE	FLASE	FLASE
FBgn0004892	sob	0.119301	0.316931	3.93658	4.60887	0.412808	1.87653	2.11755	2.14667	group1	FALSE	TRUE	FLASE	TRUE
FBgn0004893	bowl	0.0614724	0.398431	3.56612	5.97259	1.06405	2.66555	3.18386	4.02048	group1	FALSE	TRUE	FLASE	TRUE
FBgn0004895	FoxL1	0	0	1.53593	1.88749	0	0.102365	0.760316	3.10919	group1	FALSE	FLASE	FLASE	TRUE
FBgn0004959	phm	0.21375	0.608734	6.26969	7.08882	1.33126	4.26774	3.12392	5.58418	group1	FALSE	TRUE	TRUE	FLASE
FBgn0005564	Shal	0.257052	0.37709	1.61416	1.75385	0.483169	1.29793	1.77758	1.32697	group1	FALSE	TRUE	TRUE	TRUE
FBgn0005612	Sox14	0	0.0268873	4.23501	5.01189	0.173016	1.23154	2.56585	3.14652	group1	FALSE	TRUE	TRUE	TRUE
FBgn0005616	msl-2	1.55146	1.86751	7.9853	7.63921	3.39839	3.42242	4.1416	5.07805	group1	TRUE	TRUE	TRUE	FLASE
FBgn0005619	Hdc	0.0246625	0	0.332207	0.284315	0	0.0690441	0.4391	0.75985	group1	FALSE	FLASE	FLASE	TRUE
FBgn0005631	robo1	1.01282	1.99388	6.43921	6.11319	3.31778	4.12956	3.93313	5.47868	group1	FALSE	FLASE	FLASE	TRUE
FBgn0005636	nvy	0.389953	1.36542	5.21043	5.0106	3.12242	6.31972	6.55662	6.54345	group1	TRUE	TRUE	TRUE	FLASE
FBgn0005672	spi	2.82565	1.68693	7.08104	8.53923	3.3102	2.26717	2.17898	4.14854	group1	FALSE	TRUE	TRUE	TRUE
FBgn0005677	dac	0.16439	0.118261	3.88924	2.27348	0.950802	2.81869	4.46007	5.395	group1	TRUE	TRUE	FLASE	TRUE
FBgn0008636	hbn	0.375881	1.7085	5.5846	4.34312	2.1171	4.1689	4.09691	4.80324	group1	TRUE	TRUE	FLASE	TRUE
FBgn0008646	E5	0	0.0353576	0.539926	0.387879	0	0.0690441	0.581629	1.77806	group1	FALSE	TRUE	TRUE	TRUE
FBgn0010042	GstD6	0.0727576	0.269278	0.571637	0.487938	0.110066	0.316675	0.0295435	0.406158	group1	FALSE	FLASE	FLASE	FLASE
FBgn0010044	GstD8	0	0.282926	0.620792	0.46901	0.205262	0	0.0868751	0.56859	group1	FALSE	TRUE	TRUE	FLASE
FBgn0010052	Jhe	0.142021	0.844706	3.50142	1.95876	0.97698	1.75075	1.2173	2.16087	group1	FALSE	TRUE	FLASE	FLASE
FBgn0010105	comm	0	0	4.52073	7.07092	0.106279	2.24051	1.51082	4.02026	group1	FALSE	TRUE	FLASE	TRUE
FBgn0010114	hig	0.107805	0.213307	1.23821	1.62	0.221119	0.795493	1.30434	1.64964	group1	TRUE	TRUE	FLASE	FLASE
FBgn0010225	Gel	3.37845	2.22705	3.93524	4.79507	2.74169	3.24566	3.82508	4.10154	group1	FALSE	FLASE	TRUE	FLASE
FBgn0010228	HmgZ	0.0851144	0.090043	7.42483	9.37871	0.252318	1.34723	3.06765	4.54316	group1	FALSE	FLASE	FLASE	TRUE
FBgn0010238	Lac	7.38489	6.84773	10.2137	10.8579	6.99748	7.97867	7.94581	8.56985	group1	TRUE	TRUE	FLASE	TRUE
FBgn0010323	Gsc	0.337025	0.179125	2.2776	4.15892	0.333577	0.258531	0.470699	1.14787	group1	FALSE	TRUE	FLASE	TRUE
FBgn0010383	Cyp18a1	0.0246625	0.11225	1.4109	1.32661	0.267669	2.87509	2.06538	3.0203	group1	FALSE	TRUE	FLASE	TRUE
FBgn0010389	htl	0.910013	0.723778	4.86384	6.35209	1.07911	2.5189	2.85315	3.90181	group1	FALSE	TRUE	FLASE	TRUE
FBgn0010407	Ror	0.21375	0.385989	1.07386	1.67005	0.212328	0.330601	0.771665	1.56961	group1	FALSE	FLASE	FLASE	FLASE
FBgn0010414	SerT	0.0310636	0	1.75058	1.42103	0.106279	0.102365	0.624766	0.35747	group1	FALSE	TRUE	TRUE	FLASE
FBgn0010435	emp	0.0727576	0.147283	1.5715	0.829261	0.205262	0.967953	0.897951	2.30596	group1	FALSE	TRUE	TRUE	FLASE
FBgn0010452	trn	0.609633	1.42725	5.71351	8.8172	2.26211	4.91172	4.71973	5.42229	group1	TRUE	TRUE	FLASE	TRUE
FBgn0010453	Wnt4	0	0	0.652365	0.844981	0.0363031	0.135011	0.0309718	0.180001	group1	FALSE	TRUE	FLASE	FLASE
FBgn0010473	tutl	0	0.040507	7.41032	6.30395	0.519245	5.83317	5.4645	7.38171	group1	TRUE	TRUE	FLASE	TRUE
FBgn0010501	Dcp-1	6.64825	6.69638	7.57436	8.02168	6.69167	7.24618	7.30241	7.5024	group1	FALSE	TRUE	FLASE	TRUE
FBgn0010638	Sec61beta	3.44647	3.40507	6.1326	7.40051	4.27442	2.7814	3.20126	4.37352	group1	FALSE	TRUE	TRUE	FLASE
FBgn0010651	MFS14	0.096217	0.453221	5.75197	7.97276	1.54161	3.39051	4.19444	4.67027	group1	FALSE	FLASE	FLASE	TRUE
FBgn0011286	RyR	0	0.052528	4.16305	5.98038	0.249742	1.66987	2.59812	3.54831	group1	FALSE	FLASE	TRUE	TRUE
FBgn0011592	fra	6.60762	5.92892	7.65268	8.65544	6.49293	6.91053	6.67896	7.1798	group1	TRUE	TRUE	FLASE	FLASE
FBgn0011653	mas	2.14927	3.37438	6.73964	5.39492	4.37964	5.75683	5.53963	6.75755	group1	TRUE	TRUE	FLASE	TRUE
FBgn0011666	msi	5.63043	5.29755	7.45756	7.95596	5.74957	5.47368	5.65637	6.74976	group1	TRUE	FLASE	FLASE	TRUE
FBgn0011693	Pdh	0.201752	0	0.714295	1.12172	0.0147316	0.0520904	0.101539	0.611199	group1	FALSE	FLASE	FLASE	FLASE
FBgn0011706	rpr	0	0.294372	2.75495	4.12794	1.02293	2.88735	4.29712	4.42605	group1	FALSE	TRUE	FLASE	TRUE
FBgn0011723	byn	0.291771	1.06181	7.0567	7.07001	2.94522	4.6966	5.3458	6.30985	group1	TRUE	TRUE	FLASE	FLASE
FBgn0011743	Arp53D	0	0.0357395	0.702137	1.27139	0	0.0692043	0.321097	0.663884	group1	FALSE	FLASE	FLASE	FLASE
FBgn0011771	Hem	3.28602	2.26666	5.58334	7.00435	3.58174	2.71492	3.3147	4.35004	group1	FALSE	FLASE	TRUE	FLASE
FBgn0012037	Ance	0.900419	2.17344	6.05989	7.46947	2.1979	3.65225	4.71157	5.462	group1	TRUE	FLASE	FLASE	FLASE
FBgn0012051	CalpA	5.06125	4.95237	6.02316	7.07886	5.1702	5.49592	5.55086	6.10888	group1	FALSE	FLASE	FLASE	FLASE
FBgn0013272	Gp150	0.783304	0.501863	8.27227	10.1184	1.21773	4.51592	4.33435	7.04418	group1	TRUE	FLASE	FLASE	TRUE
FBgn0013674	mt:CoI	12.1773	12.0083	12.5066	12.7973	12.2547	12.6661	12.7097	12.977	group1	FALSE	FLASE	FLASE	FLASE
FBgn0013725	phyl	0.681188	2.73359	6.51103	5.50314	3.86362	5.46801	4.60518	5.30828	group1	TRUE	TRUE	TRUE	TRUE
FBgn0013767	Crz	0.0489105	0.310393	1.79889	2.25922	0.350897	0.31654	0.759255	1.10233	group1	FALSE	FLASE	TRUE	FLASE
FBgn0013972	Gycalpha99B	0	0	0.166282	0.217094	0	0.0690441	1.14212	1.43205	group1	FALSE	TRUE	FLASE	TRUE
FBgn0013983	imd	1.51582	0.587664	3.16932	4.097	1.58478	1.13041	1.35759	2.46446	group1	FALSE	FLASE	TRUE	TRUE
FBgn0014011	Rac2	5.47655	5.93908	6.55624	6.45346	5.78953	6.33965	6.73372	6.24086	group1	FALSE	TRUE	FLASE	TRUE
FBgn0014023	mRpL47	1.83092	1.83777	3.95536	5.26952	2.33584	1.31963	1.32965	2.69886	group1	FALSE	FLASE	TRUE	FLASE
FBgn0014033	Sr-CI	0	0.0203957	1.0192	1.71809	0.140033	0.57552	0.839329	1.47299	group1	FALSE	TRUE	FLASE	FLASE
FBgn0014143	croc	0.291771	1.80486	6.02021	5.3264	2.54639	3.16847	3.97329	5.12835	group1	FALSE	TRUE	FLASE	TRUE
FBgn0014163	fax	8.74044	8.94008	10.9288	11.8544	9.04079	9.74132	10.1138	10.4892	group1	TRUE	FLASE	TRUE	TRUE
FBgn0014368	nol	0	0.146097	0.32489	0.363172	0.120436	0	0.0762175	0.183676	group1	FALSE	FLASE	FLASE	FLASE
FBgn0014859	Hr38	0.0727576	0.222181	1.0364	0.803805	0.0580449	0.316472	0.309101	0.816822	group1	FALSE	TRUE	FLASE	TRUE
FBgn0014863	Mlp84B	0	0.0179804	4.12878	3.14337	0.927635	2.22935	1.84874	3.93935	group1	FALSE	TRUE	FLASE	FLASE
FBgn0014870	Psi	7.98206	7.61265	8.47638	8.83312	7.8037	8.35964	8.46946	8.58514	group1	FALSE	FLASE	TRUE	FLASE
FBgn0015277	Pi3K59F	0.71638	0.090043	4.14979	6.41142	0.696675	1.13825	1.27259	2.73506	group1	FALSE	TRUE	TRUE	FLASE
FBgn0015513	mbc	5.23655	2.86542	6.6921	9.05464	5.19788	3.74868	4.82471	6.45971	group1	TRUE	TRUE	FLASE	TRUE
FBgn0015550	tap	0	0	0.324444	0.32745	0	0.0349351	0	0.109642	group1	FALSE	TRUE	TRUE	FLASE
FBgn0015561	unpg	0	0.0803618	2.66985	3.338	0.0363031	0.197946	1.73149	1.96414	group1	FALSE	TRUE	TRUE	FLASE
FBgn0015570	alpha-Est2	0.16439	0.377527	1.72628	1.33405	0.384925	0.645275	0.854736	1.26377	group1	FALSE	TRUE	FLASE	FLASE
FBgn0015574	alpha-Est6	0	0.4042	3.04222	1.91249	0.370778	0.166934	0.403489	1.00694	group1	FALSE	FLASE	FLASE	FLASE
FBgn0015721	ktub	0.119301	0	2.97473	4.19966	0.0580449	1.03841	1.47118	2.3192	group1	TRUE	FLASE	FLASE	TRUE
FBgn0015773	NetA	0.16439	0.450509	5.59559	7.0815	0.173016	3.73814	3.2927	5.29936	group1	TRUE	TRUE	FLASE	TRUE
FBgn0015808	ScpX	0.785309	0.725702	3.15882	5.14563	1.65586	1.07284	1.57599	2.25987	group1	FALSE	FLASE	TRUE	FLASE
FBgn0015831	Rtnl2	0	0.419902	2.31189	2.74582	0.325042	0.287724	0.468593	0.819187	group1	FALSE	TRUE	FLASE	FLASE
FBgn0016061	side	0	0	0.502816	0.449618	0	0.197946	0.351668	0.743068	group1	FALSE	TRUE	FLASE	TRUE
FBgn0016076	vri	0.159655	0.0729439	0.845787	1.3607	0.230723	0.711607	1.52187	1.68067	group1	FALSE	TRUE	FLASE	TRUE
FBgn0016122	Acer	7.08669	6.8977	8.12812	8.26132	7.0115	7.66805	8.09184	8.18993	group1	TRUE	TRUE	FLASE	TRUE
FBgn0016123	Alp4	0.22775	0.0612248	0.532645	0.780391	0.0293143	0.302204	0.966998	1.46211	group1	FALSE	FLASE	FLASE	FLASE
FBgn0016762	angel	0.323407	0.437749	3.70557	5.06695	0.652544	0.931535	1.2637	2.45034	group1	FALSE	FLASE	TRUE	FLASE
FBgn0016926	Pino	6.58381	5.1451	7.30724	8.59583	6.80685	5.6749	5.96727	7.68808	group1	TRUE	TRUE	FLASE	TRUE
FBgn0017429	CG5989	2.65471	1.82236	3.66321	4.54007	2.7477	1.51172	1.61491	2.75248	group1	FALSE	FLASE	TRUE	FLASE
FBgn0017572	Mo25	6.59939	6.75138	7.33997	7.70039	6.60887	6.7324	6.79412	6.90681	group1	FALSE	TRUE	TRUE	FLASE
FBgn0019661	lncRNA:roX1	3.33136	4.9112	9.16346	9.40429	5.26824	8.02039	7.49196	8.35219	group1	TRUE	FLASE	TRUE	TRUE
FBgn0019890	Smg5	6.67503	6.20036	8.91256	9.35435	6.73705	7.2001	7.40731	7.69049	group1	FALSE	TRUE	TRUE	FLASE
FBgn0019968	Khc-73	5.809	4.44999	8.38108	9.19268	5.59627	4.29496	4.33294	6.6147	group1	FALSE	TRUE	TRUE	FLASE
FBgn0020257	Ppa	3.59719	5.28118	9.69109	8.82742	6.46804	8.05373	8.06591	8.80643	group1	TRUE	FLASE	FLASE	TRUE
FBgn0020258	ppk	0.0727576	0.244847	1.12775	1.04489	0.569656	1.42846	1.67187	2.81278	group1	FALSE	TRUE	FLASE	TRUE
FBgn0020299	stumps	0.317196	0.0556396	5.4459	7.60836	0.292891	3.82176	3.23762	6.20711	group1	FALSE	TRUE	FLASE	TRUE
FBgn0020371	Tim17b2	0	0.028088	0.377234	0.101568	0.0363031	0.372305	0.182673	1.28122	group1	FALSE	TRUE	TRUE	FLASE
FBgn0020377	Sr-CII	1.1226	3.30399	7.96196	8.70961	3.94822	4.67191	3.84244	6.40228	group1	FALSE	TRUE	TRUE	TRUE
FBgn0020391	Nrk	0.553932	0.501559	2.08183	2.87909	0.453263	1.08959	1.63416	2.23971	group1	FALSE	TRUE	TRUE	FLASE
FBgn0020546	lncRNA:iab4	0	0	3.20077	4.34485	0.140033	0.385579	0.520519	2.63537	group1	FALSE	FLASE	FLASE	FLASE
FBgn0020556	lncRNA:bxd	0	0.0532827	6.30689	5.89389	0.106279	0.93127	0.680368	3.40549	group1	FALSE	FLASE	FLASE	TRUE
FBgn0020616	SA	0.940936	0.165712	4.00102	5.4384	1.96268	1.63044	2.31387	2.82191	group1	FALSE	TRUE	TRUE	FLASE
FBgn0020762	Atet	0	0	1.90832	3.18611	0.106279	3.20919	2.71435	4.72102	group1	FALSE	TRUE	TRUE	TRUE
FBgn0020880	CG7179	0	0.0265031	1.1894	0.212699	0	0	0.195125	1.39326	group1	FALSE	FLASE	TRUE	FLASE
FBgn0021776	mira	1.62797	4.77874	9.99208	9.99212	5.39526	6.96122	6.41931	8.69252	group1	TRUE	FLASE	FLASE	FLASE
FBgn0021874	Nle	1.36574	1.03033	3.79982	5.82433	1.67421	1.49281	1.59551	3.09739	group1	FALSE	FLASE	FLASE	FLASE
FBgn0022160	Gpo1	2.00676	1.97265	4.8081	3.11906	2.3917	2.6602	2.21707	3.46352	group1	FALSE	FLASE	TRUE	TRUE
FBgn0022740	HLH54F	0	0	2.62389	2.18456	0.0363031	0.489981	0.984004	2.97755	group1	FALSE	FLASE	TRUE	FLASE
FBgn0022986	qkr58E-1	5.9583	6.17034	7.55159	8.04235	6.02007	6.86864	6.80182	7.11607	group1	FALSE	FLASE	TRUE	FLASE
FBgn0023001	melt	0.0310636	0.104667	4.19953	5.93962	0.333981	2.23329	2.71441	3.57043	group1	FALSE	TRUE	FLASE	TRUE
FBgn0023091	dimm	0	0.0265031	1.87354	0.960388	0	0.135011	0.430217	0.818397	group1	FALSE	TRUE	FLASE	FLASE
FBgn0023172	RhoGEF2	3.72552	2.69958	5.73545	7.33657	4.1878	2.79213	2.78934	4.45108	group1	FALSE	TRUE	TRUE	TRUE
FBgn0023388	Dap160	4.76698	2.80045	6.23144	7.26406	5.00036	3.83202	4.09765	5.26255	group1	FALSE	TRUE	FLASE	TRUE
FBgn0023416	Ac3	0.322916	0.322016	3.14391	4.476	0.169842	0.95	1.88763	3.23345	group1	FALSE	TRUE	FLASE	TRUE
FBgn0023507	D2hgdh	2.11428	1.59162	3.69257	3.05437	2.10551	2.83412	2.59622	3.5712	group1	FALSE	TRUE	FLASE	FLASE
FBgn0023510	Rbcn-3B	3.95234	2.57083	5.3842	5.66995	4.17976	2.73423	2.97737	4.53749	group1	FALSE	FLASE	TRUE	FLASE
FBgn0023523	Or2a	0.142021	0.0292877	0.602766	0.737146	0.199933	0.330467	0.32576	0.423869	group1	TRUE	FLASE	TRUE	FLASE
FBgn0024150	Ac78C	2.17366	3.27726	8.91523	5.8974	4.78558	5.86175	5.98852	7.65084	group1	TRUE	TRUE	FLASE	FLASE
FBgn0024187	syd	5.17022	4.0692	5.97129	6.76011	5.13776	3.94474	4.42335	5.60906	group1	FALSE	TRUE	FLASE	TRUE
FBgn0024230	Hs2st	1.18726	0.611262	4.37903	5.27565	1.74827	1.74572	1.76885	2.61223	group1	FALSE	TRUE	TRUE	FLASE
FBgn0024234	gbb	0.319168	0.375446	5.78133	7.93989	0.519245	2.09093	2.03612	3.74727	group1	FALSE	FLASE	TRUE	FLASE
FBgn0024250	brk	0.646443	1.84881	6.61654	6.40746	3.17017	4.52754	3.18733	4.85674	group1	TRUE	FLASE	FLASE	TRUE
FBgn0024361	Tsp2A	0.0123839	0.15578	1.14107	1.17067	0.180241	0.302067	0.351668	0.679581	group1	FALSE	FLASE	FLASE	FLASE
FBgn0024807	DIP1	6.65646	6.56841	7.73524	8.16552	6.42205	7.02256	7.0678	7.60664	group1	FALSE	FLASE	FLASE	FLASE
FBgn0024836	stan	0	0	0.43526	0.473713	0	0.551651	0.931932	2.18745	group1	FALSE	TRUE	FLASE	TRUE
FBgn0024941	RSG7	0.0727576	0.0834607	2.0821	0.951035	0.823863	1.80792	1.84208	2.01944	group1	FALSE	TRUE	FLASE	TRUE
FBgn0024944	Oamb	0	0	0.396361	0.425738	0	0.0690441	0.233713	0.526453	group1	FALSE	TRUE	FLASE	FLASE
FBgn0025373	Fpps	6.72237	7.0016	7.52792	7.87256	6.98124	7.44055	7.54735	7.77982	group1	FALSE	TRUE	FLASE	FLASE
FBgn0025456	CREG	4.25848	4.72394	6.22538	5.92101	4.83269	5.55349	5.30385	5.33792	group1	TRUE	TRUE	FLASE	FLASE
FBgn0025686	Amnionless	0	0	0.649877	0.428907	0	0.118974	0.114709	1.13622	group1	FALSE	TRUE	TRUE	FLASE
FBgn0025739	pon	1.38	0.282056	4.2996	6.80061	2.22717	1.74556	1.7621	2.56832	group1	FALSE	FLASE	TRUE	FLASE
FBgn0025790	TBPH	5.45288	4.83205	6.87887	7.91701	5.48116	4.58265	4.59065	5.73549	group1	FALSE	TRUE	TRUE	FLASE
FBgn0025802	Sbf	3.65932	1.96466	4.63143	6.01241	3.89594	2.14867	2.54418	4.0482	group1	FALSE	FLASE	TRUE	FLASE
FBgn0026061	Mipp1	0	0.25463	4.37144	7.00067	0.688479	1.53037	1.85724	2.59129	group1	FALSE	TRUE	FLASE	TRUE
FBgn0026077	Gasp	0.0727576	0.171235	4.11725	4.23403	1.35301	1.4151	0.86774	2.39779	group1	TRUE	TRUE	TRUE	FLASE
FBgn0026160	tna	0.0912534	0.297003	6.16017	7.45667	1.95114	3.97891	5.01473	4.51575	group1	TRUE	TRUE	FLASE	TRUE
FBgn0026179	siz	6.30057	4.91937	8.51178	7.85577	6.63279	6.57898	6.38783	7.01495	group1	TRUE	TRUE	TRUE	TRUE
FBgn0026239	gukh	5.60186	4.15415	6.00369	7.14939	5.44177	3.51707	3.15144	5.47228	group1	TRUE	TRUE	FLASE	FLASE
FBgn0026319	Traf4	0.423484	1.59593	6.56397	8.48599	2.77902	6.83152	6.77772	8.15452	group1	TRUE	TRUE	TRUE	TRUE
FBgn0026320	Tom	3.89395	5.59818	8.31537	9.47026	4.89451	5.7141	7.48461	7.58853	group1	FALSE	TRUE	FLASE	TRUE
FBgn0026361	2020-09-05	5.63714	6.64198	9.93146	9.74093	6.7654	7.32253	7.33604	8.65714	group1	TRUE	TRUE	FLASE	FLASE
FBgn0026374	Rhp	0.947719	0.523861	2.7767	3.76085	0.976971	1.62485	3.43276	3.34169	group1	FALSE	FLASE	FLASE	FLASE
FBgn0026397	Or22b	0.0727576	0.232292	1.91144	1.01292	0.519245	0.733192	0.832823	1.55825	group1	FALSE	TRUE	FLASE	FLASE
FBgn0026398	Or22a	0.229486	0.59515	2.5255	2.24958	0.910622	1.22435	1.14229	2.18699	group1	FALSE	TRUE	FLASE	FLASE
FBgn0026439	Eaat1	0.0246625	0.0870048	0.521584	0.700432	0.224617	0.135011	0.247579	1.24778	group1	FALSE	FLASE	TRUE	FLASE
FBgn0026666	MagR	1.94111	1.68892	3.12666	4.04462	1.91339	1.88181	2.22604	2.48231	group1	FALSE	FLASE	TRUE	FLASE
FBgn0027106	Inx7	0.337025	0.374766	2.54067	2.51868	0.113375	1.17055	1.56348	2.39652	group1	FALSE	FLASE	TRUE	FLASE
FBgn0027108	Inx2	8.06879	8.06204	9.72689	10.4358	7.9377	8.68773	8.71797	9.2641	group1	TRUE	FLASE	FLASE	TRUE
FBgn0027330	l(1)G0020	1.48007	1.29536	4.11617	6.19063	1.85869	1.17818	1.24322	2.65619	group1	FALSE	FLASE	TRUE	FLASE
FBgn0027364	Six4	0.0246625	0.0893073	1.90589	3.52771	0	0.502575	1.21889	2.51787	group1	FALSE	TRUE	FLASE	FLASE
FBgn0027491	Cdk5alpha	0.0246625	0.194454	0.91752	0.870946	0.150191	0.118896	0.583577	1.9273	group1	FALSE	FLASE	FLASE	FLASE
FBgn0027528	goe	5.78605	5.45566	6.16842	6.8505	5.83716	5.88284	6.18877	6.17717	group1	FALSE	TRUE	FLASE	TRUE
FBgn0027581	CG6191	0.253803	0.259423	0.665461	0.781049	0.320138	0.0859197	0.260095	0.679725	group1	FALSE	TRUE	FLASE	TRUE
FBgn0027586	CG5867	0.125296	0.0603419	0.909253	1.44739	0.123255	0.865094	1.50148	2.14939	group1	FALSE	TRUE	FLASE	FLASE
FBgn0027609	morgue	1.44495	0.77539	2.83167	4.81937	1.66763	1.20158	1.67667	2.03478	group1	FALSE	FLASE	TRUE	FLASE
FBgn0027611	LManII	5.31915	4.38549	6.51272	7.24517	4.32848	5.60284	6.58254	5.96975	group1	FALSE	TRUE	FLASE	TRUE
FBgn0027621	Pfrx	3.68522	3.23288	5.86554	6.90672	3.84935	3.55217	3.52132	4.16181	group1	FALSE	TRUE	FLASE	TRUE
FBgn0027793	CG14787	0.328613	0.35799	2.25404	3.43043	0.281172	0.464824	1.03429	2.70146	group1	FALSE	FLASE	TRUE	FLASE
FBgn0028371	jbug	0.181754	0.286469	7.12797	9.2993	0.983189	4.26329	4.70546	5.92723	group1	TRUE	TRUE	TRUE	TRUE
FBgn0028399	TMS1	6.41253	6.4435	7.14851	7.43138	6.26446	6.91176	6.92699	7.07634	group1	FALSE	TRUE	FLASE	FLASE
FBgn0028402	Sin	2.28794	1.68409	4.3637	5.96049	2.50531	1.71914	2.24251	3.40229	group1	FALSE	TRUE	TRUE	FLASE
FBgn0028426	RNaseZ	2.91492	1.97602	3.87504	5.55463	3.27302	1.54236	1.84701	3.43751	group1	FALSE	FLASE	TRUE	FLASE
FBgn0028491	CG2930	0.473828	1.08347	4.54606	6.25857	1.93133	2.46299	2.98589	4.73332	group1	FALSE	TRUE	TRUE	TRUE
FBgn0028504	CG12182	2.82561	2.75108	3.94006	4.74131	3.05445	3.42664	3.45798	3.65884	group1	FALSE	FLASE	FLASE	FLASE
FBgn0028506	CG4455	6.6479	6.68815	7.7441	8.40299	6.88725	7.17947	7.34459	7.56573	group1	FALSE	TRUE	TRUE	FLASE
FBgn0028523	CG5888	4.38916	5.16722	8.43662	8.57178	5.59562	6.63766	6.83498	7.8891	group1	FALSE	TRUE	FLASE	FLASE
FBgn0028572	qtc	0.0246625	0	0.953911	1.59973	0.126998	0.102365	0.50368	0.753271	group1	FALSE	FLASE	TRUE	FLASE
FBgn0028675	Sur	0	0.0532827	0.229445	0.27778	0.0363031	0	0.792611	1.84835	group1	FALSE	FLASE	FLASE	FLASE
FBgn0028789	Doc1	1.13722	2.71911	5.51976	6.63976	2.50696	4.08695	3.59823	4.50584	group1	TRUE	TRUE	FLASE	FLASE
FBgn0028871	Cpr35B	0.0246625	0	0.260132	0.476778	0.071715	0.372176	0.147293	0.712592	group1	FALSE	TRUE	TRUE	FLASE
FBgn0028926	NC2beta	3.65057	3.95541	5.407	6.05316	3.80189	3.18345	3.40078	3.91195	group1	FALSE	TRUE	TRUE	FLASE
FBgn0028931	CG16863	2.62219	1.58044	3.64689	4.71754	2.52558	1.53008	1.64105	3.01254	group1	FALSE	TRUE	TRUE	FLASE
FBgn0028965	A16	3.35477	2.99673	4.90896	6.07475	3.63008	2.46934	2.98287	3.75802	group1	FALSE	TRUE	TRUE	TRUE
FBgn0028978	trbl	6.11386	5.83125	9.18078	7.3964	6.7058	6.66632	6.60728	7.63997	group1	TRUE	TRUE	FLASE	TRUE
FBgn0028999	nerfin-1	0	0.0698694	3.01058	1.11127	0.544671	3.78614	2.39013	5.31771	group1	FALSE	TRUE	FLASE	FLASE
FBgn0029095	aru	0.858102	0.431157	3.64694	5.56228	1.92149	1.60152	1.99516	2.3818	group1	FALSE	TRUE	FLASE	TRUE
FBgn0029114	Tollo	5.38085	2.68208	6.55594	7.91869	4.97808	4.72245	4.94543	5.90791	group1	TRUE	TRUE	FLASE	TRUE
FBgn0029123	SoxN	0.389953	1.03624	7.15303	8.8683	2.45548	5.45676	5.60225	6.48615	group1	TRUE	TRUE	TRUE	TRUE
FBgn0029769	frma	0	0	0.883778	0.484089	0	0.0690441	0.0727544	0.132845	group1	FALSE	TRUE	FLASE	FLASE
FBgn0029771	CG12730	0.096217	0.617989	4.41688	4.07104	0.995537	1.91934	1.93236	2.40682	group1	FALSE	TRUE	FLASE	TRUE
FBgn0029783	Sirt4	0.128847	0.0357395	0.640975	1.20097	0.283693	0.118974	0.147293	0.373465	group1	FALSE	FLASE	FLASE	FLASE
FBgn0029791	CG4096	0	0.114233	1.85584	3.13433	0.140033	1.7083	2.12868	1.92004	group1	FALSE	TRUE	FLASE	FLASE
FBgn0029799	CG15772	0.0246625	0.0265031	2.07818	3.63139	0.106279	0.198166	0.963636	2.54125	group1	FALSE	TRUE	FLASE	FLASE
FBgn0029826	CG6041	0.0998398	0.134834	1.01511	0.997949	0.166661	0.425683	0.52458	0.950186	group1	FALSE	TRUE	FLASE	FLASE
FBgn0029853	CG3781	0.657098	0.508776	2.86779	4.07268	0.95369	1.0213	1.3536	2.35806	group1	FALSE	FLASE	TRUE	FLASE
FBgn0029907	Atx-1	0.762409	1.39083	6.24714	7.33515	0.666445	3.18812	3.83072	4.30871	group1	TRUE	FLASE	FLASE	FLASE
FBgn0029930	CG12541	0.096217	0.219996	1.99181	1.15445	0.839929	0.785075	1.22202	1.74356	group1	FALSE	TRUE	FLASE	FLASE
FBgn0029945	CG18155	0.0789493	0.233001	1.19076	1.30347	0.249742	0.197946	0.229699	0.493281	group1	FALSE	TRUE	FLASE	FLASE
FBgn0029958	Pdp	1.25742	1.13244	3.7107	5.23358	1.6715	2.28888	2.1545	3.10541	group1	FALSE	TRUE	TRUE	FLASE
FBgn0029962	CARPA	0	0	0.850149	1.01236	0	0.134934	0.0584941	0.147342	group1	FALSE	TRUE	FLASE	FLASE
FBgn0029993	CG1571	0	0	0.582153	0.814654	0.071715	0.0349351	0.395492	0.581642	group1	FALSE	FLASE	FLASE	FLASE
FBgn0030004	CG10958	1.45881	0.931009	2.3808	3.6513	1.28756	0.931931	1.10216	1.88968	group1	FALSE	FLASE	TRUE	FLASE
FBgn0030033	CG1387	0	0.0203957	1.23299	1.84998	0.0182657	0.399177	0.96697	1.52573	group1	FALSE	TRUE	FLASE	FLASE
FBgn0030251	CG2145	0.441913	1.27835	5.27901	6.44051	1.57901	3.32153	4.21575	4.24989	group1	TRUE	TRUE	FLASE	FLASE
FBgn0030271	CG15202	0.19214	0.458639	1.04757	1.03482	0.475477	0.50299	0.80268	1.48363	group1	FALSE	FLASE	TRUE	FLASE
FBgn0030272	CG15201	0.317196	0.490779	1.60721	1.40657	0.580279	0.588035	0.798718	1.40826	group1	FALSE	TRUE	TRUE	FLASE
FBgn0030274	Lint-1	2.62186	1.04593	4.90148	5.48442	2.94499	1.46762	1.66029	3.09718	group1	FALSE	TRUE	FLASE	FLASE
FBgn0030289	GCS1	1.62165	0.989178	3.78794	5.79135	2.31188	1.36149	1.39613	2.51759	group1	FALSE	TRUE	TRUE	FLASE
FBgn0030317	CG1561	0.0727576	0.256976	1.33004	2.29705	0.742579	0.610819	0.419644	1.3392	group1	FALSE	TRUE	TRUE	FLASE
FBgn0030327	FucT6	2.50833	1.47854	4.072	6.45931	2.95721	2.00575	2.95787	3.28486	group1	FALSE	FLASE	TRUE	FLASE
FBgn0030331	CG15221	0	0	0.301618	0.286646	0.106279	0.0690441	0.363884	0.416949	group1	FALSE	TRUE	FLASE	TRUE
FBgn0030359	CG18130	0.427428	0.106942	1.56941	1.90448	0.166661	0.551651	0.603359	1.35621	group1	FALSE	TRUE	FLASE	FLASE
FBgn0030360	CG1806	0.25158	0.279832	4.58018	5.35589	0.72909	1.77179	2.18156	2.72624	group1	TRUE	TRUE	FLASE	TRUE
FBgn0030361	CG1492	1.05426	0.194333	3.11343	4.57627	1.13805	1.4151	1.96369	2.57809	group1	FALSE	TRUE	TRUE	FLASE
FBgn0030407	Fpgs	0.330721	0.376954	1.00604	0.818357	0.516026	0.539855	0.830364	0.703806	group1	FALSE	TRUE	FLASE	TRUE
FBgn0030411	CG2540	1.07551	0.226287	2.54658	3.51034	1.15443	0.258531	0.565493	1.16821	group1	FALSE	TRUE	TRUE	FLASE
FBgn0030417	CG15725	0	0.028088	1.11375	0.441702	0.0363031	0.31627	0.906897	1.32928	group1	FALSE	TRUE	FLASE	TRUE
FBgn0030479	Rbp1-like	5.55371	5.75763	7.35652	7.96266	5.55849	6.7734	6.69182	6.95713	group1	FALSE	FLASE	TRUE	FLASE
FBgn0030482	CG1673	2.15704	1.41378	5.4763	6.03319	1.73286	1.72478	1.51478	4.09998	group1	FALSE	TRUE	FLASE	TRUE
FBgn0030576	CG15890	0	0	0.643849	0.516176	0.0363031	0.0690441	0.906897	0.706505	group1	FALSE	TRUE	FLASE	FLASE
FBgn0030592	CG9514	0	0	0.568457	0.401897	0	0.0349351	0.272503	0.337636	group1	FALSE	TRUE	FLASE	FLASE
FBgn0030614	CG9072	0	0	0.442152	0.873732	0	0	0.32576	0.292032	group1	FALSE	TRUE	TRUE	FLASE
FBgn0030659	CG9215	2.56028	1.52777	3.47712	4.70182	2.74313	1.99686	2.20543	2.89728	group1	FALSE	TRUE	TRUE	FLASE
FBgn0030660	CG8097	0.58213	0.352763	4.05463	4.87396	1.11018	1.33346	1.5844	2.41769	group1	FALSE	TRUE	FLASE	FLASE
FBgn0030661	Alp11	0	0	1.15531	1.6003	0	0.182523	0.271295	1.01016	group1	FALSE	TRUE	TRUE	FLASE
FBgn0030662	CG9220	0.0246625	0	2.46008	3.89036	0	0.515001	1.43097	1.84346	group1	FALSE	TRUE	FLASE	TRUE
FBgn0030666	CG12708	0.250548	0.572115	1.93444	2.95462	0.820969	2.63741	2.07914	3.58904	group1	FALSE	TRUE	FLASE	TRUE
FBgn0030671	CG8134	2.28481	1.55084	3.89836	3.81346	2.47753	1.47409	2.09508	2.48859	group1	FALSE	FLASE	TRUE	FLASE
FBgn0030675	CG8191	1.16779	0.503162	2.84021	3.53301	1.14661	1.33346	1.94829	2.13907	group1	TRUE	TRUE	TRUE	FLASE
FBgn0030684	CG8260	0.0246625	0.254959	1.39005	1.18857	0.356492	0.258321	0.616958	0.623124	group1	FALSE	FLASE	FLASE	FLASE
FBgn0030742	CG9919	0.0310636	0.116004	0.907018	1.14832	0.140033	0.477518	0.869337	1.53703	group1	FALSE	TRUE	FLASE	FLASE
FBgn0030763	CG9782	0.0310636	0.040507	0.702564	0.611519	0.0293143	0.700641	1.58343	1.2874	group1	FALSE	TRUE	FLASE	FLASE
FBgn0030796	CG4829	0.224961	0.192878	2.88629	3.36124	0.186091	0.679006	1.37945	1.85233	group1	FALSE	TRUE	TRUE	FLASE
FBgn0030798	CG13003	0.0246625	0	1.91722	1.78799	0.0363031	0.502694	0.975155	1.57116	group1	FALSE	TRUE	FLASE	FLASE
FBgn0030868	CG12986	0.823595	0.861455	2.63022	3.19465	0.186537	1.32653	1.3675	2.65631	group1	TRUE	TRUE	FLASE	TRUE
FBgn0030870	CG6398	7.41339	7.60939	8.63824	8.69474	7.62386	8.28517	8.41913	8.36209	group1	TRUE	TRUE	FLASE	TRUE
FBgn0030904	upd2	0	0	2.45888	2.35869	0.106279	3.44502	3.07251	3.68798	group1	FALSE	TRUE	FLASE	TRUE
FBgn0030929	CG15043	0	0	0.159889	0.313595	0.0363031	0.166784	0.396601	0.460508	group1	FALSE	FLASE	TRUE	FLASE
FBgn0030931	Xrcc2	0.7196	0.235082	1.31116	1.81904	1.14106	0.34446	0.77783	1.16666	group1	FALSE	FLASE	FLASE	FLASE
FBgn0030960	Atg101	4.75158	5.05917	6.74117	5.90795	5.08033	5.7144	5.63471	5.62331	group1	FALSE	TRUE	FLASE	FLASE
FBgn0030961	CG7058	0.0727576	0.137498	1.14717	1.68741	0.243716	0.599167	0.683517	1.06619	group1	FALSE	TRUE	TRUE	TRUE
FBgn0030974	Flacc	7.9715	7.74196	9.832	9.56605	7.85427	8.45724	8.70169	9.15428	group1	TRUE	TRUE	TRUE	TRUE
FBgn0030975	SdhBL	0.16439	0.100436	2.27731	2.83557	0.246304	1.07252	1.56373	2.81499	group1	FALSE	FLASE	TRUE	FLASE
FBgn0030995	CG7914	0.0851144	0.0203957	0.947958	1.70188	0.269356	0.539508	0.848269	1.57241	group1	FALSE	FLASE	TRUE	FLASE
FBgn0030997	CG7990	0.177077	0.0457239	0.891013	1.53515	0.219359	0.358253	0.633942	1.46915	group1	FALSE	FLASE	TRUE	TRUE
FBgn0030998	CG14195	0.119301	0.123969	1.34976	2.29075	0.106279	0.711607	1.34059	1.79891	group1	FALSE	FLASE	TRUE	FLASE
FBgn0031001	CG7884	0	0.11148	7.23486	7.93895	0.493363	4.4527	5.03067	5.77436	group1	TRUE	TRUE	FLASE	TRUE
FBgn0031002	CG14196	0	0	1.24364	1.41371	0.0363031	0.301999	1.46486	1.37873	group1	FALSE	FLASE	FLASE	FLASE
FBgn0031032	CG14204	0.0552051	0.0775902	3.74241	3.53725	0.106279	1.52368	0.699082	2.39057	group1	FALSE	TRUE	TRUE	FLASE
FBgn0031055	et	0.30339	0.0639433	1.06956	1.64506	0.0648961	0.258391	0.532903	0.766806	group1	FALSE	FLASE	TRUE	FLASE
FBgn0031058	CG14227	0.803414	0.596445	1.85683	2.06058	0.80498	0.81582	0.811403	2.02309	group1	FALSE	TRUE	FLASE	TRUE
FBgn0031081	Nep3	0	0.0357395	0.9231	1.12536	0.126998	0.228449	0.238666	0.685639	group1	FALSE	TRUE	TRUE	TRUE
FBgn0031208	CG11023	0.301895	0.35734	2.37187	1.63194	0.228541	0.243462	0.334151	0.701528	group1	FALSE	TRUE	TRUE	TRUE
FBgn0031220	CG4822	0.119301	0.0265031	1.42319	2.72035	0.071715	0.273097	0.690973	1.05431	group1	FALSE	TRUE	FLASE	FLASE
FBgn0031239	CG17075	0.0368374	0.0381253	2.86823	3.8191	0.0363031	0.994776	1.68245	3.89609	group1	FALSE	FLASE	FLASE	FLASE
FBgn0031245	CG3625	2.0621	1.88481	4.0998	5.17287	1.30544	2.45302	3.04318	3.23542	group1	FALSE	TRUE	TRUE	FLASE
FBgn0031257	CG4133	0.609633	0.406106	2.87872	4.63441	0.628965	1.15476	1.87357	2.16723	group1	FALSE	FLASE	FLASE	TRUE
FBgn0031286	CG3862	1.82616	0.833414	3.92801	4.18946	2.17045	1.41529	1.72823	3.1111	group1	FALSE	TRUE	FLASE	FLASE
FBgn0031319	CG4896	3.55328	2.97061	4.86192	5.8827	3.58608	3.3625	3.38105	3.88855	group1	FALSE	TRUE	TRUE	FLASE
FBgn0031345	CG18132	0.0123839	0.374464	1.45385	0.195213	0.503843	1.59005	1.78173	2.51439	group1	FALSE	TRUE	FLASE	FLASE
FBgn0031356	CG17660	2.55934	1.24226	4.32252	6.09014	2.84072	2.23328	2.59381	3.79255	group1	FALSE	TRUE	TRUE	FLASE
FBgn0031375	erm	0.0246625	0	2.49538	4.10406	0.071715	0.502516	0.903782	1.15641	group1	FALSE	TRUE	FLASE	TRUE
FBgn0031417	CG3597	0.0246625	0.164227	1.49268	0.847495	0.356492	0.587392	1.7397	3.00012	group1	FALSE	TRUE	TRUE	FLASE
FBgn0031432	Cyp309a1	0.0489105	0.0357395	1.93242	2.00612	0.0363031	0.385707	2.22345	5.30706	group1	FALSE	FLASE	TRUE	FLASE
FBgn0031434	insv	7.3342	7.94147	9.68097	8.66467	7.79393	8.40281	8.37738	8.76852	group1	FALSE	TRUE	TRUE	TRUE
FBgn0031453	Bacc	8.65918	9.50868	10.995	11.8787	8.80267	9.99316	10.0079	10.4118	group1	TRUE	TRUE	TRUE	TRUE
FBgn0031488	CG17265	2.95434	1.85154	5.3563	5.84219	2.36874	2.73638	3.85865	4.43768	group1	TRUE	FLASE	FLASE	TRUE
FBgn0031538	CG3246	0	0.162041	1.65677	1.72282	0.312764	0.182449	0.963435	1.79323	group1	FALSE	FLASE	TRUE	FLASE
FBgn0031592	Art2	0.229486	0.599603	2.89722	1.85132	1.04091	2.53133	1.61882	2.90984	group1	FALSE	TRUE	FLASE	FLASE
FBgn0031607	CG15440	4.7132	4.76979	5.83745	6.81595	4.74344	4.84805	5.04451	5.27401	group1	FALSE	FLASE	FLASE	FLASE
FBgn0031623	Taf12L	0.323407	0.718313	2.13929	2.79119	0.545367	1.17022	1.01568	1.68859	group1	FALSE	FLASE	FLASE	FLASE
FBgn0031630	CG15629	0.358502	0.347616	2.91649	3.63718	0.582656	0.575942	0.778681	1.89666	group1	FALSE	FLASE	TRUE	FLASE
FBgn0031632	CG15628	0.341697	0.968539	9.16506	10.4522	2.58622	5.23343	4.64833	7.05956	group1	TRUE	TRUE	TRUE	TRUE
FBgn0031636	CG12194	2.4067	2.09795	5.83589	5.98898	3.12393	3.43221	3.36118	4.42452	group1	FALSE	TRUE	FLASE	FLASE
FBgn0031645	CG3036	4.36796	4.55798	7.846	9.24875	5.13012	7.43975	7.48145	8.93056	group1	TRUE	TRUE	FLASE	FLASE
FBgn0031646	snsl	0	0	0.798608	0.98926	0.106279	0.622323	1.70241	2.0055	group1	FALSE	TRUE	FLASE	TRUE
FBgn0031650	CG14044	0.0246625	0	0.551137	0.904062	0	0.0690441	0.185241	0.68117	group1	FALSE	FLASE	TRUE	FLASE
FBgn0031700	CG14022	0	0.0203957	1.35192	1.90031	0.0891003	0	0.201482	1.64232	group1	FALSE	TRUE	FLASE	FLASE
FBgn0031701	TotM	0	0	0.508822	0.786318	0	0.0176148	0	0.931247	group1	FALSE	FLASE	FLASE	FLASE
FBgn0031725	DIP-eta	0	0.0579927	3.46025	4.0257	0.440162	1.20888	1.47434	1.9212	group1	FALSE	TRUE	FLASE	FLASE
FBgn0031740	CG7239	2.78599	2.44479	5.59708	6.63544	3.21075	2.44964	2.66366	4.07218	group1	FALSE	TRUE	TRUE	FLASE
FBgn0031745	rau	0	0.0179804	3.30477	5.14773	0.173016	3.04558	4.09601	3.78347	group1	TRUE	TRUE	FLASE	TRUE
FBgn0031752	CG9044	3.6327	2.64888	4.80618	6.00307	3.63814	2.57985	2.75157	4.47375	group1	FALSE	TRUE	FLASE	FLASE
FBgn0031805	Nepl4	0.096217	0.624189	4.24183	0.727236	0.900266	1.42216	2.38771	3.12868	group1	FALSE	TRUE	FLASE	FLASE
FBgn0031849	CG11327	0.0310636	0.132603	2.73069	5.23123	0.0755947	0.931314	0.614834	1.10201	group1	FALSE	TRUE	FLASE	FLASE
FBgn0031854	TTLL3A	0.197305	0.192878	1.58439	1.23872	0.205262	0.385707	0.605277	0.250595	group1	FALSE	TRUE	TRUE	FLASE
FBgn0031879	uif	0.0246625	0.460447	9.05855	10.1542	1.38151	5.06126	6.24448	7.72907	group1	TRUE	FLASE	FLASE	TRUE
FBgn0031918	CG6055	0	0	0.585211	0.549508	0	0.198019	0.605055	0.985577	group1	FALSE	FLASE	FLASE	FLASE
FBgn0031945	CG7191	0	0.0203957	3.66321	3.6668	0	0.385579	0.452733	3.07058	group1	FALSE	FLASE	FLASE	FLASE
FBgn0031946	CG7164	0	0	0.186851	0.32745	0	0.102365	0.142015	0.682613	group1	FALSE	FLASE	FLASE	FLASE
FBgn0031955	CG14535	0.0246625	0.106942	0.96274	1.67291	0.642117	0.922102	0.80017	1.2	group1	FALSE	TRUE	FLASE	TRUE
FBgn0031959	spz3	0.229486	0.772011	4.06062	4.0082	1.22518	2.33833	3.34868	4.446	group1	FALSE	FLASE	FLASE	FLASE
FBgn0031976	CG7367	0	0	0.331561	0.333764	0.0363031	0.0690441	0.0584941	0.321606	group1	FALSE	TRUE	TRUE	FLASE
FBgn0031979	CCDC53	0.171293	0.104995	1.48761	2.18325	0.537288	0.667603	0.534918	2.14819	group1	FALSE	TRUE	FLASE	FLASE
FBgn0032002	CG8353	0.519212	0.856035	2.36277	2.90303	1.37679	1.47386	2.08277	3.37483	group1	FALSE	TRUE	TRUE	TRUE
FBgn0032006	Pvr	0.131267	0.109213	2.13919	1.68777	0.153865	0.78527	1.08767	1.6004	group1	FALSE	FLASE	FLASE	FLASE
FBgn0032048	Dh31	0	0.0179804	2.63988	1.61417	0	0.228521	1.54276	1.46723	group1	FALSE	TRUE	FLASE	FLASE
FBgn0032050	CG13096	7.86476	8.23016	9.22308	9.81083	7.96531	8.48951	8.60171	8.79455	group1	FALSE	TRUE	TRUE	FLASE
FBgn0032058	CG9289	0	0.0203957	0.279957	0.453347	0.0363031	0	0	0.450377	group1	FALSE	TRUE	FLASE	FLASE
FBgn0032059	PrBP	5.72798	5.97172	6.48787	6.91622	5.76574	6.17727	6.39887	6.52841	group1	FALSE	TRUE	TRUE	FLASE
FBgn0032116	Mco1	0.0246625	0.421657	1.80323	0.280121	1.23302	1.96107	1.77506	2.67694	group1	FALSE	TRUE	FLASE	TRUE
FBgn0032119	CG3769	0.0246625	0.157273	1.01062	0.907542	0.252318	0.302067	0.159401	0.943818	group1	FALSE	TRUE	TRUE	FLASE
FBgn0032156	CG13124	0.120432	0.337426	1.79917	3.21281	0.352092	0.228449	0.884005	3.37012	group1	FALSE	TRUE	FLASE	FLASE
FBgn0032178	Spn31A	0.0246625	0.215417	0.805517	1.31171	0.306996	0.575745	1.04333	1.68341	group1	FALSE	TRUE	FLASE	FLASE
FBgn0032221	Schip1	0.404817	0.748952	2.86652	3.35207	0.811695	0.941147	1.31639	1.96758	group1	FALSE	FLASE	FLASE	FLASE
FBgn0032225	CG5022	0.283091	0.040507	2.42185	4.17114	0.224617	0.656509	1.57037	2.67306	group1	FALSE	FLASE	FLASE	FLASE
FBgn0032230	lft	0	0.201615	4.96242	4.74162	0.467008	1.81248	2.71612	3.77548	group1	FALSE	FLASE	FLASE	FLASE
FBgn0032233	dpr19	0	0.12589	3.57079	4.57786	0.544671	0.689591	1.49024	2.36316	group1	FALSE	FLASE	FLASE	FLASE
FBgn0032235	CG5096	0.224961	0.298111	1.24678	1.73692	0.176633	0.412933	0.714243	2.49895	group1	FALSE	TRUE	FLASE	FLASE
FBgn0032243	Klp31E	5.00768	4.91636	6.08821	6.26106	4.99947	4.71586	4.81438	5.42399	group1	FALSE	FLASE	FLASE	FLASE
FBgn0032244	RfC3	1.62151	1.00596	4.58742	5.41718	1.78726	2.01459	2.68006	3.27008	group1	FALSE	FLASE	FLASE	FLASE
FBgn0032260	CG13144	0	0.0203957	0.18137	0.10895	0	0.0690441	0.0882479	1.50842	group1	FALSE	FLASE	TRUE	FLASE
FBgn0032291	CG17118	0.0246625	0.191971	1.91907	1.99792	0.120436	0.135087	0.664138	1.73433	group1	FALSE	FLASE	TRUE	FLASE
FBgn0032296	CG6729	1.96361	1.29385	4.52345	5.20239	2.58252	1.48019	2.11478	3.29596	group1	FALSE	FLASE	FLASE	FLASE
FBgn0032336	AstC	0.0489105	0.222852	2.47176	1.40099	0.618366	1.41529	1.70441	2.06531	group1	FALSE	FLASE	FLASE	FLASE
FBgn0032338	CG16854	0	0	0.364055	0.0778478	0.0363031	0.228521	1.07217	2.45875	group1	FALSE	TRUE	FLASE	TRUE
FBgn0032361	CG6488	1.87988	1.64239	3.24102	4.29665	1.95638	1.27632	1.33713	2.81219	group1	FALSE	TRUE	TRUE	FLASE
FBgn0032375	CG14932	0.102309	0.169599	1.2275	1.95203	0.133531	0.28793	0.776554	1.00578	group1	FALSE	TRUE	FLASE	FLASE
FBgn0032376	Tsp33B	0	0	0.248684	0.435844	0.071715	0.1026	0.854303	1.09899	group1	FALSE	TRUE	TRUE	FLASE
FBgn0032377	CG14937	2.04721	4.13444	7.76762	6.05158	4.18289	5.11536	5.37827	6.42057	group1	TRUE	TRUE	TRUE	FLASE
FBgn0032393	Nfs1	0.421967	0.577039	3.26117	4.90122	1.08633	1.25434	2.01312	2.72452	group1	FALSE	TRUE	FLASE	FLASE
FBgn0032401	Plzf	2.3241	1.93929	3.28184	4.41827	2.11931	1.59104	1.49088	2.6229	group1	FALSE	FLASE	TRUE	FLASE
FBgn0032402	CG14945	0.0368374	0.0179804	0.164108	0.271215	0.231156	0.0350171	0.272503	1.9582	group1	FALSE	FLASE	FLASE	FLASE
FBgn0032406	CG14947	0	0.111608	0.601721	0.543873	0	0.0350171	0.118744	0.44222	group1	FALSE	TRUE	FLASE	FLASE
FBgn0032489	CG15480	4.06811	4.75723	5.86119	5.66857	3.84858	5.68985	6.10251	6.2204	group1	TRUE	TRUE	FLASE	FLASE
FBgn0032493	Mabi	2.09663	3.33593	5.02112	4.51624	2.95894	5.97974	7.12821	7.1746	group1	TRUE	TRUE	FLASE	FLASE
FBgn0032495	CG16820	0	0.0654876	0.581054	0.802509	0.173016	0.667762	1.82274	3.26064	group1	FALSE	TRUE	FLASE	FLASE
FBgn0032535	Ance-2	0.271306	1.20868	2.59387	3.64939	1.61546	2.23382	4.15939	4.7371	group1	FALSE	TRUE	FLASE	FLASE
FBgn0032633	Lrch	5.05675	3.00222	6.08297	7.35478	4.98018	3.11271	4.07608	5.32425	group1	TRUE	TRUE	FLASE	TRUE
FBgn0032681	CG10283	0	0.0381253	5.91388	7.5167	0.267669	1.78192	2.111	4.03467	group1	FALSE	TRUE	FLASE	TRUE
FBgn0032682	grnd	0.0727576	0.134834	5.64609	6.00023	0.166661	1.21638	1.60918	2.59666	group1	FALSE	TRUE	FLASE	FLASE
FBgn0032683	kon	0.096217	0.0357395	2.29554	2.92168	0.0506704	0.985897	1.51195	2.54435	group1	FALSE	TRUE	TRUE	TRUE
FBgn0032691	Atac2	1.20656	0.756947	4.09622	6.18006	1.67709	1.92418	2.33919	3.33048	group1	FALSE	TRUE	TRUE	FLASE
FBgn0032692	IFT46	0.0727576	0	1.37995	2.41507	0	0.102365	0.168815	1.08115	group1	FALSE	TRUE	FLASE	FLASE
FBgn0032693	Cyp310a1	0.463954	2.42882	6.03181	6.828	2.72937	2.92533	2.15737	3.90823	group1	TRUE	TRUE	TRUE	FLASE
FBgn0032741	Sidpn	1.39493	3.32843	6.25261	4.18885	3.30099	4.20995	4.31384	4.9127	group1	FALSE	FLASE	FLASE	FLASE
FBgn0032744	Ttc19	2.3017	2.54862	3.68355	4.36626	2.77319	2.879	3.21422	3.16883	group1	FALSE	FLASE	FLASE	FLASE
FBgn0032835	CG16772	0	0	0.384911	0.499423	0.071715	0.0349351	0.344793	1.80825	group1	FALSE	FLASE	FLASE	FLASE
FBgn0032843	CG10730	0.096217	0.657287	2.15035	2.41529	0.890383	1.31209	1.59069	2.83046	group1	FALSE	TRUE	FLASE	FLASE
FBgn0032848	nesd	0.620562	0.894742	5.58696	6.85255	1.81409	2.50653	2.54319	3.83281	group1	FALSE	TRUE	TRUE	FLASE
FBgn0032858	CG10949	3.43597	2.54938	4.52337	5.9373	3.09892	2.00168	2.01006	3.85883	group1	FALSE	FLASE	TRUE	FLASE
FBgn0032879	CarT	0	0.0265031	1.3489	1.96225	0.186537	0.102365	0.864939	2.11687	group1	FALSE	FLASE	FLASE	FLASE
FBgn0033061	SmydA-5	0.131267	0.172781	0.870339	1.29239	0.186537	0.490789	0.415569	1.15548	group1	FALSE	TRUE	TRUE	FLASE
FBgn0033067	CG11211	0	0.0603419	1.94025	0.796148	0.384925	0.490101	0.465182	1.14641	group1	FALSE	TRUE	FLASE	FLASE
FBgn0033069	eIF3f2	0.147923	0.140157	2.51455	2.29392	0.557218	1.26905	1.25074	3.2944	group1	FALSE	TRUE	FLASE	FLASE
FBgn0033072	CG17994	0.0246625	0.194025	1.52053	1.02231	0.297888	0.344394	1.86931	3.02389	group1	FALSE	TRUE	TRUE	FLASE
FBgn0033074	tomboy40	0.231581	0.0706151	2.29389	2.54395	0.140033	0.645248	2.07118	2.36514	group1	FALSE	TRUE	TRUE	FLASE
FBgn0033093	CG3270	0.681717	0.509326	2.186	2.94959	0.924398	0.344527	0.616007	2.27113	group1	FALSE	FLASE	TRUE	FLASE
FBgn0033108	CG15236	0	0	1.46472	2.54176	0.140033	1.71358	3.5619	3.51755	group1	TRUE	TRUE	TRUE	TRUE
FBgn0033159	Dscam1	0.16439	0.146929	5.13073	9.10769	0.560334	2.70931	2.58619	6.08467	group1	TRUE	FLASE	TRUE	TRUE
FBgn0033174	CG11125	2.05869	1.82445	4.26082	5.63108	2.29669	3.3485	4.07698	4.57891	group1	FALSE	TRUE	TRUE	FLASE
FBgn0033210	U2A	0.831297	1.26081	3.97523	5.67374	1.63875	1.56624	1.97558	2.92757	group1	FALSE	FLASE	TRUE	FLASE
FBgn0033241	CG2915	7.26021	7.38885	9.16864	9.40807	7.27451	7.54526	7.4727	8.40407	group1	FALSE	TRUE	TRUE	FLASE
FBgn0033268	Obp44a	0.357543	1.01374	1.97147	1.83694	0.609021	1.89564	1.92626	1.64424	group1	FALSE	FLASE	TRUE	FLASE
FBgn0033272	RagC-D	2.51183	1.7214	3.98071	5.14399	2.83336	1.76692	2.27221	3.33221	group1	FALSE	TRUE	TRUE	FLASE
FBgn0033320	CG8586	0	0	0.418469	0.585489	0.140033	0.599111	0.416915	1.69618	group1	FALSE	FLASE	FLASE	FLASE
FBgn0033337	CG8272	0.919644	0.286221	2.8448	3.46012	1.73376	0.995008	1.4776	2.37651	group1	FALSE	TRUE	TRUE	FLASE
FBgn0033347	CG8248	0.764581	0.461244	1.36832	1.95547	1.11749	0.330735	0.948046	1.3495	group1	FALSE	TRUE	FLASE	FLASE
FBgn0033367	PPO2	0.0489105	0.266155	1.19489	0.874049	0.618366	0.465098	0.347089	0.745694	group1	FALSE	TRUE	FLASE	FLASE
FBgn0033368	CG13743	0.0608833	0.171583	1.49933	1.16815	0.297888	0.610819	0.396601	1.10309	group1	FALSE	TRUE	FLASE	TRUE
FBgn0033438	Mmp2	0.096217	0.177741	1.22621	1.17583	0.412808	0.243853	0.635351	1.56037	group1	FALSE	TRUE	FLASE	TRUE
FBgn0033481	CG12920	0.0246625	0	1.49914	1.66755	0.133531	0.273097	0.699082	1.7941	group1	FALSE	TRUE	FLASE	FLASE
FBgn0033483	egr	2.11911	1.87886	8.14215	6.16348	2.86106	4.59121	4.2976	5.94228	group1	TRUE	TRUE	FLASE	TRUE
FBgn0033484	CG2269	0.0246625	0	1.31481	1.83512	0	0.213423	3.03164	4.48313	group1	FALSE	TRUE	FLASE	FLASE
FBgn0033486	dmpd	3.647	1.91323	6.34497	8.18337	4.5487	2.77048	3.79616	5.14255	group1	FALSE	TRUE	TRUE	FLASE
FBgn0033498	CG12209	0	0	0.126969	0.226339	0	0	0.582603	0.332312	group1	FALSE	FLASE	FLASE	FLASE
FBgn0033518	Prx2540-2	2.99277	3.93635	5.69825	7.4249	3.37942	4.21382	3.88181	4.64711	group1	FALSE	TRUE	FLASE	TRUE
FBgn0033526	Caf1-105	5.2243	4.36587	8.75878	8.27256	5.87	4.05915	4.58544	6.30824	group1	TRUE	TRUE	TRUE	FLASE
FBgn0033564	Pex6	2.39404	1.56021	4.7319	5.4473	2.53107	1.55451	1.78911	2.98672	group1	FALSE	TRUE	TRUE	FLASE
FBgn0033582	CG9084	0	0.0203957	0.858496	1.00446	0.0182657	0.135087	0.0598941	0.378639	group1	FALSE	TRUE	TRUE	FLASE
FBgn0033649	pyr	0.096217	0.0870048	4.32803	5.26487	0.071715	1.0213	1.01246	2.57576	group1	FALSE	TRUE	FLASE	FLASE
FBgn0033702	CG8854	0	0.0265031	0.931055	0.445878	0	0.57552	1.34059	1.25701	group1	FALSE	FLASE	FLASE	FLASE
FBgn0033733	CG8834	0	0	0.540857	0.314738	0.0363031	0.167009	0.435869	0.367915	group1	FALSE	FLASE	FLASE	FLASE
FBgn0033787	CG13321	0	0	0.967397	1.09142	0	0.166934	0.142015	1.63152	group1	FALSE	TRUE	FLASE	TRUE
FBgn0033794	CG13326	0	0	0.419887	0.754394	0	0.0349351	0.962888	0.772103	group1	FALSE	FLASE	TRUE	FLASE
FBgn0033809	CG4630	0.544041	0.334259	2.28898	4.21165	0.64407	1.39523	2.10797	3.73847	group1	FALSE	FLASE	FLASE	TRUE
FBgn0033817	GstE14	0	0.391829	3.55593	4.4005	0.8047	1.16995	1.52403	2.54197	group1	FALSE	TRUE	FLASE	FLASE
FBgn0033855	link	2.77724	4.72019	10.1237	10.8705	4.73578	6.24492	6.01796	7.96619	group1	TRUE	TRUE	FLASE	FLASE
FBgn0033860	S-Lap5	0	0	2.02996	4.02009	0.0363031	0.258461	0.88026	2.92794	group1	FALSE	TRUE	FLASE	FLASE
FBgn0033871	CG13339	0.980539	0.30454	3.66587	3.54836	1.50103	0.795251	0.788848	1.57366	group1	FALSE	TRUE	TRUE	FLASE
FBgn0033872	CG6329	0.0552051	0.0179804	1.672	2.92033	0.0363031	0.34446	1.5811	1.9629	group1	FALSE	TRUE	TRUE	TRUE
FBgn0033987	ckn	1.66112	0.833584	7.87773	7.15839	1.82335	4.67953	4.22883	6.64721	group1	FALSE	TRUE	FLASE	TRUE
FBgn0033994	CG7544	1.53727	0.407952	3.32259	5.34696	1.75902	0.502516	0.758592	2.33746	group1	FALSE	FLASE	TRUE	FLASE
FBgn0034005	ItgaPS4	0	0	0.8607	0.666161	0	0	0.488964	0.599784	group1	FALSE	FLASE	FLASE	FLASE
FBgn0034013	unc-5	0.153801	0.040507	5.94062	5.68803	0.569656	3.83656	4.3165	5.97501	group1	FALSE	TRUE	FLASE	TRUE
FBgn0034030	CG8192	0.0310636	0	0.314492	0.601278	0.0293143	0.102365	0.223466	0.569368	group1	FALSE	FLASE	FLASE	TRUE
FBgn0034070	SP2353	0	0.0203957	0.30052	0.157567	0	0.0859593	0.144657	0.52838	group1	FALSE	TRUE	FLASE	TRUE
FBgn0034076	Jhedup	0	0	0.573106	0.395874	0.0182657	0.228449	0	0.658465	group1	FALSE	FLASE	FLASE	FLASE
FBgn0034083	lbk	3.66501	1.92142	5.1644	6.52571	3.60626	3.58476	4.41674	5.18809	group1	FALSE	FLASE	FLASE	TRUE
FBgn0034157	resilin	0.0368374	0.25353	1.07651	1.51167	0.412808	0.722618	0.594244	1.13843	group1	FALSE	TRUE	TRUE	FLASE
FBgn0034159	CG15615	0	0	0.347794	0.145565	0	0.258321	0.32576	0.32863	group1	FALSE	FLASE	FLASE	FLASE
FBgn0034182	SmydA-7	0.0489105	0.0951304	2.54459	3.38543	0.0293143	0.228593	0.74627	1.98815	group1	FALSE	TRUE	FLASE	FLASE
FBgn0034221	CG10764	0.0851144	0	1.72222	1.01432	0.356492	0.645168	1.0991	1.76238	group1	FALSE	FLASE	FLASE	FLASE
FBgn0034224	insb	0	0	2.0997	3.2026	0.071715	1.20119	1.3651	1.69167	group1	FALSE	TRUE	TRUE	TRUE
FBgn0034251	ND-51L1	0	0	1.07354	0.762941	0.931656	0.53948	1.39237	2.26816	group1	FALSE	TRUE	FLASE	FLASE
FBgn0034274	CG10931	0	0.0179804	0.450075	0.449405	0.140033	0	0.195125	1.07698	group1	FALSE	TRUE	FLASE	FLASE
FBgn0034275	CG5002	0	0	4.25483	5.21412	0.106279	1.29054	1.82765	3.50251	group1	FALSE	TRUE	TRUE	FLASE
FBgn0034276	Sardh	0	0	1.16205	1.28449	0.071715	0.258461	1.62129	3.90407	group1	FALSE	TRUE	TRUE	FLASE
FBgn0034301	CG5756	0.0123839	0	0.442139	0.533139	0.071715	0.134934	0.69929	0.436928	group1	FALSE	FLASE	FLASE	FLASE
FBgn0034307	CG10914	2.57517	1.8156	4.01908	5.71067	2.87105	1.26165	1.62425	2.96209	group1	FALSE	TRUE	TRUE	FLASE
FBgn0034310	Nup75	4.52764	3.6189	5.77783	7.16705	4.66055	3.37589	3.35172	4.86793	group1	FALSE	FLASE	TRUE	FLASE
FBgn0034324	CG18538	0.0246625	0.194025	0.387592	0.439823	0.140033	0.633872	0.383543	1.18633	group1	FALSE	TRUE	FLASE	FLASE
FBgn0034327	CG14505	0.0608833	0.188555	0.536277	0.333995	0.34568	1.06449	0.64586	0.71231	group1	FALSE	TRUE	TRUE	FLASE
FBgn0034356	Pepck2	0.250548	1.2809	3.55397	3.52403	1.15262	1.88616	2.66543	3.5721	group1	FALSE	FLASE	TRUE	FLASE
FBgn0034392	MFS15	2.53587	1.63587	3.59189	5.47799	2.70965	1.69263	2.13217	3.27126	group1	FALSE	TRUE	TRUE	TRUE
FBgn0034447	CG7744	2.60474	1.279	4.91421	7.07206	3.60256	1.21664	2.05779	3.67385	group1	FALSE	TRUE	TRUE	FLASE
FBgn0034463	CG15125	0.0123839	0	0.723506	0.482057	0.173016	0.258391	0.326923	0.882848	group1	FALSE	TRUE	FLASE	FLASE
FBgn0034479	CG8654	0.719831	1.77437	5.08004	5.69055	1.71959	3.48838	4.17463	5.50617	group1	TRUE	TRUE	TRUE	FLASE
FBgn0034487	Efhc1.2	0.119301	0.519395	1.34192	1.97103	0.398934	0.539653	1.56986	2.36886	group1	FALSE	FLASE	FLASE	FLASE
FBgn0034490	CG9864	0.307676	0.621698	1.56251	2.03803	0.530595	1.21657	1.72943	2.76803	group1	FALSE	FLASE	FLASE	FLASE
FBgn0034501	CG13868	3.48985	5.31297	7.76224	7.43721	5.94555	6.7962	6.85981	7.86014	group1	TRUE	TRUE	FLASE	FLASE
FBgn0034502	CG13871	0.0246625	0.0970078	0.645383	0.403826	0.236803	0.464672	0.40213	0.458824	group1	FALSE	TRUE	TRUE	FLASE
FBgn0034504	CG8929	7.12896	7.55874	9.99881	9.75761	7.80161	7.85426	7.75475	8.46146	group1	FALSE	TRUE	TRUE	TRUE
FBgn0034513	CG13423	0.0489105	0.0179804	0.835193	1.14832	0.140033	0.167009	0.564507	1.67669	group1	FALSE	TRUE	TRUE	FLASE
FBgn0034515	CG13428	0.0246625	0.735116	2.17028	1.764	0.453647	0.551593	0.773144	1.45807	group1	FALSE	TRUE	TRUE	FLASE
FBgn0034567	CG15651	0	0	0.35522	0.675608	0	0	0.56352	0.979957	group1	FALSE	FLASE	FLASE	FLASE
FBgn0034568	CG3216	0.198912	0.151696	3.44558	3.97388	0.424266	1.72429	3.14573	4.08409	group1	FALSE	TRUE	FLASE	FLASE
FBgn0034588	CG9394	0	0	0.612603	0.894335	0	0.344394	0.764814	2.20091	group1	FALSE	FLASE	TRUE	FLASE
FBgn0034602	Lapsyn	0.242815	0.754034	4.2256	5.83256	1.24857	2.69848	3.38204	4.71978	group1	FALSE	TRUE	FLASE	TRUE
FBgn0034606	ASPP	0.0727576	0.872864	6.88414	8.35751	1.1276	3.8489	3.38886	4.55614	group1	TRUE	TRUE	FLASE	TRUE
FBgn0034655	CG10307	0	0.0179804	3.28239	4.61525	0.0363031	0.31627	1.44038	3.11083	group1	FALSE	FLASE	FLASE	FLASE
FBgn0034705	CG11170	2.07489	1.6749	3.32412	3.74444	2.11579	0.931689	1.13865	2.30193	group1	FALSE	TRUE	TRUE	FLASE
FBgn0034725	CG6044	0.0246625	0	0.244904	0.433742	0	0.197946	0.0868751	0.409995	group1	FALSE	TRUE	FLASE	FLASE
FBgn0034846	CG9863	0.084535	0.313271	1.00044	0.810942	0.557218	0.45171	0.403489	0.853932	group1	FALSE	TRUE	TRUE	FLASE
FBgn0034893	mRpL43	0.934443	0.797387	2.8994	4.02192	1.41423	0.656669	0.558843	1.48595	group1	FALSE	FLASE	TRUE	TRUE
FBgn0034937	fzr2	0.0246625	0.0381253	1.74209	2.28003	0.140033	0.302033	0.72484	1.69139	group1	FALSE	FLASE	TRUE	FLASE
FBgn0034950	Pask	0.0310636	0.0203957	1.18167	1.6621	0.156619	0.1026	0.246349	0.21573	group1	FALSE	TRUE	TRUE	FLASE
FBgn0034963	Not11	0.542224	0.425701	2.89991	4.39525	0.864236	0.372046	0.795975	1.7298	group1	FALSE	FLASE	TRUE	FLASE
FBgn0034964	IntS1	2.95608	1.46211	5.48545	6.99826	3.37127	1.61353	2.94398	4.21644	group1	FALSE	FLASE	FLASE	FLASE
FBgn0035026	Fcp1	2.73408	1.75979	4.49689	6.51939	3.03707	1.7516	1.80721	3.33654	group1	FALSE	FLASE	TRUE	TRUE
FBgn0035103	Vdup1	0.193215	0.0706151	1.22028	2.0565	0.230723	0.968017	1.69645	2.43342	group1	FALSE	TRUE	FLASE	TRUE
FBgn0035137	CG1233	2.36675	0.753929	5.31313	6.34222	2.42743	2.13196	2.53466	4.19521	group1	FALSE	TRUE	TRUE	FLASE
FBgn0035138	CG13884	0	0	0.785526	0.571808	0	0	0.0584941	0.149223	group1	FALSE	TRUE	FLASE	FLASE
FBgn0035152	CG3386	3.88415	3.49516	4.59426	5.67652	3.48815	3.81915	3.91809	3.98081	group1	FALSE	TRUE	TRUE	TRUE
FBgn0035153	ebd1	0.711652	0.409339	2.08031	3.60659	0.878756	0.91283	1.13733	1.16707	group1	FALSE	TRUE	TRUE	TRUE
FBgn0035157	CG13894	0.260964	0.83657	4.35678	5.29635	1.873	3.45706	3.32223	4.60774	group1	TRUE	TRUE	FLASE	FLASE
FBgn0035193	CG9192	0	0	0.380253	0.704439	0	0	0.286003	1.20221	group1	FALSE	FLASE	TRUE	FLASE
FBgn0035196	CG9129	0.0727576	0.0203957	0.99985	1.7753	0.140033	0.13524	0.301746	1.35883	group1	FALSE	FLASE	FLASE	FLASE
FBgn0035229	pns	4.45581	2.80948	7.06918	7.67126	5.14105	4.44968	5.03568	6.04731	group1	FALSE	TRUE	TRUE	FLASE
FBgn0035235	CG7879	4.50584	3.38718	7.42765	7.03975	4.65257	4.14177	4.28898	6.326	group1	FALSE	TRUE	TRUE	FLASE
FBgn0035236	CG12004	1.94408	1.8763	7.59892	7.65439	3.72598	4.34472	4.63139	6.13812	group1	TRUE	TRUE	TRUE	FLASE
FBgn0035246	CG13928	0.0727576	0.250734	0.922795	1.40764	0.206143	0.551708	1.32352	1.51993	group1	FALSE	TRUE	FLASE	TRUE
FBgn0035295	Cnb	1.96847	1.00195	3.55349	5.31712	2.03822	1.3753	2.10847	2.6534	group1	FALSE	FLASE	TRUE	FLASE
FBgn0035334	CG8993	0.387785	0.191507	2.3722	3.66817	0.551992	0.42562	0.80974	0.996645	group1	FALSE	FLASE	FLASE	FLASE
FBgn0035344	Cyp4d20	0	0.0857688	0.441042	0.212699	0.205262	0.198093	0.743457	1.67444	group1	FALSE	TRUE	FLASE	FLASE
FBgn0035358	CG14949	0.295936	0.248801	1.66206	2.61905	0.323404	0.135011	0.972927	2.37441	group1	FALSE	TRUE	TRUE	FLASE
FBgn0035409	CG14963	0.0489105	0.0895921	1.4463	2.48356	0.177083	0.228449	0.726604	1.88071	group1	FALSE	TRUE	TRUE	FLASE
FBgn0035436	CG12016	0	0	0.520735	0.338035	0.0363031	0	0.0302578	0.165829	group1	FALSE	TRUE	FLASE	FLASE
FBgn0035443	CG12010	1.90634	1.07272	3.23	5.16572	2.21402	1.59015	1.8591	3.19009	group1	FALSE	TRUE	FLASE	FLASE
FBgn0035484	CG11594	0.923291	0.925546	2.36486	3.06274	0.756545	1.02138	1.91434	4.05149	group1	FALSE	FLASE	TRUE	FLASE
FBgn0035504	Teh4	0.153249	0.538077	1.61056	1.80361	0.995537	1.63085	1.08322	1.96556	group1	FALSE	TRUE	TRUE	FLASE
FBgn0035521	VhaM9.7-a	0.0246625	0.0870048	2.15653	4.10462	0.267669	0.893653	0.928104	1.45622	group1	FALSE	TRUE	TRUE	FLASE
FBgn0035522	CG1273	0.0431848	0	1.52109	1.02385	0.412808	0.865002	1.83768	2.16331	group1	FALSE	TRUE	FLASE	TRUE
FBgn0035526	CG1316	4.40674	4.46021	6.79953	8.23236	5.01703	4.87629	4.77887	5.55317	group1	FALSE	TRUE	TRUE	FLASE
FBgn0035542	DOR	0.404352	0.55748	4.79831	7.25415	1.44515	3.16282	3.84485	4.80138	group1	TRUE	TRUE	TRUE	TRUE
FBgn0035571	CG12493	0.955398	1.3014	2.3861	2.80943	0.813441	1.82272	1.61194	2.1751	group1	FALSE	TRUE	FLASE	FLASE
FBgn0035608	blanks	0.187496	0.193186	2.09299	3.54981	0.267669	0.711505	0.893247	1.40012	group1	FALSE	FLASE	FLASE	FLASE
FBgn0035623	mthl2	0.0489105	0.142022	1.42067	2.35884	0.297888	0.477518	0.436947	0.703948	group1	FALSE	TRUE	FLASE	FLASE
FBgn0035625	Blimp-1	0	0	5.57512	6.39639	0.140033	0.774975	1.2661	3.87192	group1	FALSE	TRUE	TRUE	TRUE
FBgn0035626	lin-28	0	0.121397	1.0528	1.39346	0.0541177	0.31627	0.250034	0.926747	group1	FALSE	TRUE	FLASE	TRUE
FBgn0035638	Tektin-C	0.0246625	0.0799078	0.733302	0.706181	0.0363031	0.287655	0.418007	0.813005	group1	FALSE	TRUE	TRUE	FLASE
FBgn0035688	fmt	4.61528	3.85716	6.32153	7.05728	4.27666	3.76956	3.95247	4.55561	group1	FALSE	TRUE	TRUE	FLASE
FBgn0035689	CG7376	4.19985	3.26923	5.14834	5.92427	4.34242	3.63321	3.58341	4.51089	group1	TRUE	TRUE	TRUE	FLASE
FBgn0035702	CG10147	2.61691	1.94818	2.78484	3.55701	2.55247	2.3775	2.49983	2.65112	group1	FALSE	TRUE	TRUE	FLASE
FBgn0035710	SP1173	0	0	0.549103	0.960255	0.236803	0.96806	0.468349	0.740022	group1	FALSE	TRUE	FLASE	FLASE
FBgn0035727	CG10063	0.0368374	0.106942	0.726445	0.761608	0.0293143	0.0690441	0.171407	0.183676	group1	FALSE	FLASE	FLASE	FLASE
FBgn0035823	eIF4E5	0	0	0.78473	0.627946	0.156619	0.0690441	0.134419	0.171598	group1	FALSE	FLASE	FLASE	FLASE
FBgn0035824	CG8281	2.55657	2.42573	3.40356	4.1853	2.87308	2.15621	2.78962	3.18458	group1	FALSE	TRUE	TRUE	FLASE
FBgn0035838	ldbr	5.42305	5.44534	6.13467	6.6669	5.48808	5.78418	5.75198	5.88196	group1	FALSE	FLASE	TRUE	FLASE
FBgn0035847	mthl7	0.0431848	0.0807787	0.620198	0.419187	0.199933	0.371981	0.309101	0.517583	group1	FALSE	FLASE	FLASE	FLASE
FBgn0035849	ERR	0.572972	0.390723	1.75894	2.01542	1.21199	0.551679	1.02555	1.39924	group1	FALSE	FLASE	TRUE	TRUE
FBgn0035850	Atg18a	6.74359	6.83917	8.70738	8.50273	6.84734	7.24119	7.39187	7.63948	group1	FALSE	FLASE	FLASE	FLASE
FBgn0035852	CG7387	0	0.0992118	1.31457	1.76633	0.071715	0.599111	1.10402	2.14405	group1	FALSE	TRUE	FLASE	FLASE
FBgn0035875	Cpr66Cb	0.0246625	0.12589	0.672942	0.333764	0.140033	0.711454	2.16045	1.54459	group1	FALSE	FLASE	FLASE	FLASE
FBgn0035877	CG7083	5.45558	5.80763	6.74233	6.46104	5.79469	6.34631	6.51915	6.74001	group1	FALSE	TRUE	FLASE	FLASE
FBgn0035903	CG6765	0.0246625	0.0790001	1.00342	0.898757	0.261718	0.805452	1.13501	1.69683	group1	FALSE	TRUE	TRUE	TRUE
FBgn0035954	Doc3	0.186416	0.760037	4.79218	6.85656	0.684036	3.27824	4.02292	4.63863	group1	FALSE	TRUE	FLASE	TRUE
FBgn0035956	Doc2	0.096217	0.552876	3.95545	6.1921	0.34528	0.874677	0.75514	2.39648	group1	FALSE	TRUE	FLASE	TRUE
FBgn0035981	CG4452	7.38327	7.77216	8.87655	8.75294	7.61526	8.05577	8.22641	8.2377	group1	TRUE	TRUE	TRUE	FLASE
FBgn0036150	Ir68a	0.096217	0.882542	4.73074	4.33523	1.1276	2.7038	3.41204	4.6877	group1	FALSE	TRUE	FLASE	FLASE
FBgn0036212	CG11597	0.209175	0.0857688	2.6119	3.81308	0.286626	0.700564	1.05844	1.94599	group1	FALSE	FLASE	FLASE	FLASE
FBgn0036222	SdhAL	0	0.114233	0.537609	0.957332	0.297888	0.46458	0.519266	1.79997	group1	FALSE	FLASE	FLASE	FLASE
FBgn0036235	CG6938	0	0	0.106778	0.172995	0	0.344394	0.284806	0.493281	group1	FALSE	FLASE	FLASE	FLASE
FBgn0036278	CrzR	0	0	0.499973	0.29522	0.0182657	0	0.0148474	1.40599	group1	FALSE	FLASE	FLASE	FLASE
FBgn0036287	CG10663	0.0463481	0.196548	3.00053	3.99424	0.193695	0.213532	1.21009	1.97172	group1	FALSE	FLASE	FLASE	FLASE
FBgn0036317	CG10948	3.8877	3.55754	4.95713	5.59463	4.01667	4.26834	4.2728	4.40559	group1	FALSE	TRUE	TRUE	FLASE
FBgn0036348	CG17687	0	0	0.707629	0.813847	0	0.150947	0.386893	0.436928	group1	FALSE	TRUE	FLASE	FLASE
FBgn0036414	nan	0.0489105	0.129493	2.63908	2.20457	0.688479	0.940994	1.05407	2.86125	group1	FALSE	TRUE	FLASE	FLASE
FBgn0036450	Tdrd3	4.82933	3.82356	6.93147	7.62938	5.0805	3.76977	3.94424	5.41612	group1	FALSE	TRUE	TRUE	FLASE
FBgn0036460	CG5114	2.24975	1.11818	3.83437	5.87303	2.60426	1.69224	1.87141	2.95085	group1	FALSE	TRUE	TRUE	FLASE
FBgn0036461	Zip71B	0.737807	1.29426	2.46125	3.09015	1.25714	1.82307	2.17522	3.42694	group1	FALSE	TRUE	FLASE	FLASE
FBgn0036481	CG16959	0	0.0357395	1.68994	2.57955	0	0.7113	1.21324	2.41748	group1	FALSE	TRUE	FLASE	TRUE
FBgn0036503	CG13454	0.630067	3.07522	6.81234	6.69167	3.26692	3.76185	3.14514	5.05356	group1	TRUE	TRUE	TRUE	TRUE
FBgn0036547	CG17032	0.408812	1.14167	2.48786	2.97596	1.44927	1.2614	1.52175	2.73249	group1	FALSE	FLASE	TRUE	FLASE
FBgn0036549	CG10516	2.60499	3.07172	5.04895	5.56575	3.53701	3.60256	3.95534	4.6305	group1	FALSE	TRUE	TRUE	FLASE
FBgn0036560	CG5895	0	0	0.362806	0.549309	0.071715	0.0690441	0.416915	0.859047	group1	FALSE	TRUE	TRUE	FLASE
FBgn0036568	ATPsynbetaL	0.096217	0.11197	0.846538	0.904217	0.356492	0.622214	1.22262	3.28012	group1	FALSE	FLASE	FLASE	FLASE
FBgn0036678	CG11905	0	0	1.07573	0.375467	0	0.31627	0.903782	1.81597	group1	FALSE	FLASE	FLASE	FLASE
FBgn0036680	Cpr73D	0	0	0.86386	0.690626	0	0.166784	0.271295	0.878068	group1	FALSE	FLASE	TRUE	FLASE
FBgn0036712	brv2	0	0.0357395	1.84245	2.68175	0.106279	0.667444	1.52983	2.1734	group1	FALSE	TRUE	FLASE	FLASE
FBgn0036713	Mip	0	0	1.96819	0.0853518	0.0580449	1.13818	1.86589	2.75029	group1	FALSE	TRUE	FLASE	FLASE
FBgn0036715	Cad74A	0.0123839	0.0780918	4.00064	6.96898	0.205262	3.11447	3.99387	4.75905	group1	FALSE	TRUE	FLASE	TRUE
FBgn0036727	CG7589	0.096217	0.291302	1.58403	1.68653	0.356492	0.539537	0.885796	1.17643	group1	FALSE	FLASE	FLASE	FLASE
FBgn0036732	Oatp74D	0.142021	0.811641	4.05937	4.89841	1.08491	2.31402	3.04346	3.94638	group1	FALSE	TRUE	FLASE	TRUE
FBgn0036734	CG7564	6.26895	6.7365	7.52413	8.18374	6.4637	6.95269	7.25064	7.4301	group1	FALSE	TRUE	TRUE	FLASE
FBgn0036752	Adgf-A	2.26683	1.95568	4.60455	4.52306	2.20974	2.56851	2.3755	3.19518	group1	FALSE	TRUE	FLASE	TRUE
FBgn0036786	skl	0.16439	0.533377	1.66484	1.42464	0.440162	2.07467	3.2463	3.48531	group1	TRUE	TRUE	FLASE	TRUE
FBgn0036790	AstC-R1	0	0.0179804	0.464445	0.165935	0	0.502516	0.643994	0.603753	group1	FALSE	FLASE	FLASE	TRUE
FBgn0036844	Mkp3	4.64596	4.10592	6.40071	6.9047	4.73592	3.93842	4.28673	5.98636	group1	TRUE	TRUE	FLASE	TRUE
FBgn0036882	CG9279	0.102309	0.234117	4.31108	5.99578	0.775761	1.37518	2.83413	4.44549	group1	FALSE	TRUE	TRUE	FLASE
FBgn0036962	CG17122	0	0.0706151	3.36297	2.78474	0.412808	2.57041	3.54483	4.619	group1	FALSE	TRUE	FLASE	FLASE
FBgn0036985	zye	0.119301	0.0203957	1.85102	1.65356	0.327488	0.527438	0.597363	1.76891	group1	FALSE	TRUE	FLASE	FLASE
FBgn0036992	Hpd	0.264708	0.372877	2.30853	3.06742	0.64734	1.36123	1.73205	2.87015	group1	FALSE	TRUE	FLASE	FLASE
FBgn0037007	CG5059	4.74434	6.15624	9.05333	9.47672	6.27651	6.8613	6.94205	7.66763	group1	TRUE	TRUE	FLASE	TRUE
FBgn0037012	Rcd2	0.0431848	0.0579927	0.572105	0.920646	0.249742	0.425808	1.16146	1.38105	group1	FALSE	TRUE	FLASE	TRUE
FBgn0037014	CG13251	0	0	1.38589	1.6137	0	0.0690441	0.295817	1.25943	group1	FALSE	TRUE	FLASE	FLASE
FBgn0037015	cmpy	0	0	0.437761	0.497412	0	0	0.183315	0.421797	group1	FALSE	TRUE	FLASE	TRUE
FBgn0037050	ICA69	0.392296	0.638184	3.52568	4.693	0.718575	0.855308	1.36397	1.49435	group1	FALSE	TRUE	TRUE	FLASE
FBgn0037068	Cpr78Cb	0	0.203698	1.12133	1.95034	0	0.228449	0.0584941	0.934644	group1	FALSE	TRUE	FLASE	FLASE
FBgn0037069	Cpr78Cc	0.0246625	0.0441582	0.883128	1.23149	0.071715	0.102444	0.200213	0.450884	group1	FALSE	TRUE	TRUE	FLASE
FBgn0037092	M6	3.26072	2.52925	3.46098	4.10882	2.35833	2.82935	3.42489	2.70346	group1	FALSE	TRUE	TRUE	TRUE
FBgn0037094	CG7611	7.90777	7.86786	8.74649	8.98616	8.03659	8.61124	8.69461	8.88802	group1	FALSE	TRUE	TRUE	FLASE
FBgn0037105	S1P	0.567206	0.363061	2.97828	5.45455	1.13364	1.3336	1.93666	3.32746	group1	FALSE	TRUE	FLASE	FLASE
FBgn0037107	CG7166	0	0.0480932	0.300959	0.242254	0.173917	0.135087	0.298191	0.531587	group1	FALSE	FLASE	FLASE	FLASE
FBgn0037122	CG14570	0.0552051	0	2.33261	3.38404	0.156619	0.622214	1.1257	2.06115	group1	FALSE	FLASE	FLASE	FLASE
FBgn0037149	CG14561	6.05472	7.1376	8.655	7.75186	6.60344	7.2355	7.49194	8.09088	group1	TRUE	TRUE	TRUE	FLASE
FBgn0037213	CG12581	1.40998	2.41599	8.19814	8.78963	3.77165	5.99849	6.0818	7.42597	group1	TRUE	TRUE	TRUE	TRUE
FBgn0037238	CG1090	0	0	1.03431	1.04365	0.0363031	0.344394	0.286003	1.23583	group1	FALSE	TRUE	FLASE	TRUE
FBgn0037261	CG9775	7.47655	8.24828	10.5756	8.83451	8.48588	8.81257	8.88068	9.28904	group1	TRUE	TRUE	TRUE	FLASE
FBgn0037265	spartin	0.451489	0.503342	2.49583	4.15553	1.02744	0.599167	0.812234	1.70189	group1	FALSE	TRUE	TRUE	FLASE
FBgn0037292	plh	0	0	0.341518	0.606503	0	0.0690441	0.171407	2.19166	group1	FALSE	TRUE	FLASE	FLASE
FBgn0037293	CG12007	4.09726	3.2108	4.9372	6.10893	4.24358	2.5131	2.92512	4.54051	group1	FALSE	TRUE	TRUE	FLASE
FBgn0037295	dpr16	0	0	0.634361	0.872499	0.0862144	0.385579	0.642126	0.702668	group1	FALSE	TRUE	TRUE	FLASE
FBgn0037323	CG2663	0	0.09742	0.385949	0.219535	0	0.575576	2.02113	1.53711	group1	FALSE	TRUE	FLASE	FLASE
FBgn0037360	CG2182	5.56855	5.67846	7.62735	8.05682	5.92503	5.48313	5.03747	5.97358	group1	TRUE	TRUE	FLASE	FLASE
FBgn0037363	Atg17	7.25334	6.25924	9.71264	8.28668	6.94252	5.8919	5.46597	7.45554	group1	FALSE	TRUE	FLASE	TRUE
FBgn0037368	CG1239	0.989808	0.664515	3.29784	5.24076	1.3893	1.00373	1.19493	2.18047	group1	FALSE	TRUE	TRUE	FLASE
FBgn0037375	kat-60L1	0	0.0706151	2.50982	1.15318	0.808787	1.04738	0.796815	1.38566	group1	FALSE	TRUE	TRUE	FLASE
FBgn0037548	CG7900	3.19727	3.36609	4.53022	4.55712	3.28806	3.4831	3.54962	3.41754	group1	FALSE	TRUE	FLASE	TRUE
FBgn0037637	IscU	1.08274	1.49692	3.95636	5.24296	2.30674	2.32814	2.20662	3.17911	group1	FALSE	TRUE	TRUE	FLASE
FBgn0037678	CG16749	0.0489105	0.200583	1.28616	2.29722	0.225487	0.228521	0.820708	1.60063	group1	FALSE	FLASE	FLASE	FLASE
FBgn0037685	Or85f	2.0216	1.49275	3.72251	3.36324	2.00185	2.05345	2.07793	2.59159	group1	TRUE	FLASE	FLASE	FLASE
FBgn0037700	CG8149	7.22205	7.45861	7.9086	8.29198	7.17622	7.76067	7.83595	7.99894	group1	FALSE	TRUE	TRUE	FLASE
FBgn0037703	JHDM2	4.36233	4.2458	5.11526	5.09368	4.38689	4.80775	4.78861	4.95279	group1	FALSE	FLASE	FLASE	FLASE
FBgn0037719	bocks	5.43009	4.97497	6.0664	6.9047	5.36619	4.79605	4.85188	5.46096	group1	FALSE	FLASE	TRUE	FLASE
FBgn0037721	CG9427	0	0	0.88253	1.24675	0.071715	0.197983	0.491042	1.67929	group1	FALSE	TRUE	TRUE	FLASE
FBgn0037753	CG12947	0.067126	0.00901823	0.811008	1.55052	0.140955	0.167009	0.372621	0.922111	group1	FALSE	FLASE	TRUE	FLASE
FBgn0037797	CG12420	0.370844	1.90352	6.03417	5.90626	2.12976	4.06085	4.16738	5.50264	group1	TRUE	TRUE	FLASE	FLASE
FBgn0037798	CG12817	0.0123839	0.0729439	0.753967	0.528224	0.0363031	0.273271	0.37712	2.23135	group1	FALSE	TRUE	FLASE	FLASE
FBgn0037802	Sirt6	1.12682	0.782978	3.68437	4.76484	1.5649	1.16253	1.4062	2.53119	group1	FALSE	TRUE	TRUE	FLASE
FBgn0037902	CG5281	0.7307	0.209755	3.66862	6.12388	0.474367	0.774729	1.38251	2.19551	group1	FALSE	FLASE	TRUE	FLASE
FBgn0037921	CG6808	0.986828	0.865975	2.48354	3.76227	0.920895	0.700848	1.3634	2.31516	group1	FALSE	TRUE	TRUE	FLASE
FBgn0037949	prd1	1.37749	0.466376	5.15955	5.30353	2.08278	2.17953	2.98378	3.97705	group1	FALSE	TRUE	TRUE	FLASE
FBgn0037962	Dnali1	0.0246625	0	1.25531	1.42991	0	0.302102	0.322847	0.66125	group1	FALSE	TRUE	TRUE	FLASE
FBgn0037992	CG4702	0.971911	2.97862	6.04093	5.16249	3.95824	5.78236	5.77497	6.25271	group1	TRUE	TRUE	FLASE	FLASE
FBgn0038016	MBD-R2	4.29688	2.98444	6.16874	7.28676	4.62666	3.28241	3.36979	4.63613	group1	FALSE	TRUE	TRUE	FLASE
FBgn0038028	CG10035	1.30982	4.56336	10.201	11.2614	4.89606	6.36318	6.43127	8.11119	group1	TRUE	TRUE	TRUE	FLASE
FBgn0038029	GstD11	0	0.126536	1.65811	1.74964	0.173016	0.622269	0.499559	1.12353	group1	FALSE	TRUE	TRUE	FLASE
FBgn0038039	CG5196	2.33425	1.37328	3.64519	5.72579	2.82582	2.14414	3.37783	3.62499	group1	FALSE	TRUE	TRUE	FLASE
FBgn0038054	CG5509	0	0	0.512313	0.319065	0	0.0690441	0.100859	0.440345	group1	FALSE	TRUE	FLASE	FLASE
FBgn0038055	trus	2.39	1.33093	3.96721	4.49208	2.8104	1.71929	2.55265	3.20058	group1	FALSE	FLASE	TRUE	FLASE
FBgn0038069	CG11608	0	0	0.569005	0.699558	0.205262	0.563833	0.76653	0.995484	group1	FALSE	TRUE	FLASE	FLASE
FBgn0038070	CG6753	0.321933	1.13267	2.50778	2.36065	1.04091	2.86313	2.67966	3.17215	group1	FALSE	TRUE	TRUE	FLASE
FBgn0038071	Dtg	2.97879	5.04795	9.26974	9.46061	5.50365	8.00935	8.53623	9.5453	group1	TRUE	TRUE	FLASE	TRUE
FBgn0038072	CG6225	0	0.153422	0.449183	0.293141	0.0363031	0.575576	0.489763	1.24064	group1	FALSE	TRUE	FLASE	TRUE
FBgn0038128	Ravus	0.871088	0.460355	3.29805	4.56157	1.11961	1.29797	1.58948	2.82191	group1	FALSE	TRUE	TRUE	FLASE
FBgn0038135	CG8773	0.119301	0.405249	1.39528	1.85994	0.412808	0.645329	0.170112	1.14054	group1	FALSE	TRUE	TRUE	FLASE
FBgn0038150	yellow-e3	0.16439	0.478879	4.49739	6.43125	0.327488	1.83753	1.16617	2.87265	group1	FALSE	TRUE	TRUE	FLASE
FBgn0038170	CG14367	0.0246625	0.0265031	0.969817	1.12588	0.0648961	0.118742	0.893247	1.16707	group1	FALSE	FLASE	FLASE	FLASE
FBgn0038181	CG9297	0	0	0.470905	0.780391	0	0.197946	0.807241	2.24309	group1	FALSE	TRUE	FLASE	FLASE
FBgn0038243	CG8066	2.34376	2.74337	3.54122	3.67638	3.03178	2.88293	3.80375	5.4756	group1	FALSE	TRUE	FLASE	FLASE
FBgn0038247	Cad88C	0	0.0203957	3.48567	5.45834	0	1.36116	2.14061	3.79209	group1	FALSE	TRUE	FLASE	FLASE
FBgn0038248	CG7886	0.147923	0.0381253	1.95635	2.5008	0.0857357	0.490191	0.87311	1.323	group1	FALSE	TRUE	FLASE	FLASE
FBgn0038250	CG3505	0.0733418	0.183219	2.31719	3.17491	0.609021	0.539624	1.08253	1.63062	group1	FALSE	TRUE	FLASE	FLASE
FBgn0038304	CG12241	2.23826	0.51232	4.36558	5.75838	3.00835	1.72986	2.25613	3.37782	group1	FALSE	FLASE	TRUE	FLASE
FBgn0038311	CG14864	0.376828	0.47048	1.38226	1.48019	0.120436	0.689851	0.86734	1.64595	group1	FALSE	FLASE	TRUE	FLASE
FBgn0038332	CG6136	2.38008	1.83729	3.45905	4.90609	2.44292	1.54253	1.81644	2.7188	group1	TRUE	TRUE	FLASE	FLASE
FBgn0038385	Fbxl7	0.142021	0.245805	6.4599	6.92268	0.72477	2.91552	3.86765	5.01942	group1	TRUE	TRUE	FLASE	TRUE
FBgn0038397	CG10185	0.186416	0.413373	2.60295	2.17442	0.779339	0.75406	2.40264	2.40358	group1	FALSE	TRUE	TRUE	FLASE
FBgn0038415	CG17929	0	0	0.359419	0.361188	0	0.102365	0.345942	1.16965	group1	FALSE	TRUE	FLASE	FLASE
FBgn0038418	pad	1.77167	0.88764	4.74888	5.13267	2.47807	2.19535	2.39585	3.61139	group1	FALSE	TRUE	TRUE	FLASE
FBgn0038475	Keap1	4.30276	3.79484	7.20274	7.23817	4.47349	4.65303	4.36622	5.62227	group1	FALSE	TRUE	FLASE	TRUE
FBgn0038476	kuk	10.3556	10.6581	12.486	11.7527	10.6221	11.2831	11.4847	11.9862	group1	TRUE	TRUE	FLASE	FLASE
FBgn0038547	CG17803	1.20743	1.59503	3.53863	3.69843	1.71182	2.03211	2.04418	2.33411	group1	FALSE	TRUE	TRUE	FLASE
FBgn0038578	MED17	2.24165	1.94036	4.90026	6.33701	2.58959	2.28587	1.9027	2.96625	group1	FALSE	FLASE	TRUE	FLASE
FBgn0038582	CG7988	1.17105	1.23413	2.61765	3.80346	1.11796	1.2545	1.4416	2.07967	group1	FALSE	TRUE	FLASE	FLASE
FBgn0038617	CG12333	1.68808	1.10717	4.36979	4.50295	2.23022	1.3194	2.45552	3.11648	group1	FALSE	TRUE	TRUE	FLASE
FBgn0038753	CG4459	0	0.226287	2.4824	3.76693	0.342063	2.19131	2.36798	3.86596	group1	FALSE	TRUE	TRUE	FLASE
FBgn0038852	HHEX	0	0	0.573184	0.497412	0.106279	0.102365	0.195125	1.5899	group1	FALSE	TRUE	TRUE	FLASE
FBgn0038880	SIFaR	0.0489105	0	1.67138	2.31687	0.0363031	1.2465	1.30905	2.4278	group1	FALSE	FLASE	TRUE	TRUE
FBgn0038950	CG5382	0.918894	0.459125	3.13896	4.88911	1.1052	0.587475	0.705565	1.83965	group1	FALSE	FLASE	TRUE	FLASE
FBgn0038980	Octbeta1R	0	0.0265031	0.665461	1.00729	0	0.385804	0.592311	0.383795	group1	FALSE	FLASE	TRUE	FLASE
FBgn0038981	CG5346	2.67295	2.3477	4.77426	6.42558	2.76178	2.85627	2.60876	3.67845	group1	FALSE	TRUE	FLASE	FLASE
FBgn0039013	CG4813	1.09702	0.444255	4.56541	5.82429	1.53068	1.31933	1.98426	3.3167	group1	FALSE	TRUE	TRUE	FLASE
FBgn0039064	CG4467	0.0246625	0.0179804	1.25196	1.25817	0.106279	0.732737	0.500591	1.46287	group1	FALSE	TRUE	FLASE	TRUE
FBgn0039067	wda	3.66425	2.8767	6.20777	5.96135	4.44639	3.71952	4.14514	5.07175	group1	FALSE	TRUE	TRUE	FLASE
FBgn0039068	CG13827	1.86775	1.65584	3.4879	3.98992	2.14598	2.19904	1.81882	2.69562	group1	FALSE	TRUE	FLASE	FLASE
FBgn0039114	Lsd-1	1.38732	1.39107	3.26993	3.47536	1.52005	3.13952	3.02331	2.84185	group1	FALSE	FLASE	TRUE	FLASE
FBgn0039116	CG10375	4.44296	4.56959	5.0547	5.52683	4.30264	4.87826	5.05074	5.28715	group1	FALSE	FLASE	TRUE	FLASE
FBgn0039129	RpS19b	0.545014	0.727838	1.16325	1.36367	1.08345	0.950174	0.955037	1.11991	group1	FALSE	FLASE	FLASE	FLASE
FBgn0039139	Mettl3	0.34412	0.749192	5.14197	6.81393	1.39009	1.55416	2.16987	3.75096	group1	FALSE	TRUE	TRUE	FLASE
FBgn0039155	Kal1	0.328613	0.287378	1.82091	2.81794	0.243716	0.316708	1.07425	2.06978	group1	FALSE	FLASE	TRUE	TRUE
FBgn0039157	Myo95E	4.11518	3.51849	4.61287	5.05895	3.92195	3.68789	3.77957	4.64549	group1	FALSE	TRUE	TRUE	FLASE
FBgn0039167	CG17786	1.63497	1.25813	5.05267	5.63268	2.64306	3.22292	3.85658	4.93299	group1	FALSE	TRUE	TRUE	TRUE
FBgn0039169	Spps	4.31477	2.386	5.88957	5.78716	4.30345	2.87065	3.39381	4.67075	group1	FALSE	FLASE	TRUE	FLASE
FBgn0039205	CG13623	0.338969	0.175576	3.03473	4.06472	0.304515	0.884151	0.793453	1.59803	group1	FALSE	TRUE	FLASE	FLASE
FBgn0039228	CG6980	0	0	0.501204	0.484296	0	0	0.274916	0.211538	group1	FALSE	FLASE	FLASE	FLASE
FBgn0039254	Nmnat	2.00585	1.76162	3.45095	4.01489	2.16637	2.33559	2.2205	3.08047	group1	FALSE	TRUE	TRUE	FLASE
FBgn0039266	CG11791	4.64619	5.39863	6.68329	7.92643	5.10153	5.86642	6.04297	6.42103	group1	FALSE	TRUE	TRUE	TRUE
FBgn0039282	Bili	0.096217	0.223976	2.81111	3.72168	0.493363	1.01235	1.09588	2.94325	group1	FALSE	TRUE	FLASE	FLASE
FBgn0039283	danr	0.44761	0.461721	6.321	7.24103	0.783488	2.89179	3.11782	4.55245	group1	FALSE	TRUE	FLASE	TRUE
FBgn0039286	dan	0.0851144	0	7.83761	10.3476	0.368405	0.835393	1.51436	4.8935	group1	FALSE	TRUE	FLASE	TRUE
FBgn0039288	CG13653	0.351478	1.60371	4.86993	5.07514	1.11916	2.46845	1.068	2.72455	group1	FALSE	TRUE	TRUE	FLASE
FBgn0039324	CG10553	0.064008	0.0357395	2.11628	1.24818	0.493363	0.31627	0.520519	0.698394	group1	FALSE	FLASE	FLASE	FLASE
FBgn0039349	Ssadh	2.42656	2.58436	4.33082	5.91056	2.73687	2.18811	2.08825	3.18363	group1	FALSE	TRUE	TRUE	FLASE
FBgn0039404	CG14543	0.444173	0.19933	2.38518	4.04059	0.420448	0.316472	0.462009	1.23012	group1	FALSE	FLASE	FLASE	FLASE
FBgn0039462	CG14252	2.32906	2.43647	4.46494	5.14338	2.36121	2.88779	2.81204	3.65677	group1	FALSE	FLASE	FLASE	FLASE
FBgn0039501	TTLL6B	0.534082	0.265503	2.68004	4.55383	0.420068	1.12221	2.43013	3.68539	group1	FALSE	FLASE	FLASE	FLASE
FBgn0039564	Nep7	1.49049	1.56818	2.30651	2.60941	1.2665	2.28919	2.35094	3.64434	group1	FALSE	TRUE	FLASE	FLASE
FBgn0039590	CG10011	4.12649	2.74814	5.36398	7.97753	3.74246	2.44992	2.61595	5.31903	group1	FALSE	TRUE	TRUE	TRUE
FBgn0039600	CG1646	6.93583	6.8035	8.3262	8.89107	7.08665	7.60534	7.69777	8.01891	group1	FALSE	TRUE	TRUE	FLASE
FBgn0039620	wat	0.0123839	0.0179804	1.86076	0.45231	0.327488	2.38635	2.67368	3.1821	group1	TRUE	TRUE	FLASE	FLASE
FBgn0039664	CG2006	1.81501	1.72587	2.35832	2.9876	1.75721	1.39611	1.2596	2.04889	group1	FALSE	TRUE	FLASE	FLASE
FBgn0039709	Cad99C	0.0820351	0.00901823	0.480711	0.842445	0.0437511	0.551822	1.54102	0.699252	group1	FALSE	TRUE	FLASE	FLASE
FBgn0039727	Vps13B	1.20443	0.816564	4.24698	6.70657	1.68124	1.69219	2.47831	4.49257	group1	FALSE	TRUE	FLASE	FLASE
FBgn0039731	Sas-6	1.91178	0.675854	3.80456	4.67785	2.14389	0.815533	1.08698	2.22785	group1	FALSE	TRUE	FLASE	FLASE
FBgn0039734	Tace	0.153249	0.438689	5.32532	5.65115	0.44879	2.01425	2.14753	3.7363	group1	FALSE	FLASE	TRUE	FLASE
FBgn0039738	Mgat2	0.137213	0.249418	4.65329	3.87727	0.506362	2.93876	2.80856	4.51955	group1	FALSE	TRUE	FLASE	TRUE
FBgn0039742	CG15528	0.0727576	0.380359	1.05539	1.46146	0.240264	0.527671	1.3014	1.74742	group1	FALSE	TRUE	FLASE	FLASE
FBgn0039744	CG15526	0	0.0357395	0.452056	0.435844	0	0.0349351	0.246349	0.278925	group1	FALSE	FLASE	TRUE	FLASE
FBgn0039768	CG15533	0.119301	0.269278	1.15877	1.02552	0.493363	0.31627	0.588436	0.91218	group1	FALSE	TRUE	TRUE	FLASE
FBgn0039774	CDase	0.0246625	0.460768	2.0089	1.90008	0.642117	1.33326	1.4793	1.03523	group1	FALSE	TRUE	FLASE	FLASE
FBgn0039804	CG15544	0	0.0265031	0.230368	0.248952	0	0.316675	0.159401	0.307081	group1	FALSE	TRUE	FLASE	FLASE
FBgn0039809	CG15547	0.0906764	0.195523	1.73122	3.14479	0.147425	0.502635	0.906118	1.69547	group1	FALSE	FLASE	FLASE	FLASE
FBgn0039827	CG1544	0	0.0615999	2.65127	2.0696	0.42655	0.922124	1.29236	2.52714	group1	FALSE	TRUE	TRUE	FLASE
FBgn0039897	CG1674	0	0	0.896706	0.821575	0.0363031	0.0690441	0.296411	0.956763	group1	FALSE	TRUE	FLASE	FLASE
FBgn0039925	Kif3C	0.0489105	0.209755	1.06091	1.08769	0.250596	0.316472	0.415822	0.924309	group1	FALSE	TRUE	FLASE	FLASE
FBgn0039937	fd102C	0.709399	1.29579	2.6366	3.95941	0.973602	1.40318	1.762	3.10244	group1	FALSE	FLASE	FLASE	FLASE
FBgn0040068	Vav	2.46179	1.49443	4.26991	5.54017	2.71774	2.46224	3.65211	4.2257	group1	FALSE	FLASE	TRUE	TRUE
FBgn0040071	tara	0.9687	0.226221	3.93924	5.62464	1.7093	1.82791	2.41043	2.40603	group1	TRUE	TRUE	TRUE	TRUE
FBgn0040234	c12.2	1.45688	1.27381	3.90058	5.19485	2.00756	2.13604	2.70701	3.4639	group1	FALSE	TRUE	TRUE	FLASE
FBgn0040238	Best1	4.93677	3.68312	6.16714	7.11062	5.05363	5.09785	5.53492	6.63728	group1	TRUE	TRUE	FLASE	TRUE
FBgn0040283	SMC1	2.73906	1.44803	5.33166	6.91399	3.09999	2.98646	3.14703	4.5737	group1	FALSE	FLASE	TRUE	FLASE
FBgn0040296	Ocho	3.62893	4.14274	6.09011	7.62548	3.43694	4.76788	6.12983	6.89094	group1	FALSE	TRUE	FLASE	FLASE
FBgn0040297	Nhe2	0.683868	0.577858	3.17792	4.62098	0.76258	1.4154	2.2334	3.10387	group1	FALSE	TRUE	TRUE	FLASE
FBgn0040344	Lztr1	2.30294	0.803496	3.34702	5.50504	2.29792	2.11174	2.9487	3.55776	group1	FALSE	FLASE	TRUE	FLASE
FBgn0040385	CG12496	0.175989	0.207265	1.34766	2.06046	0.384925	3.31071	1.58705	2.25473	group1	FALSE	TRUE	TRUE	TRUE
FBgn0040392	CG14050	0.187496	0.113744	2.10944	3.20508	0.368405	0.700848	0.760316	1.22785	group1	FALSE	TRUE	FLASE	TRUE
FBgn0040532	CG8369	0.119301	0.701606	1.87298	1.12796	1.17405	1.01289	1.08134	1.65156	group1	FALSE	TRUE	FLASE	FLASE
FBgn0040636	CG13255	0.064008	0.23657	0.792702	0.848445	0.0472149	0.3859	0.572866	1.12459	group1	FALSE	TRUE	FLASE	FLASE
FBgn0040670	e(y)2b	0.0583421	0.418034	2.40545	1.83185	0.606342	0.722771	0.90459	0.96307	group1	FALSE	TRUE	FLASE	FLASE
FBgn0040696	CG18675	0.0123839	0.0357395	0.235765	0.347427	0	0.102522	0.159401	0.730425	group1	FALSE	TRUE	FLASE	FLASE
FBgn0040763	CG18336	1.39565	1.14904	3.22363	3.75693	1.33407	1.20165	1.62238	2.13032	group1	FALSE	TRUE	TRUE	FLASE
FBgn0040813	Nplp2	0	0.0662828	1.50482	2.78774	0.384925	0.0690441	0.1174	0.80375	group1	FALSE	TRUE	FLASE	FLASE
FBgn0040984	CG4440	2.73573	5.24697	9.23177	10.3674	4.75175	6.25139	6.4493	7.88704	group1	FALSE	TRUE	FLASE	FLASE
FBgn0041102	ocn	0.0246625	0.0870048	0.594363	0.663126	0	0.0349351	0.0584941	0.395988	group1	FALSE	FLASE	FLASE	FLASE
FBgn0041160	comm2	0.0368374	0.398833	4.91347	6.3176	0.440162	3.60908	3.05849	4.45977	group1	TRUE	TRUE	FLASE	TRUE
FBgn0041184	Socs36E	0.632051	1.18753	8.18809	6.92055	2.12976	4.01017	4.21903	5.85648	group1	TRUE	TRUE	FLASE	TRUE
FBgn0041243	Gr43a	0.096217	0.0579927	1.03627	1.89811	0.499871	0.599222	1.08579	2.78859	group1	FALSE	FLASE	TRUE	FLASE
FBgn0041337	Cyp309a2	0.0123839	0.123645	2.23768	1.98357	0.071715	0.551822	1.79225	5.15522	group1	FALSE	TRUE	TRUE	FLASE
FBgn0041581	AttB	0.0967918	0.295234	1.04895	1.39269	0.218049	0.166934	0.183315	0.892236	group1	FALSE	FLASE	FLASE	FLASE
FBgn0041627	Ku80	0.898034	0.671835	3.91553	5.28829	1.43761	1.3885	2.10138	2.78678	group1	FALSE	FLASE	FLASE	FLASE
FBgn0041706	CG3253	0	0.220299	3.96809	4.6406	0.665484	1.42836	1.92893	3.07383	group1	FALSE	TRUE	TRUE	FLASE
FBgn0042111	CG18766	1.56531	0.303397	4.45758	6.62266	1.47003	1.52371	2.01014	3.42782	group1	FALSE	FLASE	TRUE	FLASE
FBgn0042126	CG18788	0	0.0268873	1.01704	0.835787	0.0862144	0.0349351	0.505736	1.59696	group1	FALSE	FLASE	FLASE	FLASE
FBgn0042696	NfI	0.0246625	0.268481	0.544574	0.643465	0.255742	0.258531	0.396601	1.02332	group1	FALSE	TRUE	FLASE	TRUE
FBgn0043362	bchs	0.285266	0.179125	4.74707	6.21522	1.3235	1.93785	2.3366	3.82495	group1	FALSE	TRUE	FLASE	TRUE
FBgn0043791	phu	1.08205	3.77678	8.44793	8.34651	3.83614	6.08914	5.72206	6.87294	group1	TRUE	TRUE	FLASE	FLASE
FBgn0043853	scaRNA:MeU5-C46	0.0431848	0.0365513	1.59664	2.00351	0.348491	0.0175733	0.286003	0.63659	group1	FALSE	FLASE	TRUE	FLASE
FBgn0045064	bwa	0.670857	0.66297	3.68153	4.48636	1.02994	2.48775	2.39971	3.84193	group1	FALSE	TRUE	TRUE	FLASE
FBgn0045800	Uhg1	2.49081	2.3047	5.71753	5.64992	2.58254	3.10915	3.18388	4.55327	group1	TRUE	FLASE	FLASE	FLASE
FBgn0045980	niki	0.545856	0.272476	0.887724	1.30863	0.250596	0.372176	0.53693	0.936216	group1	FALSE	FLASE	FLASE	FLASE
FBgn0046253	CG3502	1.56272	3.37108	7.05325	7.55332	4.12426	4.46085	4.04614	4.85766	group1	TRUE	TRUE	FLASE	FLASE
FBgn0046301	CG7148	2.31848	1.12936	4.92145	6.12729	2.64254	1.65882	2.74834	3.48804	group1	FALSE	TRUE	TRUE	FLASE
FBgn0050015	CG30015	2.52087	2.30675	7.1883	8.33381	2.55457	5.07084	5.77266	6.44581	group1	TRUE	TRUE	FLASE	TRUE
FBgn0050056	CG30056	0	0.0357395	1.38065	0.873274	0	0.438941	0.74627	0.750658	group1	FALSE	TRUE	TRUE	FLASE
FBgn0050062	CG30062	0.175989	0.337967	1.3759	0.894335	0.519245	1.16245	1.29593	1.81176	group1	FALSE	TRUE	TRUE	FLASE
FBgn0050069	CG30069	0.581436	1.98735	3.43586	3.31413	2.56911	2.18763	1.27654	2.84349	group1	FALSE	TRUE	FLASE	FLASE
FBgn0050089	CG30089	0	0.529449	5.7914	7.09912	1.15262	3.31797	2.64816	4.90105	group1	FALSE	TRUE	TRUE	TRUE
FBgn0050115	GEFmeso	0.308669	0.273375	5.77801	4.85865	1.32474	3.62385	3.00251	4.48231	group1	FALSE	TRUE	FLASE	TRUE
FBgn0050156	CG30156	0.515081	0.419733	1.10688	1.64034	0.420068	1.42855	1.95357	3.00339	group1	FALSE	TRUE	FLASE	FLASE
FBgn0050161	CG30161	0.626242	1.30378	2.77363	2.54249	1.35341	2.35991	3.73761	3.94344	group1	FALSE	TRUE	FLASE	FLASE
FBgn0050271	CG30271	0	0	0.693144	0.425738	0	0.656376	0.592535	1.31325	group1	FALSE	FLASE	FLASE	FLASE
FBgn0050285	CG30285	0.0310636	0	2.07365	3.17989	0.0147316	0.182449	0.621706	2.00907	group1	FALSE	FLASE	FLASE	FLASE
FBgn0050296	RIC-3	0	0.0203957	2.84329	2.69131	0.327488	0.182449	0.952952	0.819448	group1	FALSE	FLASE	FLASE	FLASE
FBgn0050324	CG30324	0	0	0.775539	1.43914	0.0182657	0.118742	0.357067	1.04188	group1	FALSE	FLASE	TRUE	FLASE
FBgn0050421	Usp15-31	4.11751	2.38312	6.59448	6.21752	4.29361	3.50401	3.96402	5.19287	group1	FALSE	FLASE	TRUE	TRUE
FBgn0050431	CG30431	0.271306	0.485537	4.2042	2.38209	1.44365	1.58987	2.26835	3.93908	group1	FALSE	TRUE	TRUE	FLASE
FBgn0050432	CG30432	0.0246625	0.238273	2.09121	1.25628	0.267669	0.893879	1.19889	2.89136	group1	FALSE	TRUE	FLASE	FLASE
FBgn0050447	CG30447	0	0	0.777809	1.46043	0.0363031	0.102444	0.239902	0.62132	group1	FALSE	TRUE	FLASE	FLASE
FBgn0051004	mesh	0.16439	0.422241	4.1136	3.3869	1.39555	2.99566	3.61766	4.36812	group1	FALSE	TRUE	FLASE	FLASE
FBgn0051040	Cog7	0.421366	0.0203957	2.90062	5.07214	0.659661	1.04707	1.29769	2.69304	group1	FALSE	FLASE	TRUE	FLASE
FBgn0051068	CG31068	0	0.0357395	3.01091	3.62923	0.160277	0.678691	1.0277	2.92377	group1	FALSE	FLASE	TRUE	FLASE
FBgn0051119	HDAC11	1.3551	0.936207	1.61581	1.99272	1.04239	1.20174	1.63649	2.36338	group1	FALSE	FLASE	TRUE	FLASE
FBgn0051131	CG31131	0	0.0615999	0.395641	0.41897	0.0541177	0	0.105612	0.101249	group1	FALSE	FLASE	FLASE	FLASE
FBgn0051140	CG31140	0.0246625	0	0.225049	0.447749	0.173016	0.551651	0.397708	0.288245	group1	FALSE	FLASE	FLASE	TRUE
FBgn0051253	CG31253	0	0.0755201	0.178638	0.20115	0.0541177	0.0175733	0.0896193	0.116066	group1	FALSE	FLASE	FLASE	FLASE
FBgn0051313	CG31313	0.38043	1.31103	3.56377	2.87469	1.77435	2.04894	2.57768	3.69155	group1	FALSE	TRUE	TRUE	FLASE
FBgn0051321	CG31321	0.163123	0.0203957	1.11576	1.37815	0.316047	0.135087	0.652586	2.02696	group1	FALSE	TRUE	FLASE	FLASE
FBgn0051352	Unc-115a	0.143135	0.137223	2.76986	4.556	0	0.477337	1.55571	1.72182	group1	TRUE	FLASE	FLASE	TRUE
FBgn0051368	CG31368	5.94983	4.87693	6.60583	7.87031	5.81095	4.598	4.04995	5.97977	group1	FALSE	TRUE	TRUE	FLASE
FBgn0051388	CG31388	3.57477	3.28557	4.34859	5.17827	3.57005	3.29771	3.23873	3.95581	group1	FALSE	TRUE	TRUE	FLASE
FBgn0051481	pb	0	0.130807	0.85165	0.373275	0.120436	0.452202	0.604318	0.862745	group1	FALSE	FLASE	FLASE	FLASE
FBgn0051547	NKCC	0.186416	0.108768	1.31286	1.62901	0.292061	0.633709	0.892462	1.81373	group1	FALSE	TRUE	TRUE	TRUE
FBgn0051606	CG31606	0	0.0203957	0.283061	0.384842	0.0363031	0.0690441	0.195125	0.946826	group1	FALSE	TRUE	FLASE	FLASE
FBgn0051648	CG31648	0.716496	0.320189	2.29553	3.76785	1.04039	0.645275	0.606236	1.32041	group1	FALSE	TRUE	FLASE	FLASE
FBgn0051697	CG31697	0	0.0265031	1.08641	1.66568	0.236803	0.0349351	0.0598941	0.524037	group1	FALSE	FLASE	FLASE	FLASE
FBgn0051710	CG31710	0	0.0465301	1.29359	1.59945	0.106279	0.182449	0.311454	0.544185	group1	FALSE	TRUE	FLASE	TRUE
FBgn0051826	CG31826	0	0.052528	0.785437	0.863798	0	0	0.368107	0.959503	group1	FALSE	FLASE	FLASE	FLASE
FBgn0051973	Cda5	0.321933	0.77326	3.89998	4.18312	0.852706	2.33869	2.51812	2.68683	group1	FALSE	TRUE	FLASE	FLASE
FBgn0052037	CG32037	0.312939	0.935363	3.1369	3.44946	1.69473	1.75136	1.18534	2.25303	group1	FALSE	TRUE	TRUE	FLASE
FBgn0052100	CG32100	4.1973	3.05864	5.32661	6.36501	4.00618	2.57687	2.86516	4.217	group1	FALSE	FLASE	TRUE	FLASE
FBgn0052110	CG32110	0.0246625	0.0556396	0.672529	1.09979	0.221119	0.587531	0.737581	0.785463	group1	FALSE	TRUE	FLASE	FLASE
FBgn0052113	Vps13D	2.5187	2.19903	4.47073	6.33289	2.65096	2.25596	2.26367	4.1439	group1	FALSE	FLASE	TRUE	FLASE
FBgn0052141	saturn	0	0	0.392137	0.129839	0.0580449	0.273097	0.0440914	0.173652	group1	FALSE	TRUE	FLASE	TRUE
FBgn0052177	Ndfip	3.17796	2.73845	5.93345	6.603	3.84754	3.33929	3.40754	4.49969	group1	FALSE	TRUE	FLASE	TRUE
FBgn0052227	gogo	0.54375	1.00484	6.40281	4.88516	1.3574	4.36717	5.1382	5.90574	group1	TRUE	TRUE	TRUE	TRUE
FBgn0052280	CG32280	3.08885	2.23887	4.14804	6.03329	2.65663	2.33173	3.46467	3.99524	group1	FALSE	FLASE	FLASE	FLASE
FBgn0052476	mthl14	0.149032	0.0780918	2.07211	2.73402	0.236803	0.539884	1.21778	1.58982	group1	FALSE	FLASE	FLASE	FLASE
FBgn0052483	CG32483	0.267932	0.523685	0.980377	1.21655	0.339641	0.372046	0.505736	0.57839	group1	FALSE	TRUE	TRUE	FLASE
FBgn0052533	CG32533	5.00448	4.91082	5.64515	5.74909	5.0899	5.61594	5.41783	5.64741	group1	FALSE	FLASE	FLASE	FLASE
FBgn0052669	CG32669	0.096217	0	0.556276	1.06442	0.0293143	0.166784	0.732964	2.18979	group1	FALSE	FLASE	TRUE	FLASE
FBgn0052679	CG32679	0.0123839	0.179592	1.18602	1.83766	0.140494	0.228485	0.240519	0.286537	group1	FALSE	TRUE	FLASE	FLASE
FBgn0052702	Cubn	1.87577	1.5271	2.80882	3.72223	2.20653	2.18864	2.26624	2.99151	group1	FALSE	TRUE	FLASE	FLASE
FBgn0052703	Erk7	0.096217	0.0662828	1.41091	1.60702	0.173016	0.399305	0.45989	0.687221	group1	FALSE	FLASE	FLASE	FLASE
FBgn0052829	CG32829	0.142021	0.0556396	2.34175	2.73882	0.301206	0.358483	0.872129	2.49838	group1	FALSE	FLASE	TRUE	FLASE
FBgn0052982	CG32982	0	0.0203957	3.83971	7.47057	0.0293143	0.815533	2.91053	3.90924	group1	FALSE	TRUE	FLASE	FLASE
FBgn0053099	CG33099	0	0.424461	3.47465	4.59956	0.744411	1.7666	1.58148	2.92818	group1	FALSE	TRUE	FLASE	FLASE
FBgn0053108	CG33108	1.07715	1.2082	2.42054	3.2752	1.25349	1.0811	1.35788	1.91612	group1	FALSE	TRUE	FLASE	FLASE
FBgn0053200	VepD	0	0	3.40578	5.94187	0	1.36803	0.657218	2.50484	group1	FALSE	FLASE	TRUE	FLASE
FBgn0053203	CG33203	0	0.0603419	0.672007	0.817551	0.0293143	0.228521	0.210626	0.664029	group1	FALSE	TRUE	FLASE	FLASE
FBgn0053207	pxb	0	0.402733	4.62503	6.85605	1.16906	3.26935	3.48246	4.78667	group1	TRUE	TRUE	FLASE	TRUE
FBgn0053267	CG33267	0.0123839	0.0721994	0.962333	1.59129	0.0363031	0.0858801	0.480384	1.14442	group1	FALSE	TRUE	FLASE	FLASE
FBgn0053293	CG33293	0.0246625	0.0877417	0.691386	0.95675	0.365239	0.700589	1.04773	1.75712	group1	FALSE	TRUE	TRUE	FLASE
FBgn0053302	Cpr31A	0.261477	0.474517	1.71925	1.09448	0.625664	1.68645	2.04639	2.71161	group1	FALSE	TRUE	FLASE	FLASE
FBgn0053463	CG33463	0	0.0179804	0.296777	0.212699	0	0.539537	0.514679	0.740994	group1	FALSE	TRUE	FLASE	FLASE
FBgn0053474	CG33474	0.422884	0.21285	2.02652	3.18307	0.462195	0.515384	0.235572	0.830689	group1	FALSE	TRUE	FLASE	FLASE
FBgn0053526	PNUTS	3.97423	2.51867	7.38278	7.71116	4.25191	4.05148	3.46765	5.65975	group1	FALSE	TRUE	TRUE	FLASE
FBgn0053971	Ir62a	0	0	2.30321	2.38444	0.140033	0.371981	1.52705	3.0586	group1	FALSE	TRUE	TRUE	FLASE
FBgn0053978	CG33978	0.0489105	0.185751	1.20086	2.17793	0.205262	0.287724	0.890102	1.95055	group1	FALSE	FLASE	FLASE	FLASE
FBgn0054043	CG34043	0.0123839	0	0.532564	0.865978	0.106279	0.102365	0.187164	0.850084	group1	FALSE	FLASE	FLASE	FLASE
FBgn0054051	CG34051	0	0	0.216119	0.404045	0	0.0349351	0.1174	0.697251	group1	FALSE	FLASE	FLASE	FLASE
FBgn0054056	CG34056	0	0.0357395	0.408536	0.388742	0	0	0.145976	0.460508	group1	FALSE	TRUE	TRUE	FLASE
FBgn0061356	CG18003	0.0246625	0.0203957	1.45388	2.32307	0	0.258461	0.429134	1.09963	group1	FALSE	TRUE	TRUE	FLASE
FBgn0063261	CG31275	0	0	2.55483	2.03091	0	0	0	0.814191	group1	FALSE	TRUE	FLASE	FLASE
FBgn0063449	Uhg2	1.88496	2.50602	3.41097	4.13553	2.05049	2.2897	2.31477	2.70335	group1	FALSE	FLASE	FLASE	FLASE
FBgn0067317	Cby	0	0	0.573743	0.738501	0	0.1026	0.183315	0.818266	group1	FALSE	TRUE	TRUE	FLASE
FBgn0067628	CG33331	0.382788	0.251771	1.90469	3.21779	1.01105	0.45171	0.438024	1.70175	group1	FALSE	FLASE	TRUE	FLASE
FBgn0069056	CG33226	0	0.521463	1.52466	1.5789	0.506362	0.72216	1.08338	2.18047	group1	FALSE	TRUE	FLASE	FLASE
FBgn0069913	CG4681	0	0	0.583417	0.853634	0.071715	0.0349351	0.543181	2.70146	group1	FALSE	TRUE	TRUE	FLASE
FBgn0082582	tmod	2.35663	0.578434	6.52486	8.13423	2.71105	2.62605	2.80927	4.69076	group1	FALSE	TRUE	TRUE	TRUE
FBgn0082585	sprt	0.706156	0.66243	5.74247	5.68672	1.38111	5.08108	3.62453	5.82367	group1	FALSE	TRUE	FLASE	TRUE
FBgn0083039	snoRNA:Psi18S-301	0.0368374	0.149606	0.964666	0.626483	0.292061	2.66542	2.21746	3.22503	group1	FALSE	FLASE	TRUE	TRUE
FBgn0083123	Uhg5	2.5406	3.41483	5.58393	5.94168	3.09172	4.01286	4.07649	4.67465	group1	TRUE	FLASE	FLASE	FLASE
FBgn0083940	RhoU	0.954885	0.5416	4.57613	6.57972	1.13084	1.6074	1.14115	3.70605	group1	TRUE	TRUE	FLASE	TRUE
FBgn0083946	lobo	0.0246625	0.052528	2.58748	4.7483	0	0	0	1.20834	group1	FALSE	TRUE	FLASE	FLASE
FBgn0083977	CG34141	0	0.0179804	2.09721	2.23905	0.0363031	0.515148	0.729246	3.22426	group1	FALSE	TRUE	FLASE	FLASE
FBgn0083991	CG34155	0.0489105	0.387592	4.10697	2.40691	1.82192	1.97014	1.24526	2.97246	group1	FALSE	TRUE	FLASE	FLASE
FBgn0085223	CG34194	0.0246625	0	0.78519	0.839905	0.0147316	0.166784	0.307923	0.951861	group1	FALSE	FLASE	TRUE	FLASE
FBgn0085249	CG34220	0.0246625	0	2.40325	2.76046	0.0147316	0.622214	1.34674	2.82567	group1	FALSE	TRUE	FLASE	FLASE
FBgn0085261	CG34232	0	0.249418	0.936563	0.788786	0.199047	0.102365	0.412284	0.368272	group1	FALSE	FLASE	FLASE	FLASE
FBgn0085305	CG34276	0	0	1.53706	1.13146	0.173016	0.243462	0.895783	2.13965	group1	FALSE	TRUE	FLASE	FLASE
FBgn0085391	trv	0	0	0.782764	1.11531	0.173016	0.0690441	0.573584	0.669862	group1	FALSE	TRUE	FLASE	FLASE
FBgn0085411	CG34382	0	0.0179804	2.11859	1.62938	0	0.0349351	0.796815	2.92077	group1	FALSE	TRUE	FLASE	FLASE
FBgn0085412	CG34383	0.175989	0.16524	6.96488	8.58537	1.01386	5.87828	6.31656	7.05003	group1	TRUE	TRUE	FLASE	TRUE
FBgn0085415	CG34386	0.227225	0.97017	1.85656	1.46352	0.415871	0.645221	1.11851	1.88718	group1	FALSE	FLASE	FLASE	TRUE
FBgn0085424	nub	0	0.0752689	6.51796	5.29318	0.96761	2.10751	3.55319	4.97016	group1	FALSE	TRUE	FLASE	TRUE
FBgn0085425	CG34396	0	0.0357395	1.65407	3.14806	0.173016	0.587336	1.07425	2.32369	group1	FALSE	TRUE	FLASE	FLASE
FBgn0085431	CG34402	0.0246625	0	0.267655	0.52744	0	0.134934	0.248193	0.207733	group1	FALSE	TRUE	TRUE	FLASE
FBgn0085432	pan	4.10528	3.80533	6.31052	8.18469	4.03834	4.35875	4.34137	4.55876	group1	FALSE	FLASE	FLASE	FLASE
FBgn0085485	CG34456	0.0368374	0.070158	0.514899	0.596034	0.0182657	0.0858801	0.224714	0.271271	group1	FALSE	FLASE	TRUE	FLASE
FBgn0086408	stl	0	0.123645	2.92488	2.30125	0.255742	2.00579	1.42136	2.77163	group1	FALSE	TRUE	FLASE	FLASE
FBgn0086519	Cpr47Eg	0	0	0.525164	0.382665	0	0.0858009	0.197671	0.650965	group1	FALSE	FLASE	FLASE	FLASE
FBgn0086604	side-VIII	0	0	0.606252	0.852688	0	0.527846	0.403489	1.08366	group1	FALSE	TRUE	TRUE	FLASE
FBgn0086693	iav	0.149032	0.100436	0.856198	1.26422	0.167566	0	1.37227	2.69272	group1	FALSE	TRUE	FLASE	FLASE
FBgn0086913	Rab26	0	0	0.212034	0.295457	0	0.0349351	0.25126	0.521944	group1	FALSE	FLASE	FLASE	FLASE
FBgn0250788	beta-Spec	6.55736	6.17156	8.34777	9.13753	6.44232	7.07717	7.3093	7.74394	group1	FALSE	TRUE	TRUE	TRUE
FBgn0250789	alpha-Spec	7.45719	7.0759	8.34775	8.71609	7.38893	7.86989	8.032	8.40843	group1	FALSE	TRUE	FLASE	FLASE
FBgn0250871	pot	0.0489105	0.217068	0.533955	0.52744	0.071715	0.552224	1.06888	0.819317	group1	FALSE	TRUE	FLASE	TRUE
FBgn0250874	ttm50	2.72794	1.75502	3.66759	5.39516	3.00937	2.24859	3.45091	3.43548	group1	FALSE	TRUE	TRUE	FLASE
FBgn0259111	Ndae1	1.3024	1.01094	7.39149	6.52908	1.8039	4.58918	3.71507	6.34375	group1	FALSE	TRUE	FLASE	TRUE
FBgn0259139	glo	9.33059	9.24607	9.97422	10.2454	9.10274	9.54147	9.69015	9.99573	group1	FALSE	TRUE	TRUE	FLASE
FBgn0259145	CG42260	0.131267	0.0579927	0.938119	1.40753	0.22199	0.197946	0.262529	0.399502	group1	FALSE	TRUE	FLASE	TRUE
FBgn0259151	CG42266	0	0.052528	0.695832	0.757414	0	0.0692043	0.175288	1.66382	group1	FALSE	FLASE	FLASE	FLASE
FBgn0259173	corn	5.9091	5.02058	7.03885	8.47091	5.98034	5.14494	5.08285	6.18141	group1	FALSE	TRUE	FLASE	TRUE
FBgn0259196	CG42300	0	0	0.57818	0.39091	0.0648961	0	0.0584941	0.488338	group1	FALSE	TRUE	FLASE	FLASE
FBgn0259211	grh	0.16439	0.356966	8.10358	8.28008	1.69599	5.5806	5.35681	6.27721	group1	TRUE	TRUE	TRUE	TRUE
FBgn0259215	Ir93a	0.27013	0.231175	1.11433	1.49123	0.176633	0.986046	1.41809	3.57886	group1	FALSE	TRUE	FLASE	FLASE
FBgn0259222	CG42322	0	0.0203957	1.23824	2.35192	0.140033	1.02121	0.633942	0.918811	group1	FALSE	TRUE	FLASE	FLASE
FBgn0259230	lectin-22C	0	0.040507	0.240915	0.187014	0.106279	0.228736	0.1174	0.24279	group1	FALSE	FLASE	FLASE	FLASE
FBgn0259685	crb	6.79156	5.30079	8.92837	7.73883	6.59677	5.92385	5.68139	7.40585	group1	TRUE	TRUE	FLASE	TRUE
FBgn0259740	CG42394	0.0727576	0.616407	3.3264	5.39459	0.839929	2.62294	2.01379	3.27298	group1	FALSE	FLASE	FLASE	TRUE
FBgn0259818	CG42399	1.40677	1.06618	3.28625	4.57291	0.957115	1.7147	1.81416	3.05595	group1	FALSE	TRUE	FLASE	FLASE
FBgn0259823	CG42404	0.277718	0.13814	4.3109	6.58897	0.2026	0.93127	1.41098	2.26045	group1	FALSE	FLASE	FLASE	TRUE
FBgn0259935	CG42458	0.0789493	0.144592	0.810004	0.947507	0.0293143	0.102365	0.0868751	0.574976	group1	FALSE	FLASE	FLASE	FLASE
FBgn0259977	Tdc1	0.0246625	0.040507	0.872464	1.04503	0.123255	1.20883	3.43583	2.07913	group1	FALSE	FLASE	TRUE	FLASE
FBgn0259986	nab	0.197305	0.122162	1.03283	0.864259	0.711112	3.02186	3.85735	3.41953	group1	FALSE	TRUE	FLASE	TRUE
FBgn0259992	CG42489	0.0789493	0.0719476	0.761563	0.541347	0.140033	0.118858	0.398262	0.993275	group1	FALSE	FLASE	FLASE	FLASE
FBgn0260005	wtrw	0.159655	0.121721	1.05311	1.90894	0.206143	0.599444	1.75867	2.87129	group1	FALSE	TRUE	FLASE	FLASE
FBgn0260400	elav	0.535617	0.341725	5.20192	7.2834	0.684668	2.94559	3.42992	3.28094	group1	FALSE	FLASE	TRUE	TRUE
FBgn0260440	spdo	0.0489105	0.385719	1.14821	1.75704	0.880432	1.68115	1.45895	2.14526	group1	FALSE	TRUE	TRUE	FLASE
FBgn0260461	Rcd7	0.0310636	0.0603419	0.668616	0.829734	0.205262	0.330534	0.274916	0.375073	group1	FALSE	TRUE	FLASE	FLASE
FBgn0260477	CG30283	0.16439	0.794607	2.11548	1.61194	0.96761	1.43545	1.3039	2.43573	group1	FALSE	TRUE	FLASE	TRUE
FBgn0260481	CG32454	0.226012	0.0265031	1.73034	1.78282	0.249742	1.53599	2.38764	3.38156	group1	FALSE	FLASE	TRUE	FLASE
FBgn0260482	CG32599	0.119301	0.307786	1.9934	1.6045	0.205262	0.438724	0.959141	1.60055	group1	FALSE	TRUE	FLASE	FLASE
FBgn0260643	CG42535	0	0	0.494602	0.678092	0.071715	0.0692043	0.114709	0.479897	group1	FALSE	FLASE	FLASE	FLASE
FBgn0260653	serp	0	0.052528	0.284411	0.459346	0.071715	0.372176	0.674896	0.966274	group1	FALSE	TRUE	FLASE	FLASE
FBgn0260745	mfas	0	0.0179804	4.24674	6.88506	0.071715	0.855447	2.17043	3.51838	group1	FALSE	TRUE	FLASE	FLASE
FBgn0260749	Utx	7.34845	7.38071	7.81376	8.06675	7.4798	7.84307	7.85783	7.77885	group1	FALSE	FLASE	FLASE	FLASE
FBgn0260935	Vps15	2.46138	1.18751	5.63821	5.65873	2.44376	2.53738	3.15133	4.87296	group1	FALSE	TRUE	TRUE	FLASE
FBgn0260990	yata	2.66217	1.38079	5.49436	6.75911	3.2226	1.93367	1.99907	3.65397	group1	FALSE	TRUE	TRUE	FLASE
FBgn0261111	BHD	0.66123	0.553289	3.89216	5.6032	0.976703	1.48643	1.73392	2.55337	group1	FALSE	FLASE	TRUE	FLASE
FBgn0261113	Xrp1	0.98248	0.839111	2.82375	4.01625	0.575148	1.31282	2.62933	3.02486	group1	FALSE	FLASE	FLASE	TRUE
FBgn0261287	ymp	0	0.0381253	0.816542	1.44977	0.160277	0.372046	0.702879	0.992228	group1	FALSE	TRUE	FLASE	FLASE
FBgn0261356	CG42633	0	0.0775902	1.73462	1.92629	0.106279	0.0520904	0.781457	1.20894	group1	FALSE	FLASE	FLASE	FLASE
FBgn0261429	lncRNA:CR42646	0.0246625	0	3.05367	5.09119	0.106279	0.258461	0.900869	1.40301	group1	FALSE	FLASE	FLASE	FLASE
FBgn0261434	hkb	2.22829	4.37121	6.97716	5.59748	4.55453	5.35955	5.5691	6.50988	group1	TRUE	TRUE	FLASE	TRUE
FBgn0261477	slim	4.64747	3.30325	6.41196	7.47721	4.6718	3.79274	4.24028	5.47257	group1	FALSE	TRUE	FLASE	TRUE
FBgn0261503	lncRNA:CR42651	0.084535	0.276691	1.89005	2.8697	0.493363	1.25397	1.33497	2.31846	group1	FALSE	FLASE	FLASE	TRUE
FBgn0261587	CG42697	0	0	0.499398	0.790261	0	0.330401	0.210626	0.70409	group1	FALSE	FLASE	FLASE	FLASE
FBgn0261634	CG42717	0	0.0441582	0.368256	0.182527	0.123255	0.102444	0.273107	0.258166	group1	FALSE	FLASE	FLASE	FLASE
FBgn0261641	CG42724	7.47847	7.48631	8.76387	9.08942	7.62895	8.284	8.27299	8.66989	group1	FALSE	TRUE	TRUE	TRUE
FBgn0261648	salm	0	0.0532827	7.488	7.52454	1.45039	4.14215	4.31522	5.74395	group1	FALSE	FLASE	FLASE	TRUE
FBgn0261649	tinc	0.785665	0.429238	5.21095	8.10451	0.774563	2.22204	2.26519	4.34303	group1	TRUE	TRUE	FLASE	FLASE
FBgn0261705	CG42741	0.0156154	0	2.37803	0.372179	0.126998	0.0858009	0.0598941	0.483543	group1	FALSE	TRUE	TRUE	FLASE
FBgn0261723	Dbx	0	0	0.28018	0.165935	0.071715	0.372046	0.485602	0.47374	group1	FALSE	TRUE	TRUE	TRUE
FBgn0261800	LanB1	3.76308	2.94939	5.50041	7.77671	3.65843	3.65114	4.80606	5.74152	group1	FALSE	FLASE	FLASE	TRUE
FBgn0261835	lncRNA:CR42767	0	0	0.952223	0.715883	0.0363031	0.0858009	0.142015	0.41313	group1	FALSE	FLASE	FLASE	FLASE
FBgn0261836	Msp300	3.57671	4.82655	6.24356	6.84577	5.38453	6.31311	6.73368	6.72328	group1	FALSE	FLASE	FLASE	TRUE
FBgn0261873	sdt	5.25514	4.29041	8.08387	8.7545	5.05932	5.13354	4.82813	6.59149	group1	TRUE	TRUE	TRUE	TRUE
FBgn0261930	vnd	0.4482	0.845332	5.81334	6.29043	2.15474	4.26983	4.17008	4.89579	group1	FALSE	FLASE	FLASE	TRUE
FBgn0261953	TfAP-2	0	0.040507	1.25581	1.1019	0.205262	1.37522	1.89312	3.25536	group1	FALSE	FLASE	TRUE	TRUE
FBgn0261990	CG42808	0	0.0265031	0.163866	0.172995	0.173016	0.34446	0.46042	1.20864	group1	FALSE	TRUE	FLASE	FLASE
FBgn0261998	CG42816	0	0.0532827	1.05375	1.22289	0.519245	0.425871	0.741714	1.512	group1	FALSE	TRUE	FLASE	FLASE
FBgn0262057	Spn77Ba	0	0.090043	0.230584	0.299607	0.071715	0.150947	0.44686	0.51548	group1	FALSE	TRUE	FLASE	FLASE
FBgn0262112	sro	0.328613	0.566334	3.93555	4.6799	0.613701	2.15981	2.85027	3.64343	group1	FALSE	TRUE	TRUE	FLASE
FBgn0262166	calypso	0.7196	0.351765	4.7416	6.28105	1.26966	1.7614	1.59491	3.3967	group1	FALSE	FLASE	FLASE	FLASE
FBgn0262476	CG43066	0	0	0.412088	0.401897	0.166661	0.11878	0.52458	0.738774	group1	FALSE	TRUE	FLASE	TRUE
FBgn0262509	nrm	0.147923	0.144363	2.21291	3.51285	0.0895779	1.21649	1.55013	2.52179	group1	FALSE	TRUE	FLASE	FLASE
FBgn0262531	CG43085	0.281575	1.909	5.27676	5.12611	2.63487	5.45813	4.4296	5.59123	group1	FALSE	FLASE	FLASE	FLASE
FBgn0262562	CG43102	1.3011	1.76095	4.94756	5.82429	2.4906	2.79106	3.97392	4.77858	group1	FALSE	TRUE	TRUE	TRUE
FBgn0262605	CG43131	0.0246625	0.184374	0.878329	0.651255	0.493363	0.912741	0.795135	2.23401	group1	FALSE	FLASE	FLASE	FLASE
FBgn0262607	CG43133	0	0.130369	3.43332	3.41575	0	2.49378	3.60068	4.30417	group1	FALSE	FLASE	FLASE	TRUE
FBgn0262689	asRNA:CR43159	0	0	0.291367	0.312452	0	0.0175733	0.0584941	0.317896	group1	FALSE	FLASE	FLASE	FLASE
FBgn0262719	CG43163	0.324389	0.330138	7.39883	7.65696	1.80361	4.74814	4.34782	6.07255	group1	TRUE	TRUE	FLASE	TRUE
FBgn0262839	CG43203	0	0	0.364476	0.188261	0	0.0349351	0.0584941	0.753408	group1	FALSE	FLASE	FLASE	FLASE
FBgn0262867	Ptr	0.351478	0.866628	10.7366	9.91126	4.55279	7.22781	7.18507	9.27696	group1	TRUE	TRUE	FLASE	TRUE
FBgn0262903	lncRNA:CR43258	0.0489105	0	0.867501	1.66587	0.0182657	0.228449	0.1174	1.0727	group1	FALSE	FLASE	FLASE	TRUE
FBgn0263113	Cc2d2a	0.164938	0.182597	3.52311	4.59419	0.071715	0.502812	0.876292	3.32418	group1	FALSE	TRUE	FLASE	FLASE
FBgn0263240	Coop	4.67076	4.55975	5.96217	6.73164	4.39246	5.27894	5.28376	5.59972	group1	FALSE	TRUE	TRUE	TRUE
FBgn0263256	CG43394	0.459662	0.638258	6.83289	7.03819	2.50579	4.79352	5.46189	6.85598	group1	FALSE	TRUE	FLASE	FLASE
FBgn0263316	Mrp4	0.630067	2.01369	5.63081	4.05269	3.38325	4.5987	5.70708	5.43618	group1	TRUE	TRUE	FLASE	TRUE
FBgn0263380	lncRNA:CR43432	1.195	2.63245	5.20194	6.92939	1.60106	4.5559	5.52286	6.58131	group1	FALSE	FLASE	FLASE	TRUE
FBgn0263397	Ih	0.310805	0.240453	1.29683	2.25441	0.21541	1.04721	0.504709	1.13644	group1	FALSE	TRUE	TRUE	TRUE
FBgn0263415	lncRNA:CR43461	0.344753	0.375544	0.831651	1.11349	0.342864	0.63417	0.597363	1.41678	group1	TRUE	FLASE	FLASE	FLASE
FBgn0263477	scaRNA:PsiU1-6	0.0246625	0.0877417	0.481681	0.527641	0.0182657	0.135011	0.0882479	0.0689449	group1	FALSE	FLASE	FLASE	FLASE
FBgn0263595	lncRNA:CR43617	0	0.0133124	3.85904	4.27539	0.205262	0.958777	0.477525	2.79777	group1	FALSE	FLASE	TRUE	FLASE
FBgn0263600	DNApol-delta	1.6186	0.949824	3.50006	4.88359	2.48821	2.28145	2.85663	2.95127	group1	FALSE	TRUE	FLASE	FLASE
FBgn0263601	mib1	3.88875	2.87578	6.22421	7.13979	4.52297	3.67032	4.14678	5.74457	group1	FALSE	TRUE	TRUE	FLASE
FBgn0263830	CG40486	0.208112	0.208663	1.8031	1.00899	0.66097	1.77184	0.937274	1.81268	group1	FALSE	TRUE	TRUE	FLASE
FBgn0263841	CG43702	0	0.0552629	0.362069	0.351658	0	0	0	0.183879	group1	FALSE	FLASE	FLASE	FLASE
FBgn0263864	Dark	3.73062	2.95863	4.15458	5.28841	3.8457	3.72874	4.0645	4.26281	group1	FALSE	FLASE	FLASE	FLASE
FBgn0263873	sick	0.288444	0.0203957	5.91843	4.60605	0.654494	4.54426	4.10744	6.04792	group1	TRUE	TRUE	FLASE	TRUE
FBgn0263934	esn	0	0	0.689538	0.356986	0.297888	2.91776	2.85367	2.03014	group1	TRUE	TRUE	TRUE	TRUE
FBgn0263967	asRNA:CR43723	0.629149	0.696626	2.10348	2.79418	0.64407	1.26921	1.28372	1.6703	group1	FALSE	FLASE	FLASE	FLASE
FBgn0264001	bru3	0.0489105	0.0480932	0.914814	1.28531	0.106279	0.42562	0.683517	1.05932	group1	FALSE	TRUE	FLASE	TRUE
FBgn0264089	sli	5.45548	3.95405	9.74434	10.1822	4.98451	6.79729	6.71663	8.59543	group1	TRUE	TRUE	FLASE	TRUE
FBgn0264270	Sxl	4.14273	3.90467	8.96578	8.17704	4.39654	8.5169	8.0218	9.09961	group1	TRUE	FLASE	FLASE	TRUE
FBgn0264273	Sema2b	0	0.0292877	0.245261	0.275435	0	0.316337	0.348235	0.650078	group1	FALSE	TRUE	FLASE	FLASE
FBgn0264344	CG43800	0	0	2.25661	0.837377	0.205262	0.425714	0.633942	2.08225	group1	FALSE	FLASE	FLASE	FLASE
FBgn0264479	lncRNA:CR43887	3.27753	5.61039	8.17815	8.33156	5.53823	6.28159	6.70611	7.26961	group1	TRUE	FLASE	FLASE	FLASE
FBgn0264482	lncRNA:CR43890	0.0246625	0.142776	0.608627	0.490168	0.123255	1.02142	0.94143	1.56859	group1	FALSE	FLASE	FLASE	FLASE
FBgn0264571	lncRNA:CR43943	0	0.040507	1.45051	2.66082	0	0.258531	1.09994	2.35454	group1	FALSE	FLASE	FLASE	FLASE
FBgn0264598	PsGEF	0.522903	0.515748	4.5722	5.47721	1.26162	4.17304	2.79651	4.27674	group1	TRUE	TRUE	FLASE	TRUE
FBgn0264617	asRNA:CR43957	0.474271	0.655766	2.3568	2.83819	0.620351	0.656269	0.935545	1.83102	group1	FALSE	FLASE	FLASE	FLASE
FBgn0264707	RhoGEF3	5.13238	3.05712	6.10559	7.91973	5.18211	3.34799	3.49673	5.72992	group1	FALSE	TRUE	TRUE	TRUE
FBgn0264793	lncRNA:CR44023	0	0.0268873	0.256056	0.189507	0	0.0349351	0.170112	0.532868	group1	FALSE	FLASE	FLASE	FLASE
FBgn0264817	pre-lola-G	0.38043	1.76883	4.68021	4.65841	1.9416	2.4909	2.21423	3.8705	group1	FALSE	FLASE	FLASE	TRUE
FBgn0264904	asRNA:CR44095	0.372269	0.524896	1.2507	1.32954	0.94126	1.42847	1.49038	2.62174	group1	FALSE	FLASE	FLASE	FLASE
FBgn0264950	asRNA:CR44119	0.0463481	0.073735	0.667946	0.961996	0.163473	0.243675	0.195125	0.565776	group1	FALSE	FLASE	FLASE	FLASE
FBgn0264953	Piezo	6.28417	5.83833	7.14573	8.45207	6.37006	7.03099	7.21281	7.93917	group1	FALSE	TRUE	FLASE	FLASE
FBgn0264978	Slh	3.36612	2.71104	4.79186	5.47649	3.66443	2.19565	1.95339	4.24136	group1	FALSE	TRUE	TRUE	FLASE
FBgn0265145	lncRNA:CR44214	0	0	0.472161	0.15884	0.140033	0.372046	0.326923	0.541006	group1	FALSE	FLASE	FLASE	FLASE
FBgn0265149	lncRNA:CR44218	0.084535	0.136189	0.956754	1.5326	0.327488	0.358385	0.471226	0.659785	group1	FALSE	FLASE	FLASE	TRUE
FBgn0265153	lncRNA:CR44222	0.0123839	0.0203957	0.687787	1.01587	0	0.31627	0.272503	0.817215	group1	FALSE	FLASE	FLASE	TRUE
FBgn0265186	CG44251	0.0489105	0.0579927	0.725228	0.797132	0.297888	0.344593	0.277326	1.38495	group1	FALSE	FLASE	TRUE	FLASE
FBgn0265262	Vha68-1	2.47534	2.20056	4.21234	4.31763	2.60754	2.57439	3.12508	3.70063	group1	FALSE	FLASE	FLASE	FLASE
FBgn0265274	Inx3	2.49468	4.8283	9.65791	10.7093	5.62567	7.42673	7.66953	9.22673	group1	TRUE	FLASE	FLASE	TRUE
FBgn0265276	l(3)neo38	1.96047	1.42089	8.57779	9.83766	3.6641	5.61851	6.09515	7.20771	group1	TRUE	TRUE	TRUE	TRUE
FBgn0265595	CG44422	0.0489105	0.0579927	0.740602	0.604636	0.106279	0.372176	0.345942	0.344946	group1	FALSE	TRUE	FLASE	FLASE
FBgn0265629	CG44437	0	0.0179804	0.979199	0.711217	0	0.0690441	0.389937	1.31409	group1	FALSE	FLASE	FLASE	FLASE
FBgn0265671	lncRNA:CR44478	0	0.0870048	0.737345	0.644374	0.0182657	0.151174	0.0148474	0.467222	group1	FALSE	FLASE	FLASE	FLASE
FBgn0265697	lncRNA:CR44504	0.75433	2.84542	5.82317	4.05563	2.71124	2.95961	2.6425	3.94438	group1	FALSE	FLASE	FLASE	FLASE
FBgn0265724	lncRNA:CR44531	0	0.0179804	0.291824	0.428067	0.0363031	0.0690441	0.0598941	0.138956	group1	FALSE	FLASE	FLASE	FLASE
FBgn0265874	lncRNA:CR44663	0.0733418	0.0666566	0.919659	0.564733	0.0541177	0.34446	0.370366	0.542755	group1	FALSE	FLASE	FLASE	FLASE
FBgn0265888	lncRNA:CR44677	0.877744	0.953686	2.53791	2.48777	1.15606	2.08703	1.70876	2.33374	group1	FALSE	FLASE	TRUE	TRUE
FBgn0265894	lncRNA:CR44683	0	0.00901823	0.74125	0.552988	0.0541177	0.118742	0.173996	0.541006	group1	FALSE	FLASE	FLASE	FLASE
FBgn0265929	lncRNA:CR44718	0	0.0803618	2.40846	2.1355	0.440162	1.00366	1.49086	2.78745	group1	FALSE	FLASE	FLASE	FLASE
FBgn0265984	lncRNA:CR44763	0.0608833	0.118703	1.57427	0.628134	0.688479	0.903386	0.983096	2.15413	group1	FALSE	FLASE	FLASE	FLASE
FBgn0265985	lncRNA:CR44764	0.240055	0.306645	2.38372	1.87029	0.467008	1.70863	1.99771	3.12005	group1	FALSE	FLASE	FLASE	FLASE
FBgn0266044	lncRNA:CR44809	0	0	0.221339	0.348543	0	0.102404	0.0868751	0.288245	group1	FALSE	FLASE	FLASE	FLASE
FBgn0266100	CG44837	0	0.288868	2.50906	1.80189	0.665484	0.94987	2.52539	3.22926	group1	FALSE	TRUE	FLASE	FLASE
FBgn0266129	lov	0.5297	0.543784	8.40531	6.2669	1.84356	4.97081	5.29208	6.70569	group1	TRUE	FLASE	TRUE	TRUE
FBgn0266179	lncRNA:CR44885	0.0727576	0.28651	1.98214	1.27163	0.261718	1.29778	0.504195	1.561	group1	FALSE	FLASE	FLASE	TRUE
FBgn0266202	asRNA:CR44897	0	0	0.425818	0.578287	0	0.0858801	0.103577	0.151517	group1	FALSE	FLASE	FLASE	FLASE
FBgn0266225	lncRNA:CR44920	0	0.09742	1.34269	2.255	0.140033	0.89406	0.703327	2.20071	group1	FALSE	FLASE	FLASE	TRUE
FBgn0266235	lncRNA:CR44930	0.0489105	0.124409	2.21885	1.61426	0.173016	0.21346	0.617909	2.51707	group1	FALSE	FLASE	FLASE	FLASE
FBgn0266236	lncRNA:CR44931	0	0	2.00888	3.1236	0.0541177	0.575576	0.278529	1.41652	group1	FALSE	FLASE	FLASE	FLASE
FBgn0266242	lncRNA:CR44937	0	0	0.174085	0.154003	0.0182657	0.228449	0.260704	0.284448	group1	FALSE	FLASE	FLASE	FLASE
FBgn0266268	FeCH	0.901203	0.489657	3.2918	5.24796	1.17402	1.26876	1.86142	2.62174	group1	FALSE	FLASE	TRUE	FLASE
FBgn0266282	jnj	2.07064	1.08924	4.08518	7.00047	2.26558	2.17198	3.0067	4.12085	group1	FALSE	TRUE	TRUE	FLASE
FBgn0266312	lncRNA:CR44977	0.214809	0.219996	0.880389	0.700432	0.120436	0.385836	0.233713	1.00232	group1	FALSE	FLASE	FLASE	TRUE
FBgn0266328	lncRNA:CR44993	0.175445	0.66227	3.4641	3.35512	1.04636	1.01262	1.30318	1.98949	group1	FALSE	FLASE	FLASE	TRUE
FBgn0266346	CngB	0.159655	0.295297	2.0309	2.18941	0.617018	0.0175733	0.600253	2.4296	group1	FALSE	FLASE	TRUE	FLASE
FBgn0266354	CG45002	0.102309	0.0465301	1.54126	2.40321	0.297888	0.102365	0.963809	1.92468	group1	FALSE	TRUE	FLASE	TRUE
FBgn0266418	wake	1.72371	0.73073	8.61807	8.02828	2.12484	4.24956	4.31332	6.56291	group1	FALSE	TRUE	FLASE	TRUE
FBgn0266465	GckIII	3.39074	2.72239	5.14541	7.07285	3.61874	2.91639	3.05747	4.26334	group1	FALSE	TRUE	TRUE	FLASE
FBgn0266630	asRNA:CR45137	0.186416	0.267497	2.37342	3.52648	1.50969	3.1469	2.29602	2.57851	group1	FALSE	FLASE	TRUE	FLASE
FBgn0266646	lncRNA:CR45153	0	0	1.28905	0.891276	0.140033	0.399177	0.403489	2.26681	group1	FALSE	FLASE	FLASE	FLASE
FBgn0266687	lncRNA:CR45177	0.087609	0.0951304	1.70313	3.23787	0.192806	1.06404	2.48708	2.66305	group1	FALSE	FLASE	FLASE	FLASE
FBgn0266696	Svil	8.45772	7.28928	9.96985	10.2107	8.18003	7.46383	6.92655	8.37697	group1	TRUE	TRUE	FLASE	TRUE
FBgn0266709	Zmynd10	0.312939	0.450565	1.39569	1.7619	0.844483	0.87541	1.03377	1.66994	group1	FALSE	TRUE	TRUE	FLASE
FBgn0266756	btsz	6.14018	5.14293	10.591	9.24525	6.67843	8.44883	8.76948	9.84879	group1	TRUE	TRUE	TRUE	TRUE
FBgn0266804	lncRNA:CR45266	0.351478	0.972045	2.18857	3.14412	0.787646	1.92405	1.28118	2.10433	group1	FALSE	FLASE	FLASE	TRUE
FBgn0266808	lncRNA:CR45270	0.289606	1.24741	3.50652	3.40213	1.04091	2.15219	2.12359	3.41307	group1	FALSE	FLASE	FLASE	FLASE
FBgn0266899	lncRNA:CR45359	0	0	0.611123	0.853795	0.0363031	0.302033	0.423455	0.820629	group1	FALSE	FLASE	TRUE	FLASE
FBgn0266901	lncRNA:CR45361	0	0	0.29865	0.502229	0	0.399114	0.250034	0.426973	group1	FALSE	FLASE	FLASE	FLASE
FBgn0266958	lncRNA:CR45409	2.72974	3.29699	4.76464	4.01174	2.93995	2.18084	2.08406	3.48746	group1	FALSE	FLASE	FLASE	FLASE
FBgn0267087	lncRNA:CR45531	0.102309	0.31391	0.812153	1.04022	0.205703	0.344725	0.628545	0.658173	group1	FALSE	FLASE	FLASE	TRUE
FBgn0267119	lncRNA:CR45559	0	0.100436	2.48534	4.01599	0.493363	1.59001	0.943531	2.06309	group1	FALSE	FLASE	FLASE	TRUE
FBgn0267148	lncRNA:CR45588	0	0.052528	0.341091	0.291981	0.0182657	0.118819	0.46095	0.966983	group1	FALSE	FLASE	FLASE	FLASE
FBgn0267153	lncRNA:CR45593	0	0.122207	2.2449	2.85929	0.297888	0.587671	0.418007	1.95318	group1	FALSE	FLASE	FLASE	FLASE
FBgn0267264	lncRNA:CR45700	0.0489105	0	1.3087	1.84872	0.106279	1.619	1.687	3.7619	group1	FALSE	FLASE	FLASE	FLASE
FBgn0267339	p38c	0.557953	0.606839	1.32114	1.94954	0.656441	0.785417	0.823184	1.1716	group1	FALSE	TRUE	FLASE	FLASE
FBgn0267348	LanB2	0	0.0203957	5.52691	8.54774	0.0363031	2.34175	2.64458	5.23359	group1	FALSE	FLASE	FLASE	TRUE
FBgn0267635	lncRNA:CR45973	0.427428	0.918315	3.52111	2.96797	1.40252	2.81888	2.54538	3.81625	group1	FALSE	FLASE	TRUE	FLASE
FBgn0267723	lncRNA:CR46056	0	0	1.37447	2.04644	0.071715	0.700589	0.0295435	0.531906	group1	FALSE	FLASE	FLASE	TRUE
FBgn0267728	otk2	2.10758	1.97121	4.20326	4.42394	2.94905	3.19207	3.78045	4.33226	group1	TRUE	TRUE	FLASE	TRUE
FBgn0267790	rump	9.03546	9.17965	9.86604	10.1938	9.05834	9.62722	9.71309	9.84757	group1	FALSE	FLASE	TRUE	FLASE
FBgn0267791	HnRNP-K	7.88445	7.95825	9.7409	9.60952	8.08244	8.76514	8.70063	9.07264	group1	TRUE	FLASE	TRUE	TRUE
FBgn0267800	lncRNA:CR46125	0	0	0.125232	0.229729	0	0.134934	0.854303	1.42206	group1	FALSE	FLASE	FLASE	FLASE
FBgn0267913	lncRNA:CR46194	0.0992662	0.228161	3.92753	3.28344	0.5373	0.51509	1.32296	2.4555	group1	FALSE	FLASE	FLASE	FLASE
FBgn0267916	lncRNA:CR46197	0	0.0357395	0.277055	0.165935	0.071715	0.301999	0.228454	1.13728	group1	FALSE	FLASE	FLASE	FLASE
FBgn0267977	mh	1.14169	0.152401	2.32095	4.30436	1.60221	0.931535	1.27427	2.03535	group1	FALSE	FLASE	FLASE	FLASE
FBgn0268063	ltl	0.0368374	0.190735	6.39089	6.81536	1.35301	2.16397	2.32241	4.53717	group1	FALSE	TRUE	FLASE	TRUE
FBgn0278608	Dsp1	7.48588	7.87493	9.29117	8.79874	7.99979	8.53145	8.76769	8.55397	group1	FALSE	TRUE	FLASE	FLASE
FBgn0283437	PPO1	0	0	0.8503	0.704439	0.106279	0.228449	0.440176	2.22987	group1	FALSE	FLASE	FLASE	FLASE
FBgn0283479	Alp1	0.0310636	0.388981	2.22287	3.28977	0.173016	0.855261	1.55074	1.86644	group1	FALSE	TRUE	FLASE	FLASE
FBgn0283659	THG	2.14335	1.12013	2.8537	3.75949	2.06227	1.07347	1.34304	2.30269	group1	FALSE	TRUE	FLASE	FLASE
FBgn0285892	tea	4.94881	3.80711	5.45981	6.79946	4.58239	3.47957	3.64151	4.81397	group1	FALSE	FLASE	FLASE	FLASE
FBgn0286198	LKRSDH	0.108375	0.0877417	2.20423	3.13433	0.286626	0.412523	1.79623	2.92056	group1	FALSE	TRUE	FLASE	FLASE
FBgn0286204	ich	2.72664	1.80146	3.83919	5.49203	1.64758	2.74217	3.09873	3.43007	group1	FALSE	FLASE	FLASE	FLASE
FBgn0286723	hll	0.625844	2.95127	7.0503	8.59528	3.76295	5.17377	3.63583	5.95124	group1	TRUE	TRUE	FLASE	FLASE
FBgn0286781	cass	7.3744	7.17535	8.5657	9.14027	7.21719	7.77823	7.77673	8.06261	group1	FALSE	FLASE	FLASE	FLASE
FBgn0286785	scb	0.544171	0.402674	4.03039	3.52909	0.584714	1.51764	2.74578	3.56041	group1	FALSE	TRUE	FLASE	FLASE
FBgn0286786	hoip	1.25726	0.852671	4.26785	6.30387	2.28363	1.63627	2.04955	3.16993	group1	FALSE	TRUE	FLASE	FLASE
FBgn0000015	Abd-B	0.16439	0	0.950203	5.308	0.071715	1.05552	1.69194	2.00676	group1	FALSE	TRUE	TRUE	TRUE
FBgn0000046	Act87E	0	0.0395742	0.344294	4.63228	0	0.243462	0.747574	0.515803	group1	FALSE	TRUE	FLASE	FLASE
FBgn0000075	amd	0.35196	0.19548	1.72437	4.6866	0	0.77468	2.96151	4.25138	group1	FALSE	FLASE	FLASE	TRUE
FBgn0000092	CG2650	0	0	0.271137	0.886377	0.0437511	0.287793	0.855916	1.57995	group1	FALSE	FLASE	FLASE	FLASE
FBgn0000157	Dll	0	0	1.7271	5.16772	0.106279	0.884219	1.87525	1.06331	group1	FALSE	TRUE	TRUE	TRUE
FBgn0000216	Brd	4.0618	5.11221	5.31136	7.11393	3.46421	3.53894	5.08889	4.3429	group1	TRUE	TRUE	FLASE	TRUE
FBgn0000241	bw	0.362628	0.523793	1.82014	3.74619	0.274436	1.18603	1.67609	3.58642	group1	FALSE	FLASE	TRUE	FLASE
FBgn0000320	eya	0.0246625	0	2.36983	5.03444	0.173016	1.57206	2.33032	1.66206	group1	FALSE	TRUE	FLASE	TRUE
FBgn0000357	Cp18	0	0.0203957	0.549553	1.70178	0	0.102365	0.143337	0.447153	group1	FALSE	FLASE	TRUE	FLASE
FBgn0000477	DNaseII	0.096217	0.410157	2.16395	4.2331	0.594217	1.13825	0.709138	0.777516	group1	TRUE	TRUE	FLASE	TRUE
FBgn0000492	Dr	0	0	0.563807	4.01	0.205262	1.31943	1.76659	1.48305	group1	FALSE	TRUE	FLASE	TRUE
FBgn0000504	dsx	0.497569	0.907544	1.20793	2.06865	0.903267	0.477457	0.789465	1.17181	group1	FALSE	FLASE	FLASE	TRUE
FBgn0000577	en	0.0368374	0.16641	0.904807	6.46341	1.20139	1.89582	2.40741	2.21683	group1	FALSE	FLASE	FLASE	TRUE
FBgn0000591	E(spl)m8-HLH	0.540112	1.22501	1.35594	3.73967	0.54046	2.34291	5.26489	4.35403	group1	TRUE	FLASE	FLASE	TRUE
FBgn0000633	CG17716	0.125296	0.0465301	0.662739	5.47386	0.0996214	0.700512	0.565758	1.81301	group1	FALSE	FLASE	FLASE	TRUE
FBgn0000635	Fas2	1.20382	1.24173	1.74644	3.25529	1.68823	2.36314	1.84785	1.9226	group1	FALSE	FLASE	FLASE	TRUE
FBgn0000636	Fas3	0.096217	0.040507	0.298099	1.8597	0.106279	0.273167	0.236811	1.32281	group1	FALSE	TRUE	FLASE	TRUE
FBgn0001075	ft	0.170201	0.243739	2.45364	7.03128	0.369192	1.64744	2.21234	3.67403	group1	FALSE	TRUE	FLASE	TRUE
FBgn0001083	fw	0.153249	0.146097	1.24431	3.37412	0.140955	0.774925	1.52631	2.44767	group1	FALSE	FLASE	FLASE	FLASE
FBgn0001112	Gld	0.137213	0.140202	0.729399	2.92366	0.0789829	0.102365	0.440176	2.12629	group1	FALSE	FLASE	FLASE	FLASE
FBgn0001138	grn	0.0727576	0.0203957	1.20563	5.81206	0.071715	0.287586	0.765473	0.332312	group1	FALSE	TRUE	FLASE	TRUE
FBgn0001148	gsb	0.0246625	0.0706151	1.12607	6.14109	0.618366	0.815485	2.18692	2.70676	group1	FALSE	TRUE	FLASE	TRUE
FBgn0001187	Hex-C	0	0.0579927	0.31362	0.610969	0	0.385643	0.623819	0.935734	group1	FALSE	FLASE	TRUE	FLASE
FBgn0001216	Hsc70-1	0.108375	0.0556396	0.177681	1.18547	0.0929335	0.102444	0.862936	1.02832	group1	FALSE	FLASE	FLASE	FLASE
FBgn0001250	if	0.0246625	0.0265031	2.05949	5.88777	0.0363031	0.258391	0.398815	1.51686	group1	FALSE	TRUE	FLASE	TRUE
FBgn0001257	ImpL2	0.311949	0.654548	2.87099	7.51259	0.606342	2.86806	4.34375	3.43248	group1	FALSE	FLASE	FLASE	TRUE
FBgn0001259	in	0	0	0.408127	2.24019	0.071715	0.0349351	0.756867	2.26291	group1	FALSE	FLASE	TRUE	FLASE
FBgn0001281	janB	0	0.38452	0.587286	1.36367	0.321779	0.151023	0.241137	1.15069	group1	FALSE	FLASE	FLASE	FLASE
FBgn0001296	kar	0.751552	0.866648	2.19334	4.88871	1.09185	1.02177	1.77685	2.92398	group1	FALSE	TRUE	TRUE	FLASE
FBgn0001319	kn	0.408812	0.424226	0.392035	4.71687	0.274016	1.07332	0.580916	0.437269	group1	FALSE	TRUE	TRUE	TRUE
FBgn0001981	esg	5.05656	5.29169	4.44416	6.3238	4.36889	5.0448	4.98326	4.88436	group1	TRUE	TRUE	FLASE	TRUE
FBgn0001991	Ca-alpha1D	0.0246625	0.052528	0.45067	3.69576	0	0.166784	1.04738	1.38318	group1	FALSE	TRUE	FLASE	FLASE
FBgn0001992	Cyp303a1	0	0	0.106526	0.772099	0	0.118819	0.663891	1.32235	group1	FALSE	FLASE	FLASE	FLASE
FBgn0002306	sas	0.0552051	0.040507	0.872169	5.11306	0.0293143	1.02996	2.94648	3.44729	group1	FALSE	TRUE	FLASE	TRUE
FBgn0002522	lab	0.0246625	0.0532827	0.703623	2.92509	0.0363031	0.622214	1.37496	1.10879	group1	FALSE	FLASE	FLASE	FLASE
FBgn0002592	E(spl)m2-BFM	0.119301	0.298358	0.169173	3.10385	0.173016	0.775956	3.32273	1.89952	group1	FALSE	FLASE	TRUE	TRUE
FBgn0002631	E(spl)m5-HLH	1.77701	2.13982	2.37599	5.89699	0.843331	1.37548	6.0403	4.73269	group1	TRUE	FLASE	TRUE	FLASE
FBgn0002632	E(spl)m6-BFM	0	0.0946347	0.107029	1.51603	0.0363031	0.0690441	1.84821	0.736416	group1	FALSE	FLASE	TRUE	FLASE
FBgn0002633	E(spl)m7-HLH	0.918445	1.97296	3.01458	5.40301	1.11256	3.11348	6.59626	5.9424	group1	TRUE	FLASE	FLASE	TRUE
FBgn0002732	E(spl)malpha-BFM	0.229486	0.936637	1.59536	4.47577	0.544671	2.06247	6.08598	5.58796	group1	TRUE	FLASE	TRUE	TRUE
FBgn0002733	E(spl)mbeta-HLH	0	0.0357395	0.0663037	1.90614	0.173016	0.372435	2.93552	2.28432	group1	FALSE	FLASE	FLASE	TRUE
FBgn0002734	E(spl)mdelta-HLH	0	0.0179804	0.12672	0.596034	0.106279	0.228664	3.68011	1.52718	group1	FALSE	FLASE	TRUE	TRUE
FBgn0002773	Mlc2	0.0246625	0	0.536943	1.52167	0.267669	0	0.4391	1.17171	group1	FALSE	FLASE	FLASE	FLASE
FBgn0002838	ms(3)K81	0	0.0579927	0.194545	1.52562	0	0.258321	0.25126	0.908361	group1	FALSE	FLASE	TRUE	FLASE
FBgn0002917	na	0	0	0.441439	0.905734	0.0648961	0.150985	1.24137	3.79852	group1	FALSE	TRUE	FLASE	FLASE
FBgn0002938	ninaC	0	0	0.184948	0.703052	0	0.102365	0.114709	0.904903	group1	FALSE	FLASE	FLASE	FLASE
FBgn0003065	CG2150	0.0123839	0.164227	0	0.383753	0.205262	0.0349351	0.0755255	0.636738	group1	FALSE	FLASE	FLASE	FLASE
FBgn0003068	per	0.519641	0.575507	0.515184	1.99308	0.456626	0.986449	0.662756	0.811555	group1	FALSE	FLASE	FLASE	FLASE
FBgn0003082	phr	0.818643	0.287152	1.99172	5.26524	1.07231	0.451833	1.06419	1.58944	group1	FALSE	TRUE	TRUE	FLASE
FBgn0003117	pnr	0.186416	1.00596	1.16627	6.90485	0.711112	0.645329	1.2681	1.40922	group1	TRUE	TRUE	FLASE	TRUE
FBgn0003118	pnt	4.51517	3.24228	3.43225	6.41752	3.68583	2.24109	2.33726	4.01262	group1	FALSE	FLASE	FLASE	TRUE
FBgn0003132	Pp1-13C	0.0614724	0.040507	0.321861	1.0283	0.0648961	0.166784	0.478291	0.829127	group1	FALSE	TRUE	FLASE	TRUE
FBgn0003137	Ppn	0	0	0.142228	0.548736	0.0293143	0.102365	0.50368	0.468396	group1	FALSE	TRUE	TRUE	FLASE
FBgn0003149	Prm	0	0	0.307195	1.19119	0.0293143	0.0690441	0.813065	0.695252	group1	FALSE	FLASE	FLASE	FLASE
FBgn0003250	Rh4	0.371647	0.198639	1.70647	3.45005	0.0996214	0.610736	0.403489	1.50492	group1	FALSE	FLASE	TRUE	FLASE
FBgn0003285	rst	0.484075	0.360409	1.62142	4.97384	0.329107	2.22208	1.56413	1.79444	group1	FALSE	FLASE	FLASE	TRUE
FBgn0003319	Sb	0	0	0.0452393	0.246804	0.0293143	0.0858009	0.322264	0.887986	group1	FALSE	FLASE	FLASE	FLASE
FBgn0003339	Scr	0	0	0.249595	4.11596	0.0363031	0.0349351	0.331567	0.426973	group1	FALSE	FLASE	FLASE	TRUE
FBgn0003460	so	0	0	0.590718	4.26953	0.140033	1.00461	2.43628	1.22814	group1	FALSE	TRUE	FLASE	TRUE
FBgn0003651	svp	0	0	0.0852796	0.373724	0	0.0349351	0.454331	0.559819	group1	FALSE	TRUE	FLASE	TRUE
FBgn0003866	tsh	2.45154	1.08837	4.1615	8.43795	1.98259	2.24154	2.5581	3.62491	group1	FALSE	TRUE	TRUE	TRUE
FBgn0003867	tsl	0	0	0.15951	0.776421	0.0363031	1.57796	1.68303	1.89591	group1	FALSE	TRUE	FLASE	FLASE
FBgn0003944	Ubx	0	0	1.56023	3.56543	0	0.166784	0.162662	0.880334	group1	FALSE	FLASE	FLASE	TRUE
FBgn0003963	ush	1.30325	1.09056	2.35371	7.80221	1.6641	1.26946	1.61941	1.80395	group1	FALSE	TRUE	FLASE	TRUE
FBgn0003984	vn	2.15334	1.90938	3.41551	5.40696	1.55903	2.34522	3.00641	3.60118	group1	FALSE	FLASE	FLASE	TRUE
FBgn0004047	Yp3	0.16439	0.186061	0.369514	1.21984	0.230723	0.135011	0.415022	1.52766	group1	FALSE	FLASE	TRUE	FLASE
FBgn0004110	tin	0	0.377935	1.18253	6.71793	0.493363	1.00373	2.09609	1.00313	group1	FALSE	FLASE	FLASE	TRUE
FBgn0004118	nAChRbeta2	0	0.0980689	2.06573	4.50882	0	0.599056	1.32177	2.3166	group1	FALSE	FLASE	FLASE	TRUE
FBgn0004133	blow	0.120432	0.0357395	0.314056	1.81783	0.0437511	0.102365	1.06226	2.02463	group1	FALSE	TRUE	TRUE	TRUE
FBgn0004168	5-HT1A	0	0.070158	0.106778	1.58573	0	0.0349351	0.116055	0.937064	group1	FALSE	TRUE	FLASE	TRUE
FBgn0004360	Wnt2	0	0	0.502924	1.71757	0	0.931226	1.1123	1.14075	group1	FALSE	TRUE	FLASE	FLASE
FBgn0004367	mei-41	1.48381	0.834432	2.65475	5.30115	2.16386	1.27663	1.94197	2.53475	group1	FALSE	TRUE	TRUE	FLASE
FBgn0004435	Galphaq	0.492503	1.20344	2.04392	3.97902	0.65773	0.611094	0.729686	1.0749	group1	FALSE	FLASE	FLASE	FLASE
FBgn0004449	Ten-m	7.52805	6.95428	7.69056	9.17076	7.37022	7.70669	7.59823	8.02667	group1	TRUE	TRUE	FLASE	TRUE
FBgn0004569	aos	2.16024	1.9788	3.09287	6.19803	2.13904	1.45505	2.50958	3.63983	group1	FALSE	FLASE	FLASE	TRUE
FBgn0004580	Cbp53E	0.0246625	0	0.686969	1.7753	0.0293143	0.102365	0.195125	1.07237	group1	FALSE	FLASE	FLASE	FLASE
FBgn0004583	ex	3.3682	1.92948	3.38464	6.26475	2.5739	2.60324	2.95699	3.00823	group1	FALSE	TRUE	FLASE	TRUE
FBgn0004607	zfh2	0.0310636	0.0381253	2.53886	6.61923	0.0648961	0.678586	1.59346	3.43922	group1	FALSE	TRUE	FLASE	TRUE
FBgn0004618	gl	0.0246625	0.00901823	0.28584	1.09036	0.0293143	0.0858009	0.616958	1.10341	group1	FALSE	FLASE	FLASE	TRUE
FBgn0004644	hh	0.175445	0.91465	1.84498	5.4829	0.755342	0.75401	1.03393	1.43804	group1	FALSE	TRUE	FLASE	FLASE
FBgn0004666	sim	0.815154	0.797977	0.337788	5.87706	0.350897	0.344725	1.35886	0.700393	group1	TRUE	FLASE	TRUE	TRUE
FBgn0004841	TkR86C	0	0	0.16628	1.48829	0	0.258321	0.370366	0.553523	group1	FALSE	FLASE	FLASE	FLASE
FBgn0004863	C15	0	0	0.201391	4.6352	0	0.0349351	0.0868751	0.12246	group1	FALSE	TRUE	FLASE	TRUE
FBgn0004870	bab1	0.970366	1.50519	0.760044	1.97234	1.05104	0.875135	0.57994	1.25177	group1	FALSE	TRUE	TRUE	TRUE
FBgn0004898	fd96Cb	0	0.0706151	0.395626	0.904683	0	0.689539	1.62804	2.31069	group1	FALSE	TRUE	FLASE	TRUE
FBgn0005558	ey	1.24336	1.09417	1.10324	2.25506	1.21001	1.6481	1.43773	1.64469	group1	FALSE	FLASE	FLASE	FLASE
FBgn0005561	sv	0.470009	0.477692	1.18244	2.37435	0.452149	0.987233	0.87311	1.55092	group1	FALSE	TRUE	FLASE	FLASE
FBgn0005586	Rab3	0	0	0.208539	2.18331	0.0293143	0	0.147293	0.81116	group1	FALSE	TRUE	FLASE	FLASE
FBgn0005660	Ets21C	0.0906764	0.0357395	0.16604	1.34593	0.0580449	0.135087	0.0868751	0.73947	group1	FALSE	FLASE	TRUE	FLASE
FBgn0005666	bt	0.814239	0.607153	1.08991	2.1024	0.691954	0.754484	1.45601	1.85278	group1	FALSE	TRUE	FLASE	TRUE
FBgn0005670	Cyp4d1	0.0789493	0.0265031	0.672432	2.19438	0.0580449	0.102365	0.408992	0.753271	group1	FALSE	FLASE	TRUE	FLASE
FBgn0010015	CanA1	0	0.0133124	0.117158	0.396733	0.0363031	0.0690441	0.12976	0.447323	group1	FALSE	FLASE	FLASE	FLASE
FBgn0010041	GstD5	0.250548	0.0981516	0.293688	2.17153	0.160277	0.167046	0.585522	0.996413	group1	FALSE	FLASE	TRUE	FLASE
FBgn0010240	Lcch3	0	0	0.28828	0.65378	0.0147316	0.0176148	0.0868751	0.136852	group1	FALSE	FLASE	FLASE	FLASE
FBgn0010241	Mdr50	0	0.0203957	0.107532	0.69466	0	0.0350171	0.646792	1.11607	group1	FALSE	FLASE	FLASE	FLASE
FBgn0010314	Cks30A	5.23542	4.84853	5.76175	6.83378	5.56471	5.14136	5.28434	5.56973	group1	FALSE	FLASE	TRUE	FLASE
FBgn0010482	l(2)01289	0	0	0.0441892	0.681638	0	0	0.731005	0.375073	group1	FALSE	TRUE	FLASE	FLASE
FBgn0011225	jar	4.04601	2.32344	5.29287	8.54515	4.47308	3.26198	4.81686	6.23888	group1	FALSE	TRUE	TRUE	TRUE
FBgn0011282	Obp84a	0.0310636	0.0102339	0.235191	0.775591	0.0862144	0.0175733	0	0.175908	group1	FALSE	FLASE	FLASE	FLASE
FBgn0011589	Elk	0.0727576	0.040507	0.291492	1.06156	0	0.287862	0.234333	0.833808	group1	FALSE	FLASE	FLASE	FLASE
FBgn0011642	Zyx	3.96474	4.33224	5.52942	6.91018	4.58845	4.81678	4.95823	5.20177	group1	FALSE	FLASE	FLASE	FLASE
FBgn0011674	insc	0.159655	0.256976	1.50957	4.56316	0.442034	1.081	0.930608	1.7784	group1	FALSE	TRUE	FLASE	TRUE
FBgn0011695	EbpIII	0.396793	0.876838	1.10196	1.95386	0.812852	1.05609	1.79667	2.10723	group1	FALSE	FLASE	TRUE	FLASE
FBgn0011828	Pxn	0.096217	0.0203957	0.304785	0.813204	0.0293143	0.135011	0.604318	1.39326	group1	FALSE	TRUE	TRUE	FLASE
FBgn0011829	Ret	0.197305	0.0179804	0.348431	2.06216	0.0648961	0.551822	0.87669	1.38788	group1	FALSE	TRUE	FLASE	FLASE
FBgn0013342	nSyb	0.0789493	0.193649	0.544561	1.67228	0.205262	0.287724	0.985478	2.03354	group1	FALSE	FLASE	FLASE	TRUE
FBgn0013679	mt:ND1	9.96214	10.007	10.3253	10.8119	9.92999	10.7874	10.3296	10.7079	group1	FALSE	FLASE	FLASE	FLASE
FBgn0013751	Awh	0	0	0.0434014	0.757757	0	0.302067	0.473329	0.437439	group1	FALSE	TRUE	TRUE	TRUE
FBgn0013772	Cyp6a8	0.415563	0.157975	0.437161	1.12302	0	0.358614	0.52458	0.663738	group1	FALSE	TRUE	FLASE	FLASE
FBgn0013811	Dhc62B	0.125296	0.174795	1.47531	2.91958	0.55999	1.45476	2.42038	2.89557	group1	FALSE	TRUE	TRUE	FLASE
FBgn0013949	Elal	0.0246625	0.0357395	0.352785	2.43446	0.0363031	0.344394	0.644461	1.18867	group1	FALSE	FLASE	TRUE	FLASE
FBgn0013953	Esp	0	0.299281	0.602434	3.62644	0.205262	1.08939	1.94198	3.1085	group1	FALSE	TRUE	FLASE	FLASE
FBgn0014135	bnl	0.0246625	0.106942	0.351618	4.13847	0.071715	0.228664	0.863767	1.68096	group1	FALSE	TRUE	FLASE	TRUE
FBgn0014179	gcm	0.0246625	0.0381253	1.82627	4.84652	0.236803	1.99658	2.60025	3.92655	group1	FALSE	TRUE	TRUE	TRUE
FBgn0014342	mia	3.51181	2.0466	3.38684	4.9254	2.86153	2.25608	2.96973	3.19665	group1	FALSE	FLASE	TRUE	FLASE
FBgn0014343	mirr	0	0	2.76856	6.05749	0.140033	0.774827	1.9607	1.94773	group1	FALSE	TRUE	FLASE	TRUE
FBgn0014380	RhoL	0.131267	0.187746	1.37262	3.43411	0.357286	1.51124	2.35252	3.4167	group1	FALSE	TRUE	TRUE	TRUE
FBgn0014388	sty	0	0	2.30528	5.63812	0	1.08919	2.08248	1.1909	group1	FALSE	TRUE	FLASE	TRUE
FBgn0015316	Try29F	0.209175	0.277606	0.965249	2.3285	0.193695	0.150947	0.262529	0.541165	group1	FALSE	FLASE	TRUE	FLASE
FBgn0015380	drl	0.0310636	0.0203957	2.0894	5.17622	0.0648961	2.36937	2.94126	3.22656	group1	FALSE	TRUE	FLASE	FLASE
FBgn0015400	kek2	0	0	0.0663037	0.333764	0	0.228449	0.724636	1.20503	group1	FALSE	FLASE	FLASE	TRUE
FBgn0015609	CadN	0.931346	0.537591	0.631142	7.86636	0.685932	1.07328	1.18551	1.49098	group1	FALSE	TRUE	FLASE	TRUE
FBgn0015774	NetB	0.108375	0.0357395	0.565088	4.60693	0	0.228449	0.392162	1.1018	group1	FALSE	TRUE	FLASE	TRUE
FBgn0015777	nrv2	0.219894	0.207986	1.52554	5.95845	0.373933	0.825924	1.24	2.31512	group1	FALSE	TRUE	FLASE	TRUE
FBgn0015793	Rab19	2.84912	1.76937	2.75875	4.86095	3.01203	1.28384	1.63578	3.02144	group1	FALSE	FLASE	TRUE	FLASE
FBgn0015919	caup	0	0.0179804	0.125481	1.65229	0.071715	0.599444	1.63307	1.36675	group1	FALSE	TRUE	FLASE	TRUE
FBgn0016075	vkg	0.105917	0.033522	0.263165	0.961714	0.071715	0.182523	0.118744	0.720624	group1	FALSE	FLASE	FLASE	TRUE
FBgn0016684	NaPi-T	0.599587	0.608163	0.376191	2.86421	0.250596	0.69058	0.8773	1.92602	group1	FALSE	TRUE	FLASE	FLASE
FBgn0016754	sba	1.18197	0.530994	2.89705	5.28207	1.55207	1.38163	2.10487	2.3974	group1	TRUE	TRUE	FLASE	TRUE
FBgn0016797	fz2	3.90541	2.72452	3.90932	8.5553	3.14358	2.38369	2.86295	4.279	group1	FALSE	TRUE	FLASE	TRUE
FBgn0016930	Dyrk2	6.63027	6.39271	6.80006	7.62656	6.57474	7.00003	7.16528	7.01811	group1	FALSE	FLASE	FLASE	TRUE
FBgn0017482	T3dh	0.465735	0.723527	0.547252	3.05506	0.782296	0.464824	1.11196	1.51508	group1	FALSE	TRUE	TRUE	FLASE
FBgn0017590	klg	0.0246625	0	0.206898	1.70737	0	0.0690441	0.0584941	0.631068	group1	FALSE	TRUE	FLASE	TRUE
FBgn0019650	toy	1.18095	1.76854	2.91732	4.85501	1.54214	2.13721	2.62217	2.8305	group1	FALSE	TRUE	FLASE	FLASE
FBgn0019809	gcm2	0	0	0	1.26917	0	0.0349351	0.0295435	0.269543	group1	FALSE	TRUE	TRUE	TRUE
FBgn0019952	Orct	0.0489105	0.140157	0.223659	1.64751	0.0363031	0	0.991163	1.05609	group1	FALSE	TRUE	TRUE	FLASE
FBgn0020251	sfl	5.679	5.24722	5.88266	7.99881	5.60743	6.06111	5.91844	6.17093	group1	TRUE	TRUE	FLASE	TRUE
FBgn0020269	mspo	0	0.0603419	0.191364	1.13651	0	0.0859988	0	0.12246	group1	FALSE	TRUE	FLASE	TRUE
FBgn0020307	dve	0.0727576	0.052528	0.383668	1.74542	0.071715	0.599056	1.4448	2.29624	group1	FALSE	TRUE	TRUE	TRUE
FBgn0020378	Sp1	0	0	0.210413	1.97437	0	0.34456	0.338195	0.42197	group1	FALSE	TRUE	FLASE	TRUE
FBgn0020389	Papss	2.24613	1.27885	3.35553	6.18933	2.73617	1.55437	1.81933	3.02903	group1	FALSE	TRUE	TRUE	FLASE
FBgn0020521	pio	0	0	1.18208	3.3952	0.0363031	0.967889	1.09535	2.66695	group1	FALSE	TRUE	TRUE	TRUE
FBgn0020912	Ptx1	0.0489105	0.090043	1.50917	4.30984	0.519245	1.87689	1.79079	3.37884	group1	FALSE	TRUE	FLASE	TRUE
FBgn0021875	Zfrp8	1.25947	0.584638	2.95656	5.41526	1.58733	1.37491	1.70329	2.50271	group1	FALSE	FLASE	TRUE	FLASE
FBgn0022770	Peritrophin-A	0.130706	0.00901823	0.192178	0.814654	0	0.0690441	0.300562	0.413476	group1	FALSE	FLASE	FLASE	FLASE
FBgn0022800	Cad96Ca	0	0	0.130683	2.30762	0	0.0349351	0.0598941	0.887362	group1	FALSE	FLASE	FLASE	TRUE
FBgn0023096	btv	0.45863	1.09091	1.3498	2.22675	0.750183	1.08151	1.6297	2.10158	group1	FALSE	TRUE	FLASE	FLASE
FBgn0023214	edl	0.096217	1.09426	2.99646	6.36466	1.60341	3.01614	2.56036	2.8505	group1	TRUE	TRUE	FLASE	TRUE
FBgn0023479	teq	0.678146	0.50317	1.29347	4.29741	0.648637	0.884515	1.08682	2.91587	group1	FALSE	FLASE	FLASE	FLASE
FBgn0023525	CG3191	0.428342	0.339762	1.00147	2.5885	0.327488	0.477819	1.02376	1.35222	group1	FALSE	FLASE	TRUE	FLASE
FBgn0024244	drm	0.311949	0.778624	2.4677	7.37481	1.45039	0.551937	1.41523	2.29114	group1	FALSE	TRUE	FLASE	TRUE
FBgn0024321	NK7.1	0.439368	0.988186	1.47684	2.54731	0.781715	0.623005	0.783773	1.48098	group1	FALSE	TRUE	FLASE	TRUE
FBgn0024995	CG2680	0	0.0102339	0.609069	1.63824	0	0.633818	1.32744	2.27444	group1	FALSE	TRUE	TRUE	FLASE
FBgn0024997	CG2681	0.0246625	0.0203957	0.704393	1.81824	0.0147316	0.477457	1.68923	3.06271	group1	FALSE	TRUE	FLASE	FLASE
FBgn0025360	Optix	0.0246625	0.0203957	1.03756	4.83593	0.0363031	0.656349	2.27331	2.23066	group1	FALSE	TRUE	TRUE	FLASE
FBgn0025382	Rab27	0.936669	1.36057	1.42949	3.17223	1.09354	1.46199	1.81044	1.98019	group1	FALSE	FLASE	FLASE	FLASE
FBgn0025525	bab2	0	0	1.58757	4.61965	0	0.77468	2.23966	4.47609	group1	FALSE	TRUE	FLASE	TRUE
FBgn0025578	Lcp9	0	0	0.0217304	0.469616	0	0.0858009	0.144657	0.281021	group1	FALSE	TRUE	FLASE	FLASE
FBgn0025616	CG13359	0.0489105	0.0203957	0.45047	1.628	0.0293143	0.150947	0.582603	0.950066	group1	FALSE	TRUE	FLASE	FLASE
FBgn0025625	Sik2	0.302892	0.405344	0.363754	1.88065	0.160277	0.45257	0.248807	0.825993	group1	FALSE	FLASE	TRUE	FLASE
FBgn0025709	CNT2	0.0727576	0.0203957	0.0452393	2.99725	0	0	0.0295435	0.138956	group1	FALSE	TRUE	FLASE	FLASE
FBgn0025712	CG13920	0.0608833	0.201955	1.2357	2.33835	0.199047	0.39905	0.773144	1.00705	group1	FALSE	TRUE	FLASE	TRUE
FBgn0025776	ind	0.096217	0.778247	2.13161	4.316	0.544671	0.316405	2.64981	1.49862	group1	TRUE	TRUE	TRUE	FLASE
FBgn0025832	Fen1	2.41093	1.83579	2.72387	5.64096	2.83623	1.62573	1.73414	3.04295	group1	FALSE	TRUE	TRUE	FLASE
FBgn0026197	lncRNA:noe	0.181754	0.474319	1.21465	2.65791	0.228107	0.733041	1.22574	2.09894	group1	FALSE	TRUE	TRUE	FLASE
FBgn0026396	Or22c	0	0	0	0.99908	0	0.0349351	0.0584941	0.533028	group1	FALSE	FLASE	TRUE	FLASE
FBgn0026411	Lim1	0.553095	0.582232	1.24909	3.42458	0.4379	0.679032	0.667109	1.30005	group1	TRUE	FLASE	FLASE	TRUE
FBgn0026562	SPARC	0.818643	0.748231	2.16141	3.69822	0.541159	0.344527	1.26988	2.18067	group1	FALSE	FLASE	TRUE	FLASE
FBgn0026721	fat-spondin	0.096217	0.0579927	0.12796	1.67797	0.0293143	0.258391	0.412538	1.19859	group1	FALSE	FLASE	TRUE	FLASE
FBgn0026872	CG14777	0.448511	0.456222	0.577558	2.77462	0.445036	0.273028	0.479861	1.65171	group1	FALSE	FLASE	FLASE	FLASE
FBgn0026874	CG13358	0.463816	0.596186	0.874385	1.94312	0.471425	1.09807	1.39169	2.08863	group1	FALSE	TRUE	TRUE	FLASE
FBgn0027073	Ugt49B1	0	0	0.0873202	3.91492	0.0363031	0.0349351	0.0896193	0.295433	group1	FALSE	FLASE	FLASE	FLASE
FBgn0027111	miple1	0.0727576	0.0603419	0.713234	2.0758	0.170294	0.700589	1.23197	1.77867	group1	FALSE	FLASE	FLASE	TRUE
FBgn0027560	Tps1	0.165486	0.0579927	0.29964	1.19156	0.0293143	0.34456	1.26353	1.48355	group1	FALSE	FLASE	FLASE	FLASE
FBgn0027575	GABA-B-R2	0.261477	0.1338	1.45093	3.71857	0.173917	1.27649	1.69038	2.89058	group1	FALSE	FLASE	FLASE	FLASE
FBgn0027795	CG14785	1.19387	0.554629	1.09117	3.02359	1.38988	0.845922	0.990626	1.73697	group1	FALSE	FLASE	TRUE	FLASE
FBgn0028379	fan	0	0	0.293688	1.22009	0.071715	0.0350171	0.319929	0.546883	group1	FALSE	TRUE	FLASE	FLASE
FBgn0028562	sut2	0	0	0.926726	1.91294	0.140033	0.150947	0.582603	1.45638	group1	FALSE	TRUE	FLASE	FLASE
FBgn0028704	Nckx30C	0	0	0.874745	2.2385	0.0363031	0.150947	0.77357	1.3495	group1	FALSE	FLASE	FLASE	TRUE
FBgn0028740	CG6362	0.119867	0.262372	0.71745	2.33554	0.243716	0.102444	0.807048	2.35444	group1	FALSE	TRUE	FLASE	FLASE
FBgn0028875	nAChRalpha5	0	0	0.0434014	1.94446	0.0147316	0	0.234953	0.250207	group1	FALSE	FLASE	TRUE	TRUE
FBgn0028899	CG31817	0	0.299075	0.951762	1.92644	0.106279	0.1026	0.691667	2.75945	group1	FALSE	TRUE	FLASE	FLASE
FBgn0028938	Vajk1	0	0.256893	1.30291	2.43051	0.0363031	1.20937	3.61378	2.9562	group1	FALSE	FLASE	TRUE	FLASE
FBgn0028983	Spn55B	0.858989	1.22483	2.99272	5.02901	1.142	1.25415	2.33428	3.0151	group1	FALSE	FLASE	TRUE	FLASE
FBgn0028988	Spn42Dd	0	0.0203957	0.205255	1.23414	0	0.0691242	0.50368	0.512723	group1	FALSE	FLASE	FLASE	FLASE
FBgn0028993	scro	0.602954	0.220299	0.672274	1.48698	0.388436	0.700977	1.264	1.39696	group1	FALSE	TRUE	FLASE	TRUE
FBgn0028996	onecut	0.175445	0.156482	1.57913	3.61033	0.071715	0.412523	1.55048	2.44504	group1	FALSE	TRUE	FLASE	FLASE
FBgn0029002	miple2	5.01805	4.85051	4.72708	5.64235	4.49762	4.62922	4.76416	4.76431	group1	FALSE	FLASE	TRUE	TRUE
FBgn0029082	hbs	0	0.0495321	1.19624	4.17962	0.0293143	0.477337	1.02965	2.00238	group1	FALSE	TRUE	FLASE	TRUE
FBgn0029105	alpha-Catr	0	0	0.336288	0.834195	0	0	0.209365	0.649343	group1	FALSE	FLASE	FLASE	FLASE
FBgn0029137	Patsas	0.0310636	0.144363	1.56348	3.373	0.496248	0.287655	0.92255	1.024	group1	FALSE	FLASE	TRUE	FLASE
FBgn0029167	Hml	0.0246625	0	0.722452	4.2404	0	0.452079	0.573357	1.49403	group1	FALSE	FLASE	FLASE	FLASE
FBgn0029523	CR18275	0.254834	0.12545	0.49287	1.99365	0.296633	0.344593	0.661374	0.867702	group1	FALSE	FLASE	FLASE	FLASE
FBgn0029573	CG14770	0.0246625	0	0.176243	0.65378	0	0	0.39105	0.436928	group1	FALSE	TRUE	FLASE	FLASE
FBgn0029580	CG14778	0.107805	0	0.622499	2.19327	0.170294	0.490191	0.853713	0.781294	group1	FALSE	FLASE	FLASE	FLASE
FBgn0029727	CG6978	0	0	0.124487	0.545621	0.0293143	0.0349351	0.0868751	0.371498	group1	FALSE	TRUE	FLASE	FLASE
FBgn0029750	CG3323	1.46406	0.935357	2.04784	3.43335	1.00166	1.3346	1.39504	2.0179	group1	FALSE	FLASE	FLASE	FLASE
FBgn0029751	CG17764	0.946762	0.476115	0.833248	2.3351	0.479868	0.576196	0.77081	0.649637	group1	FALSE	FLASE	FLASE	FLASE
FBgn0029804	CG3097	0.114416	0.0579927	1.27064	4.80242	0.140033	0.0690441	0.729246	0.798435	group1	FALSE	TRUE	FLASE	TRUE
FBgn0029810	CG12239	0.0246625	0	0.0434014	0.823983	0.140955	0.0520904	0.238048	0.515803	group1	FALSE	FLASE	TRUE	FLASE
FBgn0029892	CG3184	0.688306	1.00318	2.19772	3.70479	1.07717	1.42914	1.27292	2.14866	group1	FALSE	FLASE	TRUE	FLASE
FBgn0029986	CG15332	0.0614724	0.08729	0.257869	0.977062	0.140033	0.198312	0.424251	0.375251	group1	FALSE	TRUE	FLASE	FLASE
FBgn0030001	cyr	0.0246625	0.0603419	0.815773	1.67761	0.0182657	0.0690441	0.556365	1.01131	group1	FALSE	FLASE	FLASE	FLASE
FBgn0030005	CG2120	0	0	0.264969	1.39497	0.126998	0.0692043	0.175288	0.562957	group1	FALSE	FLASE	FLASE	FLASE
FBgn0030015	CG10761	0	0	0.022797	1.19305	0	0.0691242	0.247579	0.30296	group1	FALSE	FLASE	TRUE	FLASE
FBgn0030040	CG15347	0	0.0203957	0.276161	0.849538	0	0.166784	0.371493	0.689521	group1	FALSE	TRUE	FLASE	FLASE
FBgn0030102	SmydA-9	0	0	0.0860449	0.478401	0	0	0.116055	0.450208	group1	FALSE	FLASE	FLASE	FLASE
FBgn0030108	Gr8a	0	0	0.0973347	2.04163	0	0.0690441	0.171407	0.665635	group1	FALSE	FLASE	TRUE	FLASE
FBgn0030195	CG2898	0	0.0721994	0.0452393	0.32745	0	0.0176148	0.132424	0.38255	group1	FALSE	FLASE	TRUE	FLASE
FBgn0030207	CG2887	0.159655	0.283891	0.300299	0.849072	0.240264	0.228664	0.552162	0.430413	group1	FALSE	TRUE	FLASE	FLASE
FBgn0030230	Rph	0.452388	0.0923407	0.50957	1.41765	0.237665	0.182708	0.48456	0.867828	group1	FALSE	TRUE	TRUE	FLASE
FBgn0030290	CG11756	0.096217	0.463213	0.769594	1.66613	0.298715	0.527438	0.686239	1.08312	group1	FALSE	TRUE	FLASE	FLASE
FBgn0030313	Reepl1	0.0246625	0.236196	0.198091	1.09714	0.0862144	0.273549	0.239284	0.467055	group1	FALSE	FLASE	FLASE	FLASE
FBgn0030349	CG10353	3.79374	2.83774	3.88749	5.48611	3.4901	1.64801	2.27529	3.58379	group1	FALSE	FLASE	TRUE	FLASE
FBgn0030412	Tomosyn	1.4721	0.649176	1.02723	3.13475	1.02141	0.47797	0.322847	1.10503	group1	FALSE	FLASE	FLASE	FLASE
FBgn0030459	CG12723	0	0.0721994	0.234385	0.793208	0	0.182708	0.529641	1.43033	group1	FALSE	FLASE	TRUE	FLASE
FBgn0030477	dmrt11E	0.0246625	0	0.341945	0.958794	0	0.228449	0.387451	0.81116	group1	FALSE	TRUE	FLASE	FLASE
FBgn0030484	GstT4	0	0.0179804	1.31361	3.19453	0	0	0.766958	0.766941	group1	FALSE	FLASE	FLASE	FLASE
FBgn0030508	CG15760	0.147923	0.240859	0.248099	2.315	0.173016	0.134934	0.823375	0.608619	group1	FALSE	FLASE	FLASE	FLASE
FBgn0030510	CG12177	3.82453	3.69185	3.85542	6.05832	3.61008	3.46949	3.53826	3.80059	group1	FALSE	FLASE	TRUE	FLASE
FBgn0030511	CG11158	0.198376	0.165869	0.494602	2.15207	0.28411	0.425683	0.995728	1.3179	group1	FALSE	FLASE	TRUE	FLASE
FBgn0030613	Rab3-GEF	0.26199	0.19185	1.36148	3.35928	0.0862144	0.344725	0.705118	1.2874	group1	FALSE	FLASE	TRUE	FLASE
FBgn0030642	CG15642	1.41819	0.66266	0.505679	2.2886	1.04015	0.515207	0.898915	1.16367	group1	FALSE	FLASE	FLASE	FLASE
FBgn0030665	CG15646	0.159655	0.434335	0.678355	1.85422	0.192806	1.26144	1.17474	2.657	group1	FALSE	TRUE	FLASE	TRUE
FBgn0030687	RpIIIC160	0.420448	0.275148	1.48743	3.88835	0.484623	1.21653	1.84154	2.54621	group1	FALSE	FLASE	TRUE	FLASE
FBgn0030691	Efhc1.1	0.203519	0.116004	1.02995	2.12799	0	0.385933	0.575542	1.83342	group1	FALSE	FLASE	FLASE	FLASE
FBgn0030704	CG15916	0.465735	0.625333	1.3097	2.9916	0.754718	0.372305	0.326923	0.830948	group1	FALSE	FLASE	TRUE	FLASE
FBgn0030716	CG9170	3.15622	2.9815	3.86195	5.24313	2.40988	4.32609	4.29725	4.7699	group1	FALSE	FLASE	TRUE	FLASE
FBgn0030725	CG8958	0	0.0603419	0.286854	0.808512	0.0363031	0.371981	0.525594	1.07808	group1	FALSE	FLASE	FLASE	FLASE
FBgn0030749	AnxB11	3.17345	3.2007	3.83527	4.62786	3.25078	3.1378	3.41299	3.58661	group1	FALSE	FLASE	FLASE	FLASE
FBgn0030759	CG13014	1.18197	0.429209	1.32191	3.03388	1.48726	0.197946	0.557357	1.85182	group1	FALSE	FLASE	TRUE	FLASE
FBgn0030770	CG13010	0	0	0.170136	0.833398	0.113844	0	0.145976	0.781428	group1	FALSE	FLASE	TRUE	FLASE
FBgn0030859	CG12990	0.0489105	0.0787494	0.737264	2.13345	0.0363031	0.46458	0.913881	1.22607	group1	FALSE	FLASE	TRUE	FLASE
FBgn0030893	RhoGAP16F	0.947081	1.13662	1.46196	3.87791	0.861991	0.552166	0.810572	1.22537	group1	FALSE	FLASE	TRUE	FLASE
FBgn0030895	CG7135	0	0	0.494492	1.58251	0	0	0.286003	1.59336	group1	FALSE	FLASE	TRUE	FLASE
FBgn0030941	wgn	0	0	1.44947	4.11272	0	0.667497	0.84077	1.8066	group1	FALSE	TRUE	FLASE	TRUE
FBgn0030954	CCKLR-17D3	0	0	0.0441892	0.212699	0	0.228521	1.04561	0.860196	group1	FALSE	FLASE	TRUE	FLASE
FBgn0030955	CG6891	0.148478	0.0441582	0.917081	2.18407	0.10675	0.732889	1.6457	2.0244	group1	FALSE	FLASE	FLASE	TRUE
FBgn0030983	CG15882	0	0	0.294792	1.12926	0	0.197946	0.0295435	0.179593	group1	FALSE	FLASE	FLASE	TRUE
FBgn0030984	tgy	0.142578	0.204421	0.330915	0.677386	0.173917	0.102365	0.114709	0.450546	group1	FALSE	FLASE	TRUE	FLASE
FBgn0030989	Inx5	0.0489105	0.0556396	0.108537	0.941032	0	0.243533	0.183315	0.605124	group1	FALSE	FLASE	FLASE	FLASE
FBgn0030992	CG33253	0.131828	0.0179804	0.432368	1.33124	0.071715	0.689695	1.37216	2.33471	group1	FALSE	FLASE	FLASE	FLASE
FBgn0031004	CG7992	0	0	0.0953082	1.22664	0	0.0349351	0.168815	0.337819	group1	FALSE	FLASE	TRUE	FLASE
FBgn0031005	Hs3st-B	0	0	0.220409	0.634365	0	0.0349351	0.295817	0.608316	group1	FALSE	TRUE	TRUE	TRUE
FBgn0031033	CG14219	0.096217	0	0.466992	1.58327	0.0363031	0.372305	0.693681	1.3798	group1	FALSE	FLASE	FLASE	FLASE
FBgn0031034	CG14205	0	0.187746	0.450867	0.893571	0.205262	0.690684	0.467294	1.34659	group1	FALSE	FLASE	FLASE	FLASE
FBgn0031042	CG14221	1.17638	1.37014	1.61415	3.21164	1.12266	1.6143	1.84833	2.9862	group1	FALSE	FLASE	TRUE	FLASE
FBgn0031045	CG14212	0.15618	0.547406	1.09744	2.12058	0.238096	0.273201	0.418553	1.46455	group1	FALSE	FLASE	TRUE	TRUE
FBgn0031077	THADA	2.36132	2.2464	3.44589	5.08063	2.65185	2.40378	2.06886	3.63117	group1	FALSE	FLASE	TRUE	FLASE
FBgn0031106	Syx16	1.78143	1.36804	2.2583	3.32428	2.1943	1.48694	1.65684	2.30118	group1	FALSE	FLASE	TRUE	FLASE
FBgn0031116	CG1695	0.0246625	0.0265031	0.0423499	0.314738	0	0.0349351	0.483517	0.50279	group1	FALSE	FLASE	FLASE	TRUE
FBgn0031142	r-cup	0.119301	0.040507	0.307194	1.33731	0.0363031	0.0521309	0.299377	0.57202	group1	FALSE	TRUE	TRUE	FLASE
FBgn0031251	CG4213	0	0	0.661199	1.89856	0	0.0349351	0.751679	1.81466	group1	FALSE	TRUE	FLASE	FLASE
FBgn0031254	CG13692	0	0.0265031	0.054246	0.803324	0	0.0690441	0.144657	0.0580881	group1	FALSE	TRUE	FLASE	FLASE
FBgn0031255	BBS8	0.0246625	0	0.246859	2.05834	0	0.502516	0.27371	0.772103	group1	FALSE	TRUE	FLASE	FLASE
FBgn0031264	CG11835	0.175989	0.117215	1.17037	2.3178	0.0580449	0.258531	0.721985	2.5735	group1	FALSE	FLASE	TRUE	FLASE
FBgn0031282	Pex12	0.73707	0.321381	1.13682	2.6615	0.85354	0.385772	0.585783	0.957239	group1	FALSE	FLASE	FLASE	FLASE
FBgn0031306	CG4577	0	0	0.0552888	0.732025	0.0363031	0.0349351	0.662048	1.93507	group1	FALSE	FLASE	TRUE	FLASE
FBgn0031307	MFS3	0	0	0.267221	0.781538	0	0.344394	0.946912	2.07424	group1	FALSE	FLASE	FLASE	FLASE
FBgn0031365	CG17650	0.0310636	0.198298	0.503498	2.01753	0.071715	0.102365	0.27371	0.463702	group1	FALSE	TRUE	FLASE	FLASE
FBgn0031451	CG9961	0.333801	0.288515	1.12559	2.69404	0.358079	0.182597	0.298191	0.740994	group1	FALSE	FLASE	FLASE	FLASE
FBgn0031489	CG17224	0.288444	0.0951304	0.475562	2.02814	0.0293143	0.372046	0.998651	0.954852	group1	FALSE	FLASE	FLASE	FLASE
FBgn0031490	CG17264	0	0.119469	1.10526	3.01734	0.0862144	0.599111	1.25074	1.52653	group1	FALSE	FLASE	TRUE	FLASE
FBgn0031494	CG17219	3.47652	3.80605	4.21289	5.3113	3.69122	3.81453	3.94721	4.13485	group1	FALSE	FLASE	FLASE	FLASE
FBgn0031501	CG17261	0.553095	0.645689	0.593669	1.99279	0.323404	0.539769	0.297005	1.23416	group1	FALSE	TRUE	FLASE	FLASE
FBgn0031515	CG9664	0	0.0357395	0	0.813204	0.0363031	0	0.142015	0.45393	group1	FALSE	FLASE	FLASE	FLASE
FBgn0031517	CG15406	0	0.0203957	0.032077	1.19243	0.0363031	0.0691242	0.142015	0.134745	group1	FALSE	FLASE	FLASE	FLASE
FBgn0031518	CG3277	0.114416	0.0729439	0.15152	2.52107	0.0293143	0.0520904	0.403489	1.04592	group1	FALSE	FLASE	FLASE	FLASE
FBgn0031528	CG15412	0	0.00901823	0.930913	2.04884	0	0.0858009	0.356497	1.3423	group1	FALSE	FLASE	FLASE	FLASE
FBgn0031548	CG8852	0	0.0381253	0.328021	1.67157	0.0862144	0	0.170112	0.588897	group1	FALSE	FLASE	TRUE	FLASE
FBgn0031574	TTLL4B	3.29308	2.24786	3.32589	5.02797	2.74953	2.26399	2.23619	3.35535	group1	FALSE	TRUE	FLASE	FLASE
FBgn0031602	CG15431	0.31031	0.585428	1.94249	4.52019	0.512099	0.701003	1.80899	3.29005	group1	FALSE	FLASE	FLASE	FLASE
FBgn0031628	CG3294	2.01374	2.28277	2.77942	4.79826	2.19118	1.95271	2.12127	2.95873	group1	FALSE	TRUE	TRUE	FLASE
FBgn0031634	Ir25a	0.0246625	0.408521	1.28055	2.96907	0.350897	0.49034	0.875498	2.67299	group1	FALSE	TRUE	FLASE	FLASE
FBgn0031653	Jon25Biii	0	0	0.0423499	0.987974	0	0	0.196399	0.257973	group1	FALSE	FLASE	FLASE	FLASE
FBgn0031676	senju	1.5196	0.709753	2.14311	4.00181	1.563	0.527322	0.705565	1.74259	group1	FALSE	FLASE	FLASE	FLASE
FBgn0031707	CG14020	0.142021	0	0.852401	2.28795	0.397378	0.134934	0.201482	1.73704	group1	FALSE	TRUE	FLASE	FLASE
FBgn0031715	tomb	0.698134	0.631204	0.925934	1.97732	0.469958	0.904014	0.769527	1.5599	group1	FALSE	FLASE	TRUE	FLASE
FBgn0031717	Oscillin	0.80271	1.39804	2.78319	4.78492	1.40522	1.87701	2.18653	1.85796	group1	FALSE	TRUE	FLASE	TRUE
FBgn0031747	CG9021	0	0	0.107532	1.50818	0	0.102522	0.118744	0.310447	group1	FALSE	FLASE	FLASE	FLASE
FBgn0031756	CG13992	0	0	0.0431383	0.348771	0	0.0175733	0.116055	0.677265	group1	FALSE	TRUE	FLASE	FLASE
FBgn0031760	Tsp26A	1.9378	1.84673	2.00506	4.39674	2.24926	2.46699	2.27988	2.45525	group1	FALSE	TRUE	TRUE	FLASE
FBgn0031775	CG9150	0.436052	0.474608	1.33193	2.78284	0.24716	0.540491	0.708452	1.80614	group1	FALSE	FLASE	TRUE	FLASE
FBgn0031784	CG9222	0.0727576	0.116004	0.208306	1.86127	0.0293143	0.0349351	0.392162	0.961645	group1	FALSE	FLASE	FLASE	FLASE
FBgn0031850	Tsp	0.0246625	0.123645	1.40632	3.22839	0.173016	0.273062	0.954633	2.03715	group1	FALSE	TRUE	TRUE	FLASE
FBgn0031865	Nha1	0.192678	0.299823	0.749465	2.08171	0.277808	0.182523	0.720215	1.83355	group1	FALSE	FLASE	FLASE	FLASE
FBgn0031869	CG18304	0.346837	0.265503	0.458952	2.01599	0.224617	0.599555	1.17588	1.33011	group1	FALSE	TRUE	FLASE	TRUE
FBgn0031897	CG13784	6.44513	5.90995	7.25172	9.07587	5.98546	5.04579	5.00584	6.2134	group1	FALSE	TRUE	FLASE	TRUE
FBgn0031906	CG5160	0.120432	0.0357395	0.281072	1.29435	0	0.0349351	0.145976	0.113928	group1	FALSE	TRUE	FLASE	FLASE
FBgn0031907	CG5171	0.331849	0.675823	0.553142	4.57276	0.499152	1.12256	1.30186	1.26271	group1	FALSE	TRUE	FLASE	FLASE
FBgn0031908	CG5177	0.0246625	0.0304864	0.158919	0.862556	0	0.167084	0.562533	0.525326	group1	FALSE	TRUE	FLASE	FLASE
FBgn0031970	CG7227	0	0	0.157221	1.1432	0	0.0521714	0.0455054	0.223485	group1	FALSE	FLASE	FLASE	FLASE
FBgn0031987	CG12375	0.878875	0.101824	2.05909	4.28195	0.928151	0.931402	0.899697	1.76885	group1	FALSE	TRUE	TRUE	FLASE
FBgn0032010	CG8086	0	0.177741	1.07594	2.05452	0.0363031	0.764506	1.8393	2.98801	group1	FALSE	TRUE	FLASE	FLASE
FBgn0032013	Scgalpha	0.114416	0.0752689	0.764435	1.86711	0.0862144	0.302067	0.48456	1.81939	group1	FALSE	TRUE	FLASE	FLASE
FBgn0032031	CG13390	0.814938	0.456921	1.07042	3.11645	0.676051	0.31654	0.675108	1.01601	group1	FALSE	FLASE	FLASE	FLASE
FBgn0032055	CG13091	0.78909	0.564228	1.28454	2.30464	0.77992	1.0041	1.58088	2.28778	group1	FALSE	TRUE	FLASE	FLASE
FBgn0032083	CG9541	0	0	0.0452393	1.32264	0	0	0.220965	0.389108	group1	FALSE	FLASE	FLASE	FLASE
FBgn0032085	CG9555	0.131267	0.0203957	0.383149	1.48415	0.0648961	0.344527	0.275519	0.798701	group1	FALSE	FLASE	FLASE	FLASE
FBgn0032151	nAChRalpha6	0	0	0.200669	1.19057	0.0363031	0	0.116055	0.512561	group1	FALSE	FLASE	TRUE	TRUE
FBgn0032171	CG5846	0.0246625	0.0603419	1.27928	3.29062	0.630279	0.287724	0.345942	0.991063	group1	FALSE	FLASE	TRUE	FLASE
FBgn0032192	CG5731	0.0727576	0.0179804	0.668617	1.76757	0	0.102365	0.494152	0.907127	group1	FALSE	TRUE	FLASE	FLASE
FBgn0032210	CYLD	3.44453	3.31096	3.67144	4.58357	3.24859	3.0827	3.50288	3.27231	group1	FALSE	FLASE	FLASE	FLASE
FBgn0032234	gny	4.63557	4.43367	4.5913	5.12964	4.71891	4.61826	4.81092	4.76696	group1	FALSE	FLASE	TRUE	FLASE
FBgn0032253	LManI	0.86123	0.379605	1.35233	2.6348	0.322592	0.63398	1.57183	1.17294	group1	FALSE	TRUE	FLASE	FLASE
FBgn0032294	Vha16-5	0.122866	0	0.545397	1.66595	0.0580449	0.166934	0.299377	0.798435	group1	FALSE	FLASE	TRUE	FLASE
FBgn0032298	CG6724	4.68481	5.08731	5.26722	6.56658	4.70692	4.7674	4.92336	5.16525	group1	FALSE	FLASE	FLASE	FLASE
FBgn0032345	CG14921	0.375261	0.706531	1.1727	2.81906	0.281172	0.102522	0.308512	1.40686	group1	FALSE	TRUE	TRUE	FLASE
FBgn0032358	Ppt2	4.58653	4.98395	5.36473	5.76331	4.83029	5.01512	5.06708	5.13732	group1	FALSE	FLASE	FLASE	FLASE
FBgn0032405	firl	0	0	0.403018	1.58525	0.140033	0.228521	0.568447	1.19323	group1	FALSE	TRUE	FLASE	TRUE
FBgn0032428	CG6405	0.120432	0.052528	0.918299	2.20525	0.0996214	0.344394	0.485602	2.18394	group1	FALSE	FLASE	FLASE	FLASE
FBgn0032431	CG5435	0	0	0.19561	0.398889	0	0.0520904	0.0148474	0.169746	group1	FALSE	TRUE	FLASE	FLASE
FBgn0032433	Oatp33Ea	0.0727576	0	0.145168	1.13146	0	0.102365	0.116055	0.605275	group1	FALSE	FLASE	FLASE	FLASE
FBgn0032451	spict	3.89633	2.48563	3.71618	5.58491	3.29961	1.44191	2.09813	3.39621	group1	FALSE	TRUE	FLASE	FLASE
FBgn0032483	CG15482	0.151419	0.182019	0.891503	1.68089	0.281172	1.0391	4.53116	4.26459	group1	FALSE	TRUE	FLASE	FLASE
FBgn0032494	CG5945	0	0	0.0644924	0.424055	0	0.258672	0.714482	1.29798	group1	FALSE	TRUE	FLASE	FLASE
FBgn0032520	CG10859	0.0246625	0	0.0619011	1.17784	0	0	0.271295	0.195855	group1	FALSE	FLASE	TRUE	FLASE
FBgn0032536	Ance-3	0.0246625	0	0.0217304	0.683046	0	0.0691242	0.471752	0.46034	group1	FALSE	TRUE	FLASE	FLASE
FBgn0032598	ChLD3	0.206883	0	1.34546	2.90181	0.167566	0.31627	1.01928	1.42706	group1	FALSE	TRUE	TRUE	FLASE
FBgn0032612	CG13282	0	0.0395742	0.116784	0.244408	0.0721984	0.151061	0.0896193	0.219513	group1	FALSE	FLASE	FLASE	FLASE
FBgn0032615	CG6012	0	0	0.457192	0.93184	0	0.0690441	0.864138	1.15205	group1	FALSE	TRUE	FLASE	FLASE
FBgn0032629	beat-IIIc	0.0489105	0.0179804	1.49973	5.63905	0.0182657	1.34723	1.44737	2.91817	group1	TRUE	TRUE	FLASE	FLASE
FBgn0032668	CG17681	0.0310636	0.130853	0.831282	2.37523	0	0.385868	0.292568	1.59527	group1	FALSE	TRUE	FLASE	FLASE
FBgn0032669	CG15155	0.0246625	0.0780918	0.807077	2.0074	0.205262	0.425808	0.227209	1.19454	group1	FALSE	TRUE	FLASE	FLASE
FBgn0032670	CG5783	0.102309	0.0203957	0.517537	1.58724	0.212328	0.151023	0.434541	0.949345	group1	FALSE	FLASE	FLASE	FLASE
FBgn0032706	Irk3	0.0912534	0.0870048	0.433055	1.91227	0	0.0692043	0.260095	1.30109	group1	FALSE	TRUE	TRUE	FLASE
FBgn0032728	Tango6	5.06713	5.26731	5.4094	5.90228	5.17182	5.58374	5.57158	5.6449	group1	FALSE	TRUE	FLASE	FLASE
FBgn0032733	CG15170	0	0.040507	0.402402	0.915385	0.0929335	0.330401	0.299377	1.0403	group1	FALSE	TRUE	FLASE	FLASE
FBgn0032734	CG15169	0	0	0.128703	0.523695	0	0.228664	0.0447986	0.396338	group1	FALSE	TRUE	FLASE	FLASE
FBgn0032774	CG17549	0	0.0799078	0.698983	1.38577	0.123255	0.967931	1.75391	1.71401	group1	FALSE	FLASE	FLASE	FLASE
FBgn0032793	CG10189	2.20458	2.38305	2.62122	4.34619	2.0708	2.29661	1.9624	2.46484	group1	FALSE	FLASE	TRUE	FLASE
FBgn0032798	CG10132	0	0.0179804	0.317971	2.92208	0.071715	0.0349351	0.960065	3.33158	group1	FALSE	FLASE	FLASE	FLASE
FBgn0032799	CG10166	0.711652	0.188168	2.34401	5.06994	0.798235	0.77468	0.511613	1.11917	group1	FALSE	FLASE	TRUE	FLASE
FBgn0032800	CG10137	0.483635	0.461841	1.31878	3.24192	0.358079	0.575858	1.1847	2.28203	group1	FALSE	FLASE	FLASE	FLASE
FBgn0032850	Kua	0.500448	0.20544	0.929217	1.70761	0.333981	0.657042	0.860156	0.860069	group1	FALSE	TRUE	FLASE	FLASE
FBgn0032871	CG2611	3.47332	3.91326	3.8749	4.75605	3.62042	3.96009	4.1357	4.11358	group1	FALSE	TRUE	TRUE	FLASE
FBgn0032908	CG9270	0.165486	0.0698694	0.145413	0.953387	0.192806	0.228521	0.402386	0.606645	group1	FALSE	TRUE	FLASE	FLASE
FBgn0032967	CG1428	0.0246625	0	0.105269	0.53568	0	0.134934	0.474904	0.982653	group1	FALSE	TRUE	FLASE	FLASE
FBgn0032969	CG2528	0	0	0.191364	0.46901	0	0.197946	0.462009	0.750247	group1	FALSE	TRUE	FLASE	FLASE
FBgn0033020	COX4L	0.0246625	0.0357395	0.350556	0.705667	0.205262	0	0.263744	0.470068	group1	FALSE	TRUE	TRUE	FLASE
FBgn0033054	CG14591	0.0727576	0.0877883	0.108537	0.952503	0.268513	0.316573	0.334151	0.85777	group1	FALSE	TRUE	TRUE	FLASE
FBgn0033063	CG14589	0	0	0.23106	1.67637	0.0363031	0	0.0295435	0.0797206	group1	FALSE	TRUE	FLASE	FLASE
FBgn0033112	Spn42Db	0	0	0.143576	1.04063	0	0	0.209365	0.066736	group1	FALSE	FLASE	FLASE	FLASE
FBgn0033113	Spn42Dc	0.0614724	0.0179804	0.691994	2.5091	0	0.302067	0.584064	1.00797	group1	FALSE	FLASE	FLASE	FLASE
FBgn0033137	Tsp42Ep	0	0	0.0441892	0.306044	0	0.0350171	0.289587	0.404758	group1	FALSE	FLASE	FLASE	FLASE
FBgn0033170	sPLA2	0.0246625	0.052528	0.374834	1.74237	0.140955	0.166934	0.120087	0.596573	group1	FALSE	TRUE	TRUE	FLASE
FBgn0033188	Drat	0.0310636	0.0752689	1.90022	4.43791	0.205262	1.13829	3.76387	4.03797	group1	FALSE	FLASE	FLASE	TRUE
FBgn0033190	Gpo2	0	0.0265031	0.0209302	1.63989	0.0862144	0.134973	0.583577	1.5668	group1	FALSE	TRUE	FLASE	FLASE
FBgn0033192	Corin	0.267422	0.67927	0.714895	1.19565	0.351694	0.874929	1.36947	1.49007	group1	FALSE	TRUE	FLASE	TRUE
FBgn0033207	CG12826	0	0	0.377248	1.20195	0	0.0350171	0.0309718	0.74293	group1	FALSE	FLASE	TRUE	FLASE
FBgn0033225	TTLL12	3.93104	3.78734	4.06284	5.2989	3.87637	3.68236	3.83235	3.95255	group1	FALSE	FLASE	TRUE	FLASE
FBgn0033240	CG2906	0.976603	0.416135	1.87444	3.42381	0.994746	0.940666	1.68257	2.29039	group1	FALSE	FLASE	FLASE	FLASE
FBgn0033271	CG8708	0.087609	0.0203957	0.344079	0.915385	0	0.330634	0.613405	1.37686	group1	FALSE	TRUE	FLASE	FLASE
FBgn0033274	CG14757	0.0851144	0.371804	2.23462	4.53234	0.305749	0.587392	0.652586	1.4809	group1	FALSE	TRUE	FLASE	FLASE
FBgn0033353	CG13749	0.652171	0.805538	0.437361	2.32562	0.411267	0.645946	0.847459	2.39898	group1	FALSE	FLASE	TRUE	FLASE
FBgn0033371	CNT1	0.143135	0.0203957	0.271809	1.9066	0.0293143	0.197946	0.236192	0.494925	group1	FALSE	TRUE	FLASE	FLASE
FBgn0033373	CG8080	1.11143	0.602416	0.535823	2.40568	1.16495	0.37237	1.05423	2.51654	group1	FALSE	FLASE	TRUE	FLASE
FBgn0033387	CG8008	0.0912534	0.154953	0.440158	1.33663	0.0648961	0.922013	0.720215	1.7967	group1	FALSE	TRUE	FLASE	FLASE
FBgn0033388	CG8046	0.0246625	0.0265031	0.0764652	1.21668	0.071715	0.197946	0.4391	1.11029	group1	FALSE	TRUE	FLASE	FLASE
FBgn0033389	Rad51D	0.642024	0.511292	1.63824	3.54536	0.679568	0.764605	0.934782	1.77988	group1	FALSE	FLASE	FLASE	FLASE
FBgn0033431	CG1827	1.34543	1.064	1.33385	2.58623	1.52873	0.894467	2.59845	4.46399	group1	FALSE	FLASE	TRUE	FLASE
FBgn0033469	CG12133	0	0	0.270912	1.44384	0	0	0.299377	0.248454	group1	FALSE	TRUE	TRUE	FLASE
FBgn0033494	KCNQ	0.352441	0.725466	0.751706	1.75965	0.410885	0.599721	0.632784	0.746662	group1	FALSE	FLASE	FLASE	FLASE
FBgn0033500	CG12913	0	0	0.172061	0.418125	0	0.0690441	0.368107	0.238871	group1	FALSE	TRUE	FLASE	FLASE
FBgn0033501	CG12911	0	0	0.0655279	1.19973	0	0.102444	0.681244	0.8497	group1	FALSE	TRUE	FLASE	FLASE
FBgn0033508	Obp46a	0.0489105	0.0268873	0.168451	0.700432	0.0506704	0.0521714	0	0.0625291	group1	FALSE	FLASE	FLASE	FLASE
FBgn0033519	CG11825	5.14973	5.783	6.90954	8.13816	5.34632	5.79855	5.76864	6.02369	group1	FALSE	TRUE	FLASE	TRUE
FBgn0033540	Elp2	0.770443	0.698189	1.49402	4.97681	1.26139	1.02171	1.0023	1.46009	group1	FALSE	FLASE	TRUE	FLASE
FBgn0033542	CAH13	0	0	0.083492	1.15547	0	0	0	0.284448	group1	FALSE	TRUE	FLASE	FLASE
FBgn0033558	CG12344	0.134803	0.145584	0.394096	1.38522	0.0541177	0.197946	0.859136	1.53854	group1	FALSE	TRUE	TRUE	FLASE
FBgn0033578	BBS4	0	0	0.503498	2.78301	0	0	0.274314	0.860069	group1	FALSE	FLASE	TRUE	FLASE
FBgn0033590	CG13217	0.271306	0.836194	0.837496	2.52525	0.249742	0.92239	1.61694	1.30914	group1	FALSE	TRUE	FLASE	FLASE
FBgn0033591	CG13216	0.0246625	0.157273	0.0673379	1.21411	0	0.228449	0.142015	0.151517	group1	FALSE	TRUE	TRUE	FLASE
FBgn0033610	CG18335	0.0489105	0.0357395	1.22173	2.57441	0	0.287793	1.09926	2.11254	group1	FALSE	TRUE	FLASE	FLASE
FBgn0033616	CG7745	1.04283	0.511868	1.69056	3.18598	1.75237	1.06449	1.32947	1.94857	group1	FALSE	TRUE	TRUE	FLASE
FBgn0033633	Smyd4-3	0.0246625	0.0203957	0.24206	0.822853	0	0.287655	0.145976	0.950902	group1	FALSE	TRUE	FLASE	TRUE
FBgn0033652	ths	0.0246625	0.028088	3.70976	7.43001	0.0147316	0.622214	0.549175	1.1587	group1	FALSE	TRUE	TRUE	TRUE
FBgn0033657	Sln	0.0489105	0.249714	0.978334	2.71431	0.0293143	0.287724	0.837917	1.68924	group1	FALSE	FLASE	FLASE	FLASE
FBgn0033659	Damm	0	0.0780918	0.628867	1.35405	0.0293143	0.151023	0.0727544	0.427145	group1	FALSE	TRUE	FLASE	FLASE
FBgn0033687	CG8407	0.411125	0.610949	1.66329	3.21956	0.52599	0.243533	0.7211	1.70224	group1	FALSE	FLASE	TRUE	FLASE
FBgn0033696	Cyp6g2	0	0	0.198562	1.05667	0.167566	0.0349351	0.358205	1.50508	group1	FALSE	FLASE	TRUE	FLASE
FBgn0033736	CG13154	0.153801	0	0.147126	1.56585	0	0.166784	0.0868751	0.328814	group1	FALSE	FLASE	FLASE	FLASE
FBgn0033742	Nepl10	0.235563	0.144158	1.02604	2.30143	0.140955	0.273028	0.557852	0.950066	group1	FALSE	FLASE	FLASE	FLASE
FBgn0033774	CG12374	0	0.0357395	0.108788	0.512606	0	0.0349351	0.015569	0.155266	group1	FALSE	TRUE	FLASE	FLASE
FBgn0033793	CG3955	0	0	0.324257	2.05268	0.0363031	0.102365	0.436947	0.961882	group1	FALSE	FLASE	TRUE	FLASE
FBgn0033799	GLaz	0.0912534	0.299711	2.20355	4.19281	0.173016	1.40181	1.61063	2.39964	group1	FALSE	TRUE	FLASE	FLASE
FBgn0033807	AQP	0.149032	0.0916062	0.538529	1.30691	0.166661	0.102522	0.32576	1.95461	group1	FALSE	FLASE	FLASE	FLASE
FBgn0033813	fsd	1.16079	1.00248	1.85744	4.44447	1.38109	0.31654	0.472803	1.49254	group1	FALSE	TRUE	TRUE	FLASE
FBgn0033876	Syngr	0.0246625	0.0265031	0.594566	2.43294	0	0.0349351	0.57994	1.23406	group1	FALSE	FLASE	FLASE	FLASE
FBgn0033887	St4	0.0310636	0	0.732569	2.08719	0	0.0858009	0.247579	1.53591	group1	FALSE	TRUE	TRUE	FLASE
FBgn0033888	CG18568	0	0	1.01592	2.37046	0.0648961	0.0692043	0.474904	1.92833	group1	FALSE	FLASE	FLASE	FLASE
FBgn0033913	CG8468	0	0.0102339	0.867289	2.82107	0.0363031	0.197946	1.09041	1.84951	group1	FALSE	FLASE	FLASE	FLASE
FBgn0033963	CG12857	0	0	0.172765	0.928113	0	0.0349351	0.271295	0.52822	group1	FALSE	FLASE	FLASE	FLASE
FBgn0034031	CG12963	0.0368374	0.206204	0.291492	0.938811	0.0437511	0.451833	0.781229	1.65082	group1	FALSE	FLASE	TRUE	FLASE
FBgn0034105	CG7755	0	0	0.454033	2.14304	0	0.258321	0.547179	1.03681	group1	FALSE	FLASE	TRUE	FLASE
FBgn0034137	CG4945	0.236085	0.0834607	0.163866	0.996105	0.602296	0.228521	0.456459	1.71662	group1	FALSE	FLASE	FLASE	FLASE
FBgn0034142	CG8306	2.65556	3.367	3.04327	5.40777	3.09733	3.73474	3.80423	3.26517	group1	FALSE	FLASE	FLASE	TRUE
FBgn0034145	CG5065	0.441913	0.757756	1.15804	2.03784	0.514248	0.875226	1.01173	1.30109	group1	FALSE	TRUE	FLASE	TRUE
FBgn0034175	ste24b	0.50175	0.230132	1.96026	4.03672	0.506349	0.645329	0.740405	1.94623	group1	FALSE	FLASE	FLASE	FLASE
FBgn0034247	CG6484	0	0.0381253	0.360594	1.31114	0	0.0349351	0.247579	1.29515	group1	FALSE	TRUE	TRUE	FLASE
FBgn0034259	P32	0.786378	0.224495	2.71198	5.63347	1.18709	1.00381	1.28729	1.80389	group1	FALSE	FLASE	TRUE	FLASE
FBgn0034264	Dlish	0.0489105	0	2.72845	5.48665	0.160277	1.08919	1.90472	3.05018	group1	FALSE	TRUE	FLASE	FLASE
FBgn0034267	CG4984	0.539558	0.171113	0.639944	2.56845	0.35249	0.302067	0.287796	0.959859	group1	FALSE	FLASE	FLASE	FLASE
FBgn0034272	Ir54a	0.181754	0.18882	0.409949	2.03908	0.167566	0.0691242	0.100859	1.14912	group1	FALSE	FLASE	FLASE	FLASE
FBgn0034279	CG18635	0	0	0.143944	0.963602	0	0	0.345942	1.16232	group1	FALSE	FLASE	TRUE	FLASE
FBgn0034396	CG15097	0.122866	0.266668	0.647719	1.34414	0.209678	0.502931	1.15689	2.11142	group1	FALSE	TRUE	FLASE	FLASE
FBgn0034397	CG15082	0	0	0.171099	0.549111	0.0293143	0.0349351	0.89735	1.66856	group1	FALSE	TRUE	TRUE	FLASE
FBgn0034408	sano	0.354365	0.134834	0.947837	3.70555	0.166661	0.135087	0.198943	1.42896	group1	FALSE	TRUE	FLASE	TRUE
FBgn0034437	CG10051	0	0	0.0852796	0.895551	0	0.102365	0.0295435	0.512237	group1	FALSE	FLASE	FLASE	FLASE
FBgn0034443	cer	2.41108	3.02551	3.05215	3.83767	2.54558	2.76348	2.82299	3.01378	group1	FALSE	TRUE	FLASE	FLASE
FBgn0034476	Toll-7	0	0	0.907471	3.22753	0.106279	1.10572	1.64597	1.98996	group1	FALSE	TRUE	FLASE	TRUE
FBgn0034488	Hacl	3.8211	3.58412	5.1317	7.0154	4.47327	3.67738	4.21397	4.96128	group1	TRUE	FLASE	TRUE	FLASE
FBgn0034489	ppk6	0.096217	0.204684	0.368256	1.43652	0.373933	0.490101	0.860743	1.32244	group1	FALSE	FLASE	FLASE	FLASE
FBgn0034493	CG8908	0.749134	0.490842	0.826709	2.81431	0.665153	1.21678	2.41895	4.31274	group1	FALSE	TRUE	TRUE	FLASE
FBgn0034499	Cpr56F	0	0.090043	0.12672	0.404045	0.106279	0.166859	0.806408	0.246698	group1	FALSE	FLASE	FLASE	FLASE
FBgn0034530	Rcd6	0.219366	0.163685	0.235996	0.874049	0.0862144	0.425745	0.74453	1.36998	group1	FALSE	FLASE	TRUE	FLASE
FBgn0034532	CG13436	0	0	0.208306	0.808678	0.123255	0.0690441	0.435869	0.857388	group1	FALSE	FLASE	FLASE	FLASE
FBgn0034540	Lrt	0.676874	0.125172	1.53047	6.29414	0.415096	1.26893	2.47626	2.99238	group1	FALSE	FLASE	FLASE	TRUE
FBgn0034558	Cib2	0.0368374	0.184942	1.59715	3.17876	0.0996214	0.198166	0.424794	1.4828	group1	FALSE	FLASE	FLASE	FLASE
FBgn0034565	CG15650	0.0614724	0	1.05832	3.30486	0.0182657	0.31627	0.628073	2.22745	group1	FALSE	FLASE	TRUE	FLASE
FBgn0034566	CG9313	0	0	0.388433	2.37479	0.0862144	0.102365	0.481429	2.33439	group1	FALSE	FLASE	FLASE	FLASE
FBgn0034578	CG15653	0.462341	0.436592	0.751005	1.71403	0.843331	0.31627	0.385777	1.20563	group1	FALSE	TRUE	TRUE	FLASE
FBgn0034580	Cht8	0.0489105	0	0.0434014	1.21813	0.0862144	0.0349351	0.481429	1.50336	group1	FALSE	FLASE	FLASE	FLASE
FBgn0034627	eEFSec	0.096217	0.0662828	1.75377	4.35697	0.237665	0.622378	0.50368	1.45148	group1	FALSE	FLASE	TRUE	FLASE
FBgn0034642	CG15674	0.0310636	0.11023	0.103884	0.602958	0.0996214	0.258496	0.353953	0.248648	group1	FALSE	TRUE	FLASE	FLASE
FBgn0034644	CG10082	6.11459	5.9695	6.38826	6.97937	6.28435	6.68924	6.82748	6.92983	group1	TRUE	TRUE	TRUE	TRUE
FBgn0034724	babos	0.0489105	0	0.837183	2.86297	0.297888	2.52814	2.16738	2.69615	group1	FALSE	TRUE	FLASE	TRUE
FBgn0034730	ppk12	0	0	0	0.567611	0	0.0690441	0.368107	0.842357	group1	FALSE	TRUE	FLASE	FLASE
FBgn0034734	CG4554	4.44575	3.58597	5.34479	7.73622	4.7962	3.59278	3.45095	5.05827	group1	FALSE	TRUE	TRUE	FLASE
FBgn0034766	Obp59a	0	0	0.332099	1.0523	0.0363031	0.385643	0.468593	0.959859	group1	FALSE	FLASE	TRUE	FLASE
FBgn0034785	CG3649	0	0.164158	0.0209302	0.498418	0.0293143	0.0176148	0.015569	0.276825	group1	FALSE	FLASE	TRUE	FLASE
FBgn0034795	MED23	5.45144	4.79086	5.95447	7.16696	5.28185	5.60511	5.53361	5.77567	group1	FALSE	TRUE	FLASE	FLASE
FBgn0034796	CG3700	3.8	3.99135	4.3447	5.66963	3.53701	3.74205	3.66135	3.94504	group1	FALSE	FLASE	TRUE	FLASE
FBgn0034797	nahoda	0.40081	0.170069	1.41363	5.07313	0.362856	0.85554	1.6811	2.01801	group1	FALSE	TRUE	TRUE	TRUE
FBgn0034816	CG3085	3.22978	3.58201	3.51847	4.73708	3.37715	3.42503	3.89796	3.79581	group1	FALSE	TRUE	FLASE	FLASE
FBgn0034817	Art7	2.13349	1.86294	3.35764	5.58249	2.59213	2.53451	3.04636	3.56463	group1	FALSE	TRUE	TRUE	FLASE
FBgn0034822	RpL37b	0	0.0265031	0.234386	1.19379	0	0	0.222216	0.795637	group1	FALSE	TRUE	TRUE	FLASE
FBgn0034850	CG9875	0	0.0706151	0.197145	0.390048	0	0.0690441	0.209365	0.593354	group1	FALSE	TRUE	FLASE	FLASE
FBgn0034880	ItgaPS5	0.119301	0.135316	1.31353	3.23945	0.0541177	0.198239	0.798268	1.67654	group1	FALSE	FLASE	FLASE	FLASE
FBgn0034903	sona	0.0246625	0	0.0873202	1.49747	0	0	0.144657	0.339285	group1	FALSE	TRUE	FLASE	FLASE
FBgn0034906	CG13561	0	0	0.0452393	0.819162	0.0293143	0	0.168815	0.574041	group1	FALSE	FLASE	FLASE	FLASE
FBgn0034907	CG5539	0.0489105	0	0.217284	1.09899	0	0	0.344793	0.744313	group1	FALSE	FLASE	FLASE	FLASE
FBgn0034928	CG13562	0	0.123645	0.241144	1.13146	0.0293143	0	0.810572	1.74058	group1	FALSE	FLASE	FLASE	FLASE
FBgn0034935	Orcokinin	0.0310636	0.0799078	1.40464	2.79315	0.0363031	0.722109	2.06145	2.51621	group1	FALSE	TRUE	TRUE	FLASE
FBgn0034956	CG4324	0	0.0203957	0.0891031	1.47633	0	0.0349351	0.435869	0.59642	group1	FALSE	FLASE	FLASE	FLASE
FBgn0034958	CG3907	2.97148	3.49653	4.34561	5.63075	3.26626	3.86115	4.09551	4.33881	group1	FALSE	TRUE	TRUE	FLASE
FBgn0034959	Xxylt	2.88642	2.14381	2.86855	4.62091	2.72286	2.03711	2.74319	2.9324	group1	FALSE	TRUE	FLASE	FLASE
FBgn0034978	CG3257	0	0.0203957	0.330823	0.730664	0.0293143	0.0859197	0.220965	1.21753	group1	FALSE	TRUE	TRUE	TRUE
FBgn0034982	Naa35	1.32547	0.459015	2.88823	5.78997	1.72637	0.825544	1.27259	2.77394	group1	FALSE	FLASE	TRUE	FLASE
FBgn0034985	CG3328	0.0552051	0.0179804	0.295894	1.53064	0.0293143	0.0521714	0.355358	3.08653	group1	FALSE	FLASE	TRUE	FLASE
FBgn0035023	ITP	0.102881	0.127899	1.44334	3.56561	0.126998	0.645006	1.90288	2.04962	group1	FALSE	FLASE	FLASE	TRUE
FBgn0035056	spz6	0.0614724	0.0179804	0.658897	1.46074	0.071715	0.0349351	0.322264	0.917093	group1	FALSE	FLASE	TRUE	FLASE
FBgn0035057	CG3880	0.0310636	0.0203957	0.54643	1.73437	0.0580449	0.301999	1.22217	1.33544	group1	FALSE	FLASE	TRUE	TRUE
FBgn0035068	CG12849	0	0	0.208539	0.838642	0.0363031	0.213315	0.251872	0.227248	group1	FALSE	TRUE	FLASE	FLASE
FBgn0035069	CG3611	0.0246625	0.0381253	0.487307	1.48495	0	0.228521	0.347089	0.556361	group1	FALSE	TRUE	TRUE	FLASE
FBgn0035078	Tpc2	0.224961	0.190735	0.361859	1.15992	0.387258	0.438848	1.91818	1.93283	group1	FALSE	FLASE	TRUE	FLASE
FBgn0035090	CG2736	0	0.0203957	0.227133	0.98869	0.071715	0.645006	0.585522	2.06137	group1	FALSE	TRUE	FLASE	FLASE
FBgn0035091	CG3829	0.226012	0.0357395	0.419077	1.60293	0.356492	0.967846	1.22294	0.950424	group1	FALSE	TRUE	FLASE	TRUE
FBgn0035099	CG6845	1.45599	0.976719	1.33101	4.24461	1.35019	1.44237	1.40607	1.50858	group1	FALSE	TRUE	TRUE	FLASE
FBgn0035101	p130CAS	0.328613	0.300141	1.62812	4.10375	0.363646	0.464793	1.10504	1.94869	group1	FALSE	TRUE	FLASE	FLASE
FBgn0035113	pyx	1.72431	1.11799	1.36918	4.12335	1.02818	1.46148	1.80605	2.06353	group1	FALSE	FLASE	TRUE	FLASE
FBgn0035167	Gr61a	0.19214	0.0579927	0.224354	1.40668	0.0648961	0.167084	0.131093	0.477402	group1	FALSE	FLASE	FLASE	FLASE
FBgn0035168	cep290	0.332825	0.219172	0.816564	2.48767	0.166661	0.316675	0.606236	1.76865	group1	FALSE	FLASE	TRUE	FLASE
FBgn0035170	dpr20	0.0368374	0	0.128951	0.996671	0.0363031	0.258742	0.170112	0.978428	group1	FALSE	FLASE	FLASE	FLASE
FBgn0035171	CG12502	0	0.0556396	0.598314	2.34059	0.0363031	0.102444	0.321097	1.0191	group1	FALSE	TRUE	FLASE	FLASE
FBgn0035179	CG12038	0.787667	1.2375	0.731835	1.87696	0.894225	0.656882	0.813065	0.951741	group1	FALSE	FLASE	FLASE	FLASE
FBgn0035231	Pcyt2	0.479402	0.31391	0.790052	2.99139	0.463301	0.775367	0.871332	1.59052	group1	FALSE	FLASE	TRUE	FLASE
FBgn0035241	CG12105	0.0489105	0.052528	0.3737	1.49032	0	0	0.168815	1.33186	group1	FALSE	FLASE	TRUE	FLASE
FBgn0035262	CG18171	0.130706	0.0179804	1.33299	2.79846	0.071715	0.287621	1.22154	2.21649	group1	FALSE	TRUE	FLASE	FLASE
FBgn0035264	Oseg4	0.881958	0.714999	1.03153	4.42762	0.416633	1.74612	1.4884	2.88959	group1	FALSE	FLASE	FLASE	FLASE
FBgn0035273	CG12020	0	0	0.0535942	0.459135	0.106279	0.0349351	0.416915	0.799766	group1	FALSE	FLASE	TRUE	FLASE
FBgn0035286	CG13924	0	0	0.173022	1.10388	0.268091	0.0690441	0.458829	1.73614	group1	FALSE	FLASE	TRUE	FLASE
FBgn0035298	SCOT	4.94987	5.52012	5.69383	6.37126	5.2176	5.75493	5.65987	5.73628	group1	FALSE	TRUE	TRUE	FLASE
FBgn0035300	CG1139	0	0	0.0441892	0.333764	0	0	0.22159	1.50459	group1	FALSE	FLASE	FLASE	FLASE
FBgn0035317	Oseg2	0.096217	0	0.2853	1.71325	0	0.502694	0.223466	2.22676	group1	FALSE	FLASE	TRUE	TRUE
FBgn0035325	CG13806	0	0.0179804	0.022797	0.0599998	0.0363031	0	0.195125	0.292032	group1	FALSE	FLASE	FLASE	FLASE
FBgn0035348	CG16758	0.16439	0.335268	2.18546	4.86107	0.424266	2.10817	2.85252	4.06861	group1	FALSE	TRUE	TRUE	FLASE
FBgn0035359	CG1143	0.0552051	0	0.857041	2.10451	0	0.198019	0.748876	2.71118	group1	FALSE	FLASE	FLASE	FLASE
FBgn0035360	CG1246	0.579949	0.237824	1.54561	3.96625	0.311112	0.515266	0.861948	2.23672	group1	FALSE	FLASE	FLASE	FLASE
FBgn0035392	CG1271	1.95816	1.72316	2.11684	4.64046	2.09477	1.29129	1.72999	2.45529	group1	FALSE	FLASE	TRUE	FLASE
FBgn0035407	Asciz	2.30285	1.56924	2.32723	3.73232	2.39751	1.50568	2.22775	2.81538	group1	FALSE	FLASE	TRUE	FLASE
FBgn0035445	Ids	0.16439	0.276232	0.760923	2.02394	0.106279	0.45214	0.571395	1.80415	group1	FALSE	TRUE	TRUE	TRUE
FBgn0035468	Gr63a	0.0246625	0.0532827	0.165798	1.03427	0.0293143	0.0350171	0.114709	0.109642	group1	FALSE	FLASE	FLASE	FLASE
FBgn0035505	Teh2	0.376355	0.0969251	0.762191	3.91505	0.218486	0.667788	0.915608	1.79904	group1	FALSE	TRUE	TRUE	FLASE
FBgn0035532	CG15014	1.3996	1.39378	2.90609	5.23372	1.63842	1.30584	1.4318	2.07715	group1	FALSE	FLASE	TRUE	FLASE
FBgn0035538	DopEcR	0.0614724	0	0.104261	0.463262	0.0541177	0.258672	0.56943	0.617099	group1	FALSE	TRUE	FLASE	TRUE
FBgn0035539	slow	0	0.0102339	0.148592	0.73288	0.0363031	0.228521	0.547179	1.19384	group1	FALSE	FLASE	FLASE	FLASE
FBgn0035577	CG13708	0	0	0.800418	1.94946	0	0.258321	0.910781	2.87855	group1	FALSE	TRUE	FLASE	FLASE
FBgn0035587	Gdap1	0.171293	0.0992118	1.1141	2.57579	0.0580449	0	0.274916	1.28112	group1	FALSE	FLASE	FLASE	FLASE
FBgn0035619	Alp10	0.486542	0.844574	1.64267	2.64255	0.929513	1.14653	2.16606	2.79691	group1	FALSE	FLASE	FLASE	FLASE
FBgn0035620	Alp9	0.753966	1.30969	1.4742	3.51311	1.00676	1.09797	2.15744	2.76061	group1	FALSE	FLASE	TRUE	FLASE
FBgn0035621	CG10591	0	0	0.0109061	0.319065	0	0.0349351	0.300562	0.51548	group1	FALSE	FLASE	FLASE	FLASE
FBgn0035645	CG5592	0	0	0.124239	0.792388	0	0	0.0295435	0.413476	group1	FALSE	TRUE	FLASE	FLASE
FBgn0035656	CG10479	0.490755	2.69826	3.61204	6.98453	3.43478	4.27177	4.79475	5.49667	group1	TRUE	TRUE	FLASE	TRUE
FBgn0035670	CG10472	0	0	0.353224	2.45068	0.0363031	0.0349351	0.246349	1.05431	group1	FALSE	TRUE	TRUE	FLASE
FBgn0035673	CG6602	0.0368374	0.0603419	1.43531	4.07211	0	0.645221	1.00412	1.57591	group1	FALSE	TRUE	FLASE	FLASE
FBgn0035674	CG13295	0.153801	0.346385	2.615	4.90293	0.555824	1.14639	1.07874	1.96924	group1	FALSE	TRUE	TRUE	FLASE
FBgn0035676	ssp6	0.619239	0.201878	0.665985	2.04418	0.277808	0.102444	0.609108	1.51208	group1	FALSE	FLASE	TRUE	FLASE
FBgn0035677	CG13293	0.278225	0.442491	1.2819	3.53433	0.212766	0.228736	0.321681	1.99037	group1	FALSE	FLASE	FLASE	FLASE
FBgn0035678	CG10469	0.923838	0.807552	1.43646	3.55897	1.14222	0.645382	0.596399	1.29789	group1	FALSE	FLASE	TRUE	FLASE
FBgn0035699	CG13300	0	0	0.109541	1.66739	0.0293143	0.198093	0.773373	2.06254	group1	FALSE	TRUE	FLASE	FLASE
FBgn0035724	CG10064	0	0.189362	0.991567	2.45198	0.140033	0.656615	1.50992	2.31223	group1	FALSE	FLASE	TRUE	FLASE
FBgn0035725	Mis12	0.0489105	0.052528	1.14295	3.0601	0.556515	0.425683	0.722869	1.14138	group1	FALSE	FLASE	TRUE	FLASE
FBgn0035741	BBS1	0	0	0.696312	1.55806	0	0.228449	0.142015	0.646535	group1	FALSE	FLASE	TRUE	FLASE
FBgn0035743	Acbp6	0	0	0.182445	0.728776	0	0.0690441	0.0440914	0.433503	group1	FALSE	FLASE	FLASE	FLASE
FBgn0035751	CG14829	0	0	0.386571	2.38943	0	0.134934	0.396047	0.724833	group1	FALSE	FLASE	TRUE	FLASE
FBgn0035762	Rint1	0.648797	0.401518	1.57636	3.95985	0.710159	0.372305	0.650513	1.42275	group1	FALSE	FLASE	TRUE	FLASE
FBgn0035767	Cln7	0	0.0848648	0.817618	3.00756	0.0541177	0.490161	1.56693	1.40817	group1	FALSE	TRUE	TRUE	TRUE
FBgn0035768	CG14834	0	0.033522	0.0537243	0.961416	0.071715	0.1026	0.118744	0.14525	group1	FALSE	TRUE	FLASE	FLASE
FBgn0035776	CG8564	0	0	0.205255	0.699915	0	0	0.366976	1.3413	group1	FALSE	TRUE	TRUE	FLASE
FBgn0035777	CG8563	0	0	0.109541	0.437728	0	0	0.246349	1.47041	group1	FALSE	TRUE	FLASE	FLASE
FBgn0035833	CG7565	0.377775	0.251771	2.30346	4.68722	1.71956	0.893653	1.4227	2.6382	group1	FALSE	TRUE	TRUE	TRUE
FBgn0035855	CG7366	0.0246625	0	0.52254	1.67663	0	0.166784	0.224714	1.46639	group1	FALSE	FLASE	TRUE	FLASE
FBgn0035888	CG7120	0.171293	0.192313	1.99397	4.64787	0.659018	0.438879	1.53399	1.95246	group1	FALSE	TRUE	FLASE	FLASE
FBgn0035904	GstO3	0	0	0.0441892	0.733734	0	0.102522	1.05634	0.991528	group1	FALSE	FLASE	FLASE	FLASE
FBgn0035922	Pex7	0	0	0.370248	1.82065	0	0	0.114709	0.246698	group1	FALSE	TRUE	FLASE	FLASE
FBgn0035948	CG5644	0	0	0.208539	1.01335	0	0	0.389937	0.876807	group1	FALSE	TRUE	TRUE	TRUE
FBgn0035988	CG3982	0	0	0.0655279	0.501431	0.180241	0	0.259486	0.632115	group1	FALSE	TRUE	FLASE	FLASE
FBgn0036000	CG3434	5.04387	5.20882	5.23887	5.93203	5.128	5.46133	5.29645	5.30203	group1	FALSE	TRUE	TRUE	FLASE
FBgn0036072	CG6628	0.0489105	0.0603419	0.627491	1.82554	0	0.135011	0.1174	0.839901	group1	FALSE	TRUE	FLASE	FLASE
FBgn0036143	CG14142	0	0	0.283298	0.570092	0.0648961	0	0.0868751	0.282926	group1	FALSE	FLASE	TRUE	FLASE
FBgn0036168	CG7512	0.0368374	0	0.148104	2.61823	0.0293143	0.0349351	0.246349	0.815376	group1	FALSE	TRUE	FLASE	FLASE
FBgn0036186	CG6071	0.198912	0.221425	0.778124	3.214	0.29372	0.371981	0.368107	1.16284	group1	FALSE	FLASE	FLASE	FLASE
FBgn0036195	Dnai2	0	0	0.35797	1.97723	0.0363031	0.258321	0.847647	1.38211	group1	FALSE	TRUE	TRUE	FLASE
FBgn0036198	crim	1.95973	2.33968	3.90906	5.65729	2.80727	2.45027	2.39175	2.95202	group1	FALSE	FLASE	FLASE	FLASE
FBgn0036206	CG5964	0	0	0.584515	2.97853	0	0.228521	0.543181	1.28188	group1	FALSE	TRUE	TRUE	FLASE
FBgn0036207	CG10907	5.12204	5.12929	5.48862	6.34693	5.12503	5.43794	5.57681	5.67871	group1	FALSE	FLASE	TRUE	FLASE
FBgn0036259	CG9760	0	0	0.146881	0.39091	0.140033	0.228664	0.211886	0.339649	group1	FALSE	FLASE	FLASE	TRUE
FBgn0036279	Ncc69	0	0	0.355432	1.88266	0	0.197946	0.970696	1.87952	group1	FALSE	FLASE	FLASE	FLASE
FBgn0036282	Smyd4-2	0	0.0780918	0.105017	2.19823	0	0.134934	0.521535	0.700961	group1	FALSE	FLASE	TRUE	FLASE
FBgn0036319	Ent3	0.0489105	0.0885247	0.514127	1.3148	0.071715	0.344659	1.19029	1.82678	group1	FALSE	TRUE	FLASE	FLASE
FBgn0036346	CG11251	0	0	0	1.23053	0	0.0349351	0.0868751	0.258359	group1	FALSE	TRUE	FLASE	FLASE
FBgn0036364	CG14109	0	0	0.248912	1.92016	0	0.134934	0.393273	0.731264	group1	FALSE	FLASE	FLASE	FLASE
FBgn0036411	Sox21a	0	0	0.143699	3.28737	0.236803	0.0692043	0.0584941	0.254482	group1	FALSE	TRUE	FLASE	TRUE
FBgn0036433	CG9628	0.222166	0.132211	0.577352	1.34068	0.0996214	0.316304	0.350525	0.928332	group1	FALSE	TRUE	FLASE	TRUE
FBgn0036485	FucTA	0.676874	0.208663	0.939602	2.06757	0.388824	0.399464	1.26943	1.57731	group1	FALSE	FLASE	FLASE	TRUE
FBgn0036494	Toll-6	0.0246625	0.0357395	1.49047	7.72347	0.327488	2.07872	2.78048	3.37144	group1	TRUE	TRUE	FLASE	TRUE
FBgn0036567	CG13074	0	0.108487	0.419481	0.978504	0.236803	0.344593	1.11582	2.71672	group1	FALSE	FLASE	TRUE	FLASE
FBgn0036569	IleRS-m	0.923838	0.773783	1.59047	3.93014	1.18507	1.08963	1.70107	2.07517	group1	FALSE	FLASE	FLASE	FLASE
FBgn0036646	CR18217	0.372743	0.34038	2.09362	5.34091	0.526343	0.667709	1.2614	2.11297	group1	FALSE	FLASE	TRUE	FLASE
FBgn0036648	CG4098	0.564716	0.598372	1.89994	3.25686	0.941251	0.287724	1.04757	1.55959	group1	FALSE	TRUE	TRUE	FLASE
FBgn0036652	CG13032	0	0	0.231291	1.23487	0	0.102365	0.271295	0.540848	group1	FALSE	FLASE	FLASE	FLASE
FBgn0036670	CG13029	0.856955	1.30292	1.90188	3.32705	0.821544	1.57825	1.613	1.52605	group1	FALSE	FLASE	FLASE	FLASE
FBgn0036698	CG7724	0	0.167892	0.298539	1.2687	0	0.344527	0.970152	1.22597	group1	FALSE	TRUE	FLASE	FLASE
FBgn0036723	CG12229	0.201217	0.0707829	0.39224	1.3076	0.335189	0.258321	0.239902	0.74224	group1	FALSE	TRUE	FLASE	FLASE
FBgn0036730	qjt	0.131267	0.247028	1.26653	2.93443	0.180241	0.622269	0.65999	1.33351	group1	FALSE	FLASE	FLASE	FLASE
FBgn0036771	Wdr92	0.843629	0.222181	2.21684	5.17119	0.737364	0.874906	1.34775	2.17499	group1	FALSE	FLASE	TRUE	FLASE
FBgn0036849	CG14079	0.49844	0.0962294	0.366263	1.75738	0.577874	0.0349351	0.426423	1.11479	group1	FALSE	FLASE	FLASE	FLASE
FBgn0036857	Aldh7A1	1.42238	0.481266	1.83076	4.09354	1.14984	0.836005	1.81116	3.16375	group1	FALSE	TRUE	FLASE	FLASE
FBgn0036862	Gbs-76A	0.143135	0	0.227133	2.99466	0	0.0690441	1.19061	2.73468	group1	FALSE	TRUE	TRUE	TRUE
FBgn0036890	CG9368	0	0.0179804	0.430144	1.08476	0.0293143	0.0690441	0.618384	1.49772	group1	FALSE	FLASE	TRUE	FLASE
FBgn0036895	ms(3)76Cc	0.0727576	0.0203957	0.963911	3.73483	0.106279	0.0521714	0.548177	2.82397	group1	FALSE	TRUE	TRUE	FLASE
FBgn0036931	CG14183	0.187496	0.0532827	0.748106	2.94359	0.140955	0.150947	0.410091	0.671462	group1	FALSE	TRUE	FLASE	FLASE
FBgn0036948	CG7298	0	0	0.0880844	1.00941	0	0.134934	0.478291	0.550049	group1	FALSE	TRUE	TRUE	FLASE
FBgn0036975	CG5618	0.457149	0.549241	1.71982	3.96654	0.391939	0.587448	2.11142	2.10584	group1	FALSE	FLASE	FLASE	FLASE
FBgn0036977	CG5665	0.209175	0.194112	1.28848	4.40876	0.58776	0.358319	0.558843	2.24914	group1	FALSE	FLASE	FLASE	FLASE
FBgn0036978	Toll-9	0	0	0.274372	2.52723	0	0.150947	0.393273	1.19283	group1	FALSE	FLASE	TRUE	TRUE
FBgn0036986	CG5282	0	0.0179804	0.142963	0.558391	0	0.0692043	0.0868751	0.467055	group1	FALSE	FLASE	TRUE	FLASE
FBgn0036993	CG5910	0	0	0.336073	0.882846	0.140033	0.464702	0.773144	1.29468	group1	FALSE	TRUE	FLASE	TRUE
FBgn0037022	CG11396	1.78213	0.933441	2.41642	4.97079	1.86794	0.922279	1.15265	2.25158	group1	FALSE	TRUE	TRUE	FLASE
FBgn0037042	CG12984	0	0	0.187803	0.709481	0.0182657	0	0.12976	0.159418	group1	FALSE	TRUE	TRUE	FLASE
FBgn0037046	CG10581	0.120432	0.146805	0.963236	2.19575	0.384925	0.151099	0.709138	1.29033	group1	FALSE	TRUE	FLASE	FLASE
FBgn0037060	CG10508	0.230534	0.291622	0.719414	1.27081	0.294978	0.587615	0.734077	0.885107	group1	FALSE	FLASE	TRUE	FLASE
FBgn0037065	CG12974	0.0246625	0.136029	1.32288	2.72817	0.173016	0.31627	0.628073	1.07676	group1	FALSE	TRUE	TRUE	FLASE
FBgn0037140	SLC22A	0.657877	0.142376	0.393684	1.46156	0.988074	0.37237	1.38083	1.35973	group1	FALSE	TRUE	TRUE	FLASE
FBgn0037153	olf413	0	0	0.293371	1.77233	0.126998	0.527438	0.566478	1.1032	group1	FALSE	TRUE	FLASE	TRUE
FBgn0037183	CG14451	0.241095	0.122207	0.870985	1.82017	0.225487	0.575745	0.961217	1.84365	group1	FALSE	TRUE	TRUE	FLASE
FBgn0037254	CG14651	0.377302	0.628032	1.06874	2.91549	0.205262	1.03054	0.875895	1.45959	group1	FALSE	TRUE	TRUE	FLASE
FBgn0037276	CG17387	0	0.00901823	0.0626788	0.424055	0	0.0691242	0.114709	0.352219	group1	FALSE	TRUE	TRUE	FLASE
FBgn0037290	CG1124	0.0246625	0.0465301	0.120151	1.31092	0	0.119013	0.116055	0.0316033	group1	FALSE	TRUE	FLASE	FLASE
FBgn0037296	Prosbeta2R2	0	0.222635	0.70241	2.44892	0	0.258531	0.415822	0.686934	group1	FALSE	TRUE	FLASE	FLASE
FBgn0037431	CG17917	0	0	0.544574	2.51069	0	0	0.0896193	1.2	group1	FALSE	FLASE	FLASE	FLASE
FBgn0037432	CG10298	0	0	0.524141	2.56366	0	0.0349351	0.198943	1.04872	group1	FALSE	FLASE	FLASE	FLASE
FBgn0037433	CG17919	0.0727576	0.134834	0.242403	1.63934	0.211889	0.0858801	0.224714	0.955209	group1	FALSE	FLASE	FLASE	FLASE
FBgn0037436	Hr83	0	0	0.62958	1.26869	0	0.0858009	0.0584941	0.80468	group1	FALSE	TRUE	TRUE	FLASE
FBgn0037467	Ufl1	3.91109	3.94187	4.77694	5.82326	3.86258	3.93491	4.30624	4.58229	group1	FALSE	FLASE	TRUE	FLASE
FBgn0037550	CG9667	4.91396	5.37194	5.82776	6.3162	4.9503	5.1938	5.34976	5.40517	group1	FALSE	TRUE	TRUE	FLASE
FBgn0037561	CG9630	2.2992	2.01071	3.17551	5.54851	2.77377	1.70361	1.95152	2.92733	group1	FALSE	TRUE	TRUE	FLASE
FBgn0037569	tex	5.21184	5.80405	6.5803	7.50774	5.39804	5.68498	5.40005	5.74593	group1	TRUE	TRUE	FLASE	TRUE
FBgn0037571	CG11694	0	0.0179804	0.102497	0.440656	0	0	0.0295435	0.217722	group1	FALSE	TRUE	FLASE	FLASE
FBgn0037579	COX7AL	0.0123839	0.110755	0.432267	1.17934	0	0.0349351	0	0.364322	group1	FALSE	FLASE	FLASE	FLASE
FBgn0037633	CG9839	5.02105	4.88524	5.6539	6.56153	5.04656	5.1827	5.1993	5.31597	group1	FALSE	TRUE	TRUE	FLASE
FBgn0037635	CG9837	0.0368374	0.0441582	0.535823	1.21203	0.534835	0.76463	0.628545	0.76993	group1	TRUE	TRUE	FLASE	FLASE
FBgn0037661	Ada	2.99196	2.84836	3.21213	4.32484	2.46557	2.61547	3.04205	2.90978	group1	FALSE	TRUE	FLASE	FLASE
FBgn0037668	CG16736	0.0614724	0.0441582	0.26743	0.630888	0	0.118819	0.172055	0.171598	group1	FALSE	FLASE	FLASE	FLASE
FBgn0037672	sage	0	0.052528	0.247772	0.974896	0.106279	0	0.172702	0.611501	group1	FALSE	FLASE	TRUE	FLASE
FBgn0037712	CG16789	0	0.160167	0.93454	2.84688	0.225487	0.287724	0.531894	1.85406	group1	FALSE	FLASE	TRUE	FLASE
FBgn0037726	CG9492	0	0.0179804	0.222268	0.565693	0	0.135049	0.220965	0.470235	group1	FALSE	TRUE	TRUE	FLASE
FBgn0037727	Nepl12	0	0	0.126473	1.91385	0.0363031	0.134934	0.658142	0.959266	group1	FALSE	TRUE	FLASE	FLASE
FBgn0037730	CG9444	0	0.0357395	0.564526	2.03139	0.113844	0.0692043	0.4391	0.660077	group1	FALSE	FLASE	TRUE	FLASE
FBgn0037736	side-VII	0	0	0.573925	2.70251	0.0293143	0.166859	0.357636	1.34959	group1	FALSE	FLASE	FLASE	FLASE
FBgn0037750	Whamy	0.0246625	0.040507	0.401993	1.13224	0.316863	0.0690441	0.534918	0.976193	group1	FALSE	FLASE	TRUE	FLASE
FBgn0037751	topi	0.0246625	0.0579927	0.248684	0.891432	0.167566	0.198166	0.903782	0.938153	group1	FALSE	FLASE	FLASE	FLASE
FBgn0037772	Spn85F	0.122866	0.106215	0.963712	2.37227	0.238096	0.372305	0.46095	1.33158	group1	FALSE	TRUE	FLASE	FLASE
FBgn0037816	CG6345	0.993803	1.13612	2.54694	4.46758	1.36909	0.733041	0.731005	2.01378	group1	FALSE	TRUE	TRUE	FLASE
FBgn0037824	CG14684	0.0851144	0.0102339	0.416239	2.48453	0	0.182523	0.195125	0.831078	group1	FALSE	FLASE	FLASE	FLASE
FBgn0037835	CG14687	0	0	0.167728	0.550478	0	0.228593	0.309101	0.629423	group1	FALSE	FLASE	TRUE	FLASE
FBgn0037842	CG6567	1.12804	1.02927	1.171	2.8206	1.7634	1.63075	1.61966	2.08732	group1	FALSE	TRUE	TRUE	FLASE
FBgn0037846	CG6574	1.81466	1.98416	2.67173	3.58333	2.00618	2.14435	1.98067	2.69972	group1	FALSE	TRUE	TRUE	TRUE
FBgn0037853	CG14696	0.197841	0.203545	0.392977	0.902854	0.430339	0.412617	0.849889	0.980191	group1	FALSE	FLASE	TRUE	FLASE
FBgn0037896	ninaG	0	0	0.152495	1.75612	0	0.0690441	0.298191	0.46923	group1	FALSE	FLASE	FLASE	FLASE
FBgn0037897	CG5270	2.29556	1.83057	2.74882	6.0328	2.61431	1.98907	2.59326	3.40645	group1	FALSE	FLASE	TRUE	FLASE
FBgn0037934	CG6830	0	0.0304864	0.106526	0.341173	0	0.0691242	0.0598941	0.382196	group1	FALSE	FLASE	FLASE	FLASE
FBgn0037950	HisCl1	0	0	1.10758	2.26684	0	0.358253	0.574074	1.03466	group1	FALSE	TRUE	FLASE	FLASE
FBgn0038014	CG10041	0	0.11197	0.747702	1.81299	0	0.135011	0.425086	1.67226	group1	FALSE	TRUE	TRUE	FLASE
FBgn0038037	Cyp9f2	0.634155	0.428591	0.633862	2.56798	0.618354	0.102522	0.404591	1.1214	group1	FALSE	FLASE	TRUE	FLASE
FBgn0038042	Scgbeta	0	0.0203957	0.397184	1.06456	0	0.102365	0.861948	1.84945	group1	FALSE	FLASE	TRUE	FLASE
FBgn0038067	CG11598	0	0.0179804	0.485733	1.68847	0	0	0.302929	1.52291	group1	FALSE	FLASE	FLASE	FLASE
FBgn0038068	CG11600	0	0	0.197028	1.35527	0.0363031	0.0349351	0.319929	1.55974	group1	FALSE	TRUE	FLASE	FLASE
FBgn0038073	CG14395	0	0.104667	0.0452393	0.398032	0	0.0690441	1.03322	1.8524	group1	FALSE	FLASE	TRUE	FLASE
FBgn0038095	Cyp304a1	0	0.0706151	0.425139	1.3983	0.0363031	0.0349351	0.0584941	1.60596	group1	FALSE	TRUE	TRUE	FLASE
FBgn0038113	CG11668	0	0.164227	1.02185	1.9664	0.106279	0.31654	1.45177	2.37119	group1	FALSE	FLASE	FLASE	FLASE
FBgn0038134	wntD	1.24988	3.06384	3.6747	6.61861	2.4422	3.86753	3.01993	4.20431	group1	TRUE	TRUE	TRUE	FLASE
FBgn0038143	CG9813	0	0.0706151	0.448006	0.928265	0	0.102365	0	0.30296	group1	FALSE	FLASE	FLASE	FLASE
FBgn0038151	yellow-e2	0.0489105	0.271631	0.893566	2.13013	0.140033	0.301999	0.397708	0.916359	group1	FALSE	TRUE	FLASE	FLASE
FBgn0038163	CG10841	0	0.0752689	0.0855351	0.882688	0.0862144	0.0349351	0.263744	0.395988	group1	FALSE	TRUE	FLASE	FLASE
FBgn0038165	Task6	0.0278666	0.052528	0.462887	0.973746	0	0.13524	0.361047	0.540848	group1	FALSE	TRUE	TRUE	TRUE
FBgn0038166	CG9588	1.89274	1.57592	2.82155	4.83246	1.65699	0.622323	1.05336	2.17309	group1	FALSE	TRUE	TRUE	FLASE
FBgn0038172	Adgf-D	0	0.0203957	1.00317	2.49271	0.106279	0.166859	0.842587	1.6901	group1	FALSE	FLASE	TRUE	FLASE
FBgn0038173	Adgf-C	0	0	0.386778	1.61407	0.0182657	0.134934	0.344793	0.956284	group1	FALSE	FLASE	FLASE	FLASE
FBgn0038183	CG9286	2.45138	2.93675	3.39828	5.36044	2.80312	3.31239	2.78875	3.63027	group1	FALSE	TRUE	TRUE	FLASE
FBgn0038194	Cyp6d5	0.0246625	0.0203957	1.44382	3.167	0.173016	0.287655	0.389123	1.36325	group1	FALSE	TRUE	FLASE	FLASE
FBgn0038202	CG12402	0.0246625	0	0.389674	1.157	0	0.135011	0.373747	0.550207	group1	FALSE	FLASE	FLASE	TRUE
FBgn0038207	CG14356	0	0	0.351724	0.776421	0.0363031	0	0.0295435	0.225269	group1	FALSE	TRUE	FLASE	FLASE
FBgn0038272	CG7265	5.18651	5.67124	6.15739	7.03646	5.36337	5.64781	5.81659	5.9094	group1	FALSE	FLASE	TRUE	FLASE
FBgn0038290	CG6912	0.812491	1.01663	0.952642	1.71308	0.740735	0.950348	0.999942	1.61914	group1	FALSE	FLASE	TRUE	FLASE
FBgn0038330	CG14868	2.31364	1.62676	1.91345	3.04216	1.66103	1.91534	2.43824	2.84194	group1	FALSE	TRUE	FLASE	FLASE
FBgn0038342	B9d1	0	0	0.0434014	0.703052	0	0	0.0295435	0.346949	group1	FALSE	TRUE	FLASE	FLASE
FBgn0038361	Uros2	0.324389	0	0.548732	1.82209	0.0363031	0.0690441	0.0584941	0.916726	group1	FALSE	FLASE	FLASE	FLASE
FBgn0038365	CG9593	0	0	0.178877	0.506234	0	0.0690441	0.128427	0.483543	group1	FALSE	FLASE	FLASE	FLASE
FBgn0038371	Pbp45	2.81644	3.16665	3.02023	3.53316	2.66913	3.10349	3.15303	2.93377	group1	FALSE	FLASE	TRUE	FLASE
FBgn0038373	CG4546	0	0	0.128703	1.03233	0	0	0.142015	0.76381	group1	FALSE	FLASE	FLASE	FLASE
FBgn0038396	CG5013	3.78029	4.19457	4.96711	6.01521	3.96131	4.21406	4.10192	4.35957	group1	FALSE	TRUE	TRUE	FLASE
FBgn0038414	CG6901	0	0.0179804	0.115785	0.272392	0.0293143	0.102444	0.478291	1.03455	group1	FALSE	FLASE	FLASE	FLASE
FBgn0038431	CG10405	0.39089	0.355014	1.34222	3.15247	0.316863	0.539711	1.06872	1.64417	group1	FALSE	TRUE	TRUE	FLASE
FBgn0038449	CG17562	0	0.0706151	0.0619011	0.14915	0.0363031	0.134934	0.298191	0.275103	group1	FALSE	TRUE	FLASE	FLASE
FBgn0038469	CG4009	0	0	0.147126	0.306044	0	0	0.0584941	1.20794	group1	FALSE	FLASE	TRUE	FLASE
FBgn0038540	CG14321	0	0	0.62486	3.22988	0.0363031	0.0349351	0.496221	0.852395	group1	FALSE	TRUE	TRUE	FLASE
FBgn0038565	CG7794	0	0.0203957	0.574185	1.14473	0	0.0349351	0.195125	0.599784	group1	FALSE	TRUE	TRUE	FLASE
FBgn0038579	CG14313	0.153801	0	0.52554	1.08636	0	0.0349351	0.23743	1.10739	group1	FALSE	TRUE	TRUE	FLASE
FBgn0038598	CG7131	0.47134	0.494169	1.45628	2.91579	0.764376	0.344857	1.02448	1.77421	group1	FALSE	FLASE	FLASE	FLASE
FBgn0038609	Nup43	2.84875	2.27499	3.56942	6.46714	3.32173	1.91981	2.23866	3.35852	group1	FALSE	FLASE	TRUE	FLASE
FBgn0038621	CG10864	0	0.00901823	0.991567	2.20359	0.274436	0.228521	0.668699	1.61189	group1	FALSE	TRUE	FLASE	FLASE
FBgn0038629	CG14304	0	0	0.0634562	0.506825	0	0.0690441	0.343644	0.515642	group1	FALSE	TRUE	FLASE	FLASE
FBgn0038638	CG7702	0.98938	1.18437	1.11752	2.74408	1.082	0.722848	1.51387	2.55849	group1	FALSE	FLASE	FLASE	FLASE
FBgn0038658	CG14292	0	0	0.18328	0.408113	0	0	0.160054	0.199691	group1	FALSE	FLASE	FLASE	FLASE
FBgn0038660	CG14291	1.77106	1.41658	1.89543	4.03809	1.69896	2.41677	2.27401	2.50614	group1	FALSE	FLASE	TRUE	TRUE
FBgn0038665	euc	0.165486	0.3308	1.30942	2.73771	0.0506704	0.273271	0.102218	0.992112	group1	FALSE	FLASE	FLASE	FLASE
FBgn0038666	Smu1	5.36857	5.4431	6.20717	7.1091	5.34385	5.8383	5.90082	6.05988	group1	FALSE	FLASE	FLASE	FLASE
FBgn0038676	CG6026	0	0	0.313838	0.732025	0	0.166784	0.142015	0.0884573	group1	FALSE	TRUE	FLASE	FLASE
FBgn0038680	Cyp12a5	0	0.0179804	0.0431383	0.453559	0	0.0520904	0.114709	0.277015	group1	FALSE	FLASE	FLASE	FLASE
FBgn0038690	CG11703	0.0246625	0	0.206664	0.747988	0.0580449	0.31627	0.344793	0.698109	group1	FALSE	TRUE	TRUE	FLASE
FBgn0038693	unc79	0	0.0203957	1.50953	3.61897	0.173467	0.182486	0.88519	2.45908	group1	FALSE	TRUE	FLASE	FLASE
FBgn0038705	CG11626	0	0.0179804	0.0855351	0.46284	0	0	0.116055	0.124374	group1	FALSE	FLASE	FLASE	FLASE
FBgn0038752	CG4462	0	0	0.0873202	1.14166	0	0.0520904	0.436408	1.51751	group1	FALSE	TRUE	FLASE	FLASE
FBgn0038784	CG4362	0	0	0.114534	0.514392	0	0.0690441	0.593502	0.720484	group1	FALSE	TRUE	FLASE	FLASE
FBgn0038788	Sirt2	0.209175	0.168363	1.88559	3.80845	0.299541	0.198093	0.742586	1.43308	group1	FALSE	TRUE	TRUE	FLASE
FBgn0038837	KaiR1D	0	0	0.242648	0.641107	0	0.0690441	0.310278	1.44877	group1	FALSE	TRUE	FLASE	FLASE
FBgn0038859	Obp93a	0	0.0102339	0.0631973	0.497412	0.0293143	0.0690441	0.0309718	0.122248	group1	FALSE	FLASE	FLASE	FLASE
FBgn0038869	Smyd5	0.950462	0.872503	1.55498	3.05356	1.06549	0.775171	1.43893	1.75636	group1	FALSE	FLASE	TRUE	FLASE
FBgn0038881	CG16791	0	0	2.26894	4.96428	0.224617	1.51133	2.6739	3.68392	group1	FALSE	TRUE	TRUE	TRUE
FBgn0038889	Fancm	1.67294	0.675712	1.35429	4.96705	1.85868	0.835863	1.16891	2.62369	group1	FALSE	TRUE	TRUE	FLASE
FBgn0038894	CG15497	0.499579	0.910213	1.76649	3.33576	0.968649	0.835816	1.21561	2.93456	group1	FALSE	TRUE	FLASE	FLASE
FBgn0038902	CG6800	0.0310636	0.0603419	0.349297	1.37114	0.0929335	0.102365	0.373747	0.864144	group1	FALSE	TRUE	TRUE	FLASE
FBgn0038909	CG6569	0.763496	0.904184	1.54808	2.54618	0.600621	0.722924	0.888739	1.84462	group1	FALSE	TRUE	FLASE	FLASE
FBgn0038926	CG13409	0.425915	1.12189	1.79672	2.98713	1.06185	1.76765	1.93114	3.33865	group1	FALSE	FLASE	TRUE	FLASE
FBgn0038934	Gld2	0.16439	0.040507	0.737915	2.96323	0.0580449	0.622269	1.18405	1.68168	group1	FALSE	TRUE	TRUE	TRUE
FBgn0038953	CG18596	3.35373	2.11124	3.94955	6.32948	3.6721	2.26341	2.79314	3.73849	group1	FALSE	TRUE	TRUE	FLASE
FBgn0038973	Pebp1	0.0246625	0	0.290607	0.868774	0	0	0.114709	0.409995	group1	FALSE	FLASE	TRUE	FLASE
FBgn0039015	Takl2	0	0.0203957	0.149813	0.483281	0.243716	0	0.313216	0.257973	group1	FALSE	FLASE	FLASE	TRUE
FBgn0039048	CG17111	0.120432	0	0.575094	1.29459	0.0580449	0	0.298191	1.84578	group1	FALSE	FLASE	FLASE	FLASE
FBgn0039051	CG17109	0	0	0.198193	0.433742	0.071715	0.166859	0.170112	1.0037	group1	FALSE	FLASE	FLASE	FLASE
FBgn0039054	Cow	0.0789493	0.090043	0.129941	0.838479	0.071715	0	0.25126	0.578236	group1	FALSE	FLASE	TRUE	FLASE
FBgn0039069	CG6763	0.214809	0.211499	1.56416	3.268	0.113844	0.34446	0.930962	2.14761	group1	FALSE	TRUE	FLASE	FLASE
FBgn0039070	CG17083	0	0	0.635257	1.90228	0	0.0692043	0.663891	1.79123	group1	FALSE	TRUE	FLASE	FLASE
FBgn0039101	CG16710	0.277718	0.356867	1.51425	2.9332	0.471425	0.198239	0.431299	1.31948	group1	FALSE	FLASE	FLASE	FLASE
FBgn0039102	SPE	0	0.0923407	0.437447	1.2001	0	0	0.120087	0.74293	group1	FALSE	FLASE	FLASE	FLASE
FBgn0039152	Root	0.064008	0.233784	0.20596	0.884385	0.110066	0.118935	0.102898	0.273379	group1	FALSE	FLASE	TRUE	FLASE
FBgn0039154	Npc2f	0.0246625	0	0.758125	1.88119	0	0.0690441	0.398815	0.689665	group1	FALSE	TRUE	FLASE	FLASE
FBgn0039201	CG13617	0	0.00901823	0.786301	3.25908	0.153865	0.45171	0.556365	1.50842	group1	FALSE	TRUE	FLASE	FLASE
FBgn0039202	CG13622	0	0	0.033136	1.09634	0	0.0690441	0.172055	0.509311	group1	FALSE	TRUE	FLASE	FLASE
FBgn0039258	beta4GalT7	1.99269	1.24606	2.40034	3.92474	2.48812	1.24696	1.40688	2.60935	group1	FALSE	FLASE	FLASE	FLASE
FBgn0039290	CG13654	0.276039	0.651747	1.76638	4.12364	0.287043	0.197946	0.423455	1.39353	group1	FALSE	TRUE	FLASE	FLASE
FBgn0039294	Cad96Cb	0.0906764	0.0381253	0.147615	1.39497	0.0506704	0	0.413634	0.540689	group1	FALSE	FLASE	FLASE	TRUE
FBgn0039343	CG5111	0.102309	0.00901823	0.882614	2.56744	0.106279	0.197946	1.26019	1.9245	group1	FALSE	TRUE	TRUE	FLASE
FBgn0039408	CG14551	0	0	0.0988526	0.590772	0	0.0175733	0.260095	0.211538	group1	FALSE	FLASE	TRUE	FLASE
FBgn0039494	grass	0.0998398	0.297196	0.453441	1.86492	0.298715	0.0350171	0.220965	0.911812	group1	FALSE	FLASE	TRUE	FLASE
FBgn0039495	CG5909	0.153801	0.0579927	0.69866	2.31886	0.391552	0.0690441	0.379063	1.47283	group1	FALSE	FLASE	FLASE	FLASE
FBgn0039500	CG5984	0.0727576	0	0.125976	0.913432	0.0293143	0.102444	0.272503	0.829906	group1	FALSE	FLASE	TRUE	FLASE
FBgn0039503	CG14262	0.0246625	0.128131	0.223891	0.3735	0.0648961	0.258602	0.114709	0.280642	group1	FALSE	FLASE	TRUE	FLASE
FBgn0039508	CG3368	0.789446	0.783916	1.74237	4.32174	1.92633	0.81582	2.52842	4.10118	group1	FALSE	TRUE	TRUE	FLASE
FBgn0039530	Tusp	0.275531	0.106942	0.610413	1.47784	0.29372	0	0.297005	1.36828	group1	FALSE	FLASE	TRUE	FLASE
FBgn0039536	unc80	0	0	0.0452393	1.92704	0.0862144	0.102365	0.706666	1.47066	group1	FALSE	FLASE	FLASE	FLASE
FBgn0039591	CG9988	0	0.164576	0	0.560318	0.113844	0.0690441	0.246349	1.314	group1	FALSE	TRUE	FLASE	FLASE
FBgn0039628	CG11841	0.0310636	0	0.145168	0.681276	0.071715	0.197946	0.723753	1.05587	group1	FALSE	TRUE	FLASE	FLASE
FBgn0039629	CG11842	0	0.0265031	0.156978	0.806409	0.156619	0.385611	0.604318	1.39026	group1	FALSE	TRUE	TRUE	FLASE
FBgn0039647	jus	0.340091	0.471117	0.335215	1.50439	0.117144	0.515354	0.397708	0.33415	group1	FALSE	FLASE	FLASE	FLASE
FBgn0039648	CG14515	0.0123839	0	0	1.52848	0	0	0.0889337	0.143155	group1	FALSE	FLASE	TRUE	FLASE
FBgn0039655	CG14507	0.0489105	0.0788332	0.636714	2.49609	0.0823633	0.344924	0.49132	1.42706	group1	FALSE	TRUE	TRUE	FLASE
FBgn0039679	ppk19	0	0.033522	0	0.139659	0.0996214	0.73347	2.2129	2.15709	group1	FALSE	TRUE	TRUE	FLASE
FBgn0039749	CG11498	0.0246625	0.0532827	0.229445	1.3651	0.342063	0.922102	1.31768	0.944781	group1	FALSE	TRUE	FLASE	TRUE
FBgn0039752	CG15530	0	0.0179804	0.221571	0.7731	0	0	0.142015	0.130521	group1	FALSE	FLASE	TRUE	FLASE
FBgn0039776	PH4alphaEFB	0.120432	0.197154	1.5164	5.25403	0.173016	0.371981	1.02841	1.7819	group1	FALSE	TRUE	FLASE	TRUE
FBgn0039787	CG9702	0	0	0.0963223	0.41897	0.0363031	0	0.0882479	0.113928	group1	FALSE	TRUE	TRUE	FLASE
FBgn0039789	CG9717	0	0	0.106526	0.562243	0.0363031	0	0.0612927	0.830036	group1	FALSE	FLASE	TRUE	FLASE
FBgn0039797	eIF4H2	0	0	0.335215	1.01012	0	0.198019	0.144657	0.518716	group1	FALSE	FLASE	FLASE	FLASE
FBgn0039808	CG12071	0	0	0.701077	2.53287	0.341247	0.228449	0.481429	2.19616	group1	FALSE	FLASE	FLASE	TRUE
FBgn0039836	CG1750	1.05592	1.52945	1.84272	3.23669	1.49762	1.85304	1.81294	1.63428	group1	FALSE	FLASE	FLASE	FLASE
FBgn0039848	Loxl1	0.226012	0.138255	0.194901	2.62748	0.29372	0.0349351	0.332994	1.52493	group1	FALSE	FLASE	TRUE	FLASE
FBgn0039855	CG1638	0.0489105	0.42271	0.423121	2.01486	0.249742	0.55188	0.638634	1.29014	group1	FALSE	FLASE	FLASE	FLASE
FBgn0039856	CG1774	0.3359	0.419082	0.448006	1.26893	0.352092	0.330868	0.7691	0.823248	group1	FALSE	TRUE	TRUE	FLASE
FBgn0039900	Syt7	0.209175	0.183175	0.682337	2.23917	0.133531	0.399305	0.276121	1.19171	group1	FALSE	TRUE	FLASE	TRUE
FBgn0039911	CG1909	0.096217	0.17054	0.546615	2.13234	0.206143	0.243711	0.795329	1.56296	group1	FALSE	TRUE	FLASE	FLASE
FBgn0039916	Ekar	0.143135	0.0639433	0.339165	1.4505	0	0.151023	0.578476	0.908116	group1	FALSE	TRUE	FLASE	FLASE
FBgn0039928	Cals	4.38597	4.31661	4.52108	6.84055	4.3981	4.35241	4.46237	5.0211	group1	FALSE	FLASE	FLASE	FLASE
FBgn0040001	FASN3	0.119301	0.207789	1.85892	5.15768	0.327488	1.022	2.0224	2.87798	group1	FALSE	TRUE	FLASE	FLASE
FBgn0040038	klhl10	0	0	0.562707	1.50788	0.071715	0.118974	0.0868751	0.0928058	group1	FALSE	TRUE	FLASE	FLASE
FBgn0040045	CR12460	0.0123839	0.0381253	0.218448	1.09329	0.0580449	0.0520904	0.396601	0.766941	group1	FALSE	TRUE	FLASE	FLASE
FBgn0040102	lectin-24Db	0	0.157975	0.485168	1.46105	0.205262	0.0690441	0.27371	0.700677	group1	FALSE	TRUE	FLASE	FLASE
FBgn0040106	lectin-21Cb	0	0	0.0441892	0.564733	0	0.0858801	0.0584941	0.231199	group1	FALSE	TRUE	FLASE	FLASE
FBgn0040333	brv3	0.0727576	0	0.373283	1.11257	0.0293143	0.182671	0.458829	1.337	group1	FALSE	TRUE	FLASE	FLASE
FBgn0040342	CG3706	0.278731	0.0203957	0.804598	2.5613	0.140494	0.49031	1.26232	2.37195	group1	FALSE	TRUE	TRUE	FLASE
FBgn0040345	CG3708	0.311301	0.32808	0.943971	2.50341	0.695421	0.656615	1.00864	1.95587	group1	FALSE	FLASE	FLASE	FLASE
FBgn0040357	CG14624	0	0	0	0.429961	0.106279	0.0349351	0.102218	0.409822	group1	FALSE	FLASE	TRUE	FLASE
FBgn0040363	CG11384	0	0.0661145	0.0415611	0.212699	0.0293143	0	0.0584941	0.0884573	group1	FALSE	FLASE	FLASE	FLASE
FBgn0040487	BobA	4.25736	5.7449	6.08379	7.88141	4.45511	4.16821	6.1131	5.4857	group1	FALSE	TRUE	FLASE	FLASE
FBgn0040491	Buffy	0	0	0.0751802	0.606503	0	0.0349351	0.352811	0.493117	group1	TRUE	FLASE	FLASE	FLASE
FBgn0040505	Alk	0	0.0234526	0.29832	4.70767	0	0.451833	1.67756	0.790426	group1	FALSE	TRUE	TRUE	FLASE
FBgn0040514	CG17169	0	0.0487277	0.126348	0.314738	0	0	0.0605936	0.111787	group1	FALSE	TRUE	FLASE	FLASE
FBgn0040528	CG15864	0.0906764	0.140957	0.414629	0.762275	0.140955	0.0858405	0.222216	0.686934	group1	FALSE	FLASE	FLASE	FLASE
FBgn0040609	CG3348	0.153801	0.175576	0.466027	0.93807	0.0648961	0.0691643	0.293163	0.671172	group1	FALSE	FLASE	FLASE	FLASE
FBgn0040682	CG14664	0	0	0.360805	1.38109	0	0.0690441	0.301746	1.59757	group1	FALSE	FLASE	FLASE	FLASE
FBgn0040697	Teh3	0.153801	0.0706151	0.299529	2.42947	0.192806	0.135011	1.17166	1.18734	group1	FALSE	FLASE	TRUE	FLASE
FBgn0040765	luna	0	0.0357395	0.128208	1.64995	0	0.102365	0.0440914	0.21573	group1	FALSE	TRUE	FLASE	TRUE
FBgn0040809	CG13465	3.65435	4.51327	5.19877	7.09536	3.63558	3.43297	5.2924	4.69716	group1	TRUE	TRUE	FLASE	FLASE
FBgn0040906	CG15579	0	0.0203957	0.0973347	0.514392	0.0293143	0	0.0295435	0.159624	group1	FALSE	FLASE	FLASE	FLASE
FBgn0041096	rols	0.0789493	0.052528	0.149691	0.897683	0.119969	0.166784	0.572113	0.85777	group1	FALSE	TRUE	FLASE	TRUE
FBgn0041156	exex	0	0	0.42773	3.71521	0.236803	1.3472	3.693	2.32758	group1	FALSE	TRUE	FLASE	TRUE
FBgn0041233	Gr59e	0.0246625	0.0203957	1.09124	2.82412	0.133531	0.884219	0.758161	2.73155	group1	FALSE	FLASE	TRUE	FLASE
FBgn0041234	Gr59f	0.0246625	0.0579927	1.39177	3.03954	0	0.689799	1.11162	3.0126	group1	FALSE	FLASE	FLASE	FLASE
FBgn0041241	Gr47b	0.0552051	0.0133124	0.213318	1.47693	0.0862144	0.287862	0.525594	1.71824	group1	FALSE	FLASE	TRUE	FLASE
FBgn0041246	Gr32a	0.288947	0.0268873	0.410458	1.0205	0.0648961	0.135087	0.532903	2.03133	group1	FALSE	FLASE	FLASE	FLASE
FBgn0041711	yellow-e	0	0	0.431952	1.1473	0	0.0690441	0.143337	1.09455	group1	FALSE	TRUE	TRUE	FLASE
FBgn0042106	CG18754	0.0246625	0	0.857992	2.10655	0	0.0349351	0.248807	0.975485	group1	FALSE	FLASE	FLASE	FLASE
FBgn0042207	CG18530	0.328613	0.307563	1.08532	2.46385	0.334384	0.412775	0.358774	1.00081	group1	FALSE	FLASE	FLASE	FLASE
FBgn0042627	FASN2	0.0489105	0.255623	0.183041	1.85611	0.0755947	0.243569	1.4103	1.35928	group1	FALSE	FLASE	TRUE	FLASE
FBgn0043005	prt	0	0.0265031	0.0209302	0.133463	0	0.258391	1.43866	0.55068	group1	FALSE	FLASE	TRUE	FLASE
FBgn0043043	Desat2	0	0	0.343013	0.926925	0.071715	0.135011	0.0584941	0.319567	group1	FALSE	FLASE	FLASE	FLASE
FBgn0043578	PGRP-SB1	0.742931	0.992936	1.67395	2.50176	0.701091	1.147	1.37917	2.29048	group1	FALSE	TRUE	TRUE	FLASE
FBgn0043792	CG30427	0	0	0.526373	2.01191	0.0580449	0.243462	1.11649	1.04794	group1	FALSE	TRUE	FLASE	FLASE
FBgn0043796	CG12219	1.36503	1.83148	2.56169	3.87048	1.68523	2.30024	1.92397	2.4765	group1	FALSE	FLASE	TRUE	FLASE
FBgn0043865	SA-2	0.0489105	0	0.470906	2.26218	0	0.287586	0.25126	0.292032	group1	FALSE	TRUE	FLASE	TRUE
FBgn0045852	ham	0	0.177741	1.62414	4.94684	0.665484	1.49296	1.14673	1.57676	group1	FALSE	TRUE	FLASE	TRUE
FBgn0046756	asRNA:CR33945	0	0.216698	0.318405	1.08769	0.071715	0.197946	0.478049	0.966629	group1	FALSE	FLASE	TRUE	FLASE
FBgn0046763	CG17278	0.0156154	0	0.183995	1.60367	0	0.198166	0.415822	0.61135	group1	FALSE	FLASE	FLASE	FLASE
FBgn0046999	CG6429	0	0	0.108788	0.27778	0	0.0349351	0.482473	0.655528	group1	FALSE	FLASE	FLASE	FLASE
FBgn0050009	lncRNA:CR30009	0	0	0.161101	0.610039	0	0.0350171	0.220965	0.177752	group1	FALSE	FLASE	FLASE	FLASE
FBgn0050036	CG30036	0	0.0556396	0.186138	0.831168	0	0.258321	0.172702	0.179797	group1	FALSE	TRUE	FLASE	FLASE
FBgn0050049	CG30049	0	0.125935	0.218782	0.432905	0.071715	0.197946	0.698392	0.722308	group1	FALSE	TRUE	FLASE	FLASE
FBgn0050091	CG30091	0.0489105	0.104667	0.867427	2.4217	0	0.656589	0.611974	1.01498	group1	FALSE	TRUE	FLASE	FLASE
FBgn0050099	CG30099	0	0.0179804	1.10389	2.39034	0.071715	0.258321	0.504709	1.28065	group1	FALSE	FLASE	FLASE	FLASE
FBgn0050169	Brca2	0.749499	0.665057	1.75989	4.4655	1.23473	0.690007	1.21747	1.91237	group1	FALSE	FLASE	TRUE	FLASE
FBgn0050172	CG30172	0.726391	1.15531	1.71735	2.87063	0.7036	0.527992	0.436947	0.926504	group1	FALSE	FLASE	FLASE	FLASE
FBgn0050178	CG30178	0.0489105	0.142376	0.589717	1.41573	0.0929335	0.273201	0.359911	0.385392	group1	FALSE	TRUE	FLASE	FLASE
FBgn0050181	ppk3	0.0489105	0.0780918	1.36223	3.13725	0	0.931292	1.32889	3.37664	group1	FALSE	FLASE	TRUE	FLASE
FBgn0050187	CG30187	0.096217	0.190358	0.992734	3.01386	0.452149	0.51556	0.879651	1.56382	group1	FALSE	FLASE	FLASE	TRUE
FBgn0050259	CG30259	0	0	0.226208	0.864578	0.071715	0.166859	0.495187	1.33103	group1	FALSE	TRUE	FLASE	FLASE
FBgn0050286	CG30286	0	0	0.0217304	0.439823	0.0363031	0.0349351	0.572603	1.16036	group1	FALSE	TRUE	FLASE	FLASE
FBgn0050289	CG30289	0	0	1.19205	2.79821	0	0.166934	0.145976	0.463702	group1	FALSE	TRUE	FLASE	FLASE
FBgn0050323	CG30323	0	0	0.0988526	1.02691	0	0.0521309	0.114709	0.582572	group1	FALSE	TRUE	FLASE	FLASE
FBgn0050338	CG30338	0.351329	0.284615	0.942633	1.87687	0.447287	0.477337	1.07374	0.833419	group1	FALSE	TRUE	TRUE	FLASE
FBgn0050357	CG30357	0.0246625	0	0.542054	1.24543	0	0.0692043	0.184599	0.685208	group1	FALSE	TRUE	FLASE	FLASE
FBgn0050362	boly	0	0	0.356914	2.80935	0	0.102365	0.697492	1.49403	group1	FALSE	FLASE	FLASE	FLASE
FBgn0050380	CG30380	0	0.0698694	0.31645	0.877145	0	0.0349351	0.15744	0.134745	group1	FALSE	FLASE	FLASE	FLASE
FBgn0050424	CG30424	0.246606	0.21078	0.195492	2.23237	0.160277	0.412838	0.462009	0.863764	group1	FALSE	TRUE	FLASE	FLASE
FBgn0050428	CG30428	0.297592	0.284212	1.24894	3.95828	0.230723	0.372046	0.921602	1.08933	group1	FALSE	FLASE	FLASE	FLASE
FBgn0050495	CG30495	0.142021	0.113056	0.247316	2.53537	0.0437511	0.0858801	0.413634	1.00716	group1	FALSE	FLASE	FLASE	FLASE
FBgn0050502	fa2h	0.0246625	0.0179804	0.592066	2.2794	0.180241	0.228521	0.566478	0.744868	group1	FALSE	TRUE	TRUE	FLASE
FBgn0051019	CG31019	0	0	1.41881	2.96482	0.252318	0.344527	0.617909	1.96218	group1	FALSE	FLASE	TRUE	FLASE
FBgn0051032	CR31032	0.891881	1.03735	2.04456	3.48967	0.698577	1.55488	1.70074	2.08808	group1	FALSE	FLASE	FLASE	FLASE
FBgn0051038	CG31038	0.452388	0.29087	1.18345	4.23536	0.531299	0.940512	1.44935	2.35842	group1	FALSE	FLASE	FLASE	TRUE
FBgn0051065	ppk31	0.182296	0.0857688	0.336717	1.61981	0.177083	0.228449	0.228454	1.15215	group1	FALSE	FLASE	FLASE	FLASE
FBgn0051111	CG31111	3.80082	4.22216	4.6221	5.13408	4.1081	4.23668	4.30018	4.53287	group1	FALSE	FLASE	FLASE	FLASE
FBgn0051118	RabX4	1.99443	1.99479	2.78583	4.43161	1.80183	1.77271	2.17352	2.56992	group1	FALSE	TRUE	TRUE	FLASE
FBgn0051121	CG31121	0	0	0.221803	0.856614	0	0.0858009	0.278529	0.343304	group1	FALSE	FLASE	FLASE	FLASE
FBgn0051125	CG31125	0.853137	0.747285	2.71677	4.91532	0.472903	1.09834	1.35772	2.05135	group1	FALSE	FLASE	TRUE	FLASE
FBgn0051139	CG31139	0.0246625	0	0.412495	1.19924	0	0.166784	0.0598941	0.585815	group1	FALSE	FLASE	FLASE	FLASE
FBgn0051141	CG31141	0	0	0.929004	2.90904	0	0.102365	0.0909894	0.764217	group1	FALSE	TRUE	FLASE	FLASE
FBgn0051161	CG31161	0.0310636	0.0203957	1.01666	2.40235	0	0.0690441	0.727281	1.67364	group1	FALSE	TRUE	FLASE	FLASE
FBgn0051202	alpha-Man-Ic	0	0	0.446615	1.31331	0	0.0521714	0.50368	1.58296	group1	FALSE	FLASE	FLASE	FLASE
FBgn0051231	CG31231	0	0	0.404041	1.56008	0	0.0690441	1.07632	2.17827	group1	FALSE	FLASE	FLASE	FLASE
FBgn0051272	CG31272	0	0	0.0428757	0.737476	0	0.0349351	0	0.0884573	group1	FALSE	TRUE	FLASE	FLASE
FBgn0051347	CG31347	0.153801	0.144717	0.416138	0.724836	0.225487	0.273167	0.403489	0.917708	group1	FALSE	FLASE	TRUE	FLASE
FBgn0051361	dpr17	0.0489105	0.0179804	0.448489	0.918394	0.140033	0.645114	0.776128	1.3083	group1	FALSE	TRUE	FLASE	FLASE
FBgn0051374	sals	0.0912534	0.0807787	0.733047	1.56479	0.0363031	0.287586	0.503166	0.668261	group1	FALSE	FLASE	FLASE	FLASE
FBgn0051391	CG31391	0.0552051	0.0203957	0.183279	2.16502	0.0293143	0.0691242	0.0584941	0.409995	group1	FALSE	FLASE	FLASE	FLASE
FBgn0051414	Gba1b	0.0246625	0	0.134495	1.99948	0	0.301999	0.664811	0.687077	group1	FALSE	TRUE	TRUE	FLASE
FBgn0051451	lncRNA:CR31451	0	0.052528	0.249466	1.11492	0.160277	0.0349351	0.155477	0.276825	group1	FALSE	FLASE	TRUE	FLASE
FBgn0051454	CG31454	0	0	0.195137	0.984536	0.071715	0	0.352811	0.765716	group1	FALSE	FLASE	FLASE	FLASE
FBgn0051467	CG31467	0.209175	0.090043	1.37524	4.10997	0.140955	0.425871	0.394383	1.78755	group1	FALSE	FLASE	FLASE	FLASE
FBgn0051473	CG31473	0.185168	0.134558	0.262939	1.76348	0.113844	0	0	0.187747	group1	FALSE	FLASE	TRUE	FLASE
FBgn0051516	CG31516	0.0246625	0.0532827	0.155763	1.20565	0.0363031	0.0691242	0.301746	0.797236	group1	FALSE	TRUE	TRUE	FLASE
FBgn0051522	CG31522	3.65013	3.4132	3.91923	5.07028	3.65373	3.32401	3.35942	3.73652	group1	TRUE	TRUE	TRUE	TRUE
FBgn0051528	CG31528	0.0912534	0.0179804	0.147371	0.875282	0	0.135087	0.44686	0.737109	group1	FALSE	TRUE	TRUE	FLASE
FBgn0051538	CG31538	0.0368374	0	0.276385	0.597529	0	0.371981	0.701983	0.861852	group1	FALSE	TRUE	FLASE	FLASE
FBgn0051546	CG31546	0.0552051	0.271097	0.228289	1.09899	0.244145	0.258672	0.393273	0.63077	group1	FALSE	FLASE	TRUE	FLASE
FBgn0051619	nolo	0.064008	0.265503	0.301398	1.23185	0.274436	0.151212	0.46095	0.994322	group1	FALSE	TRUE	FLASE	TRUE
FBgn0051626	CG31626	0	0	0.105269	0.810777	0	0.0349351	0.0727544	0.124374	group1	FALSE	TRUE	FLASE	FLASE
FBgn0051642	CG31642	0	0	0.644691	1.30989	0	0.243533	0.790926	1.0128	group1	FALSE	FLASE	TRUE	FLASE
FBgn0051660	smog	0.0608833	0.333016	0.359644	1.3928	0.31973	0.151136	0.72178	1.51508	group1	FALSE	TRUE	FLASE	TRUE
FBgn0051718	Ir31a	0.0246625	0	0.994017	2.75878	0	0.0349351	0.4391	1.06994	group1	FALSE	FLASE	FLASE	FLASE
FBgn0051719	RluA-1	0	0.0721994	1.20856	2.51457	0	0.0349351	0.75514	1.64402	group1	FALSE	TRUE	FLASE	FLASE
FBgn0051720	mthl15	0.458044	0.335067	0.686009	1.41339	0.532002	0.0859593	0.118744	0.787073	group1	FALSE	FLASE	FLASE	FLASE
FBgn0051721	Trim9	0.0246625	0	1.12522	5.85646	0	0.563606	0.786508	1.61484	group1	FALSE	TRUE	FLASE	FLASE
FBgn0051760	CG31760	0.170747	0.260077	0.62319	1.42633	0.321779	0.258567	0.634194	0.984524	group1	FALSE	TRUE	FLASE	FLASE
FBgn0051777	CG31777	0.0967918	0.189628	0.085024	1.74871	0.269356	0.0690441	0.0868751	0.980425	group1	FALSE	FLASE	FLASE	FLASE
FBgn0051792	CG31792	0	0	0.567283	2.976	0	0.301999	1.11683	1.98558	group1	FALSE	TRUE	FLASE	FLASE
FBgn0051809	CG31809	0.0552051	0	1.17684	2.43996	0.106279	0.667762	0.929282	0.711887	group1	FALSE	TRUE	FLASE	TRUE
FBgn0051871	CG31871	0	0	0.207133	2.54556	0.071715	0.134934	0.271295	0.299576	group1	FALSE	TRUE	FLASE	FLASE
FBgn0051956	Pgant4	0	0.0203957	0.268345	1.18409	0	0.166784	0.195125	0.443753	group1	FALSE	FLASE	TRUE	FLASE
FBgn0051999	CG31999	0.120432	0.0465301	1.20556	2.51134	0.0996214	0.385804	0.545681	0.999891	group1	FALSE	TRUE	FLASE	FLASE
FBgn0052053	CG32053	0.0727576	0.684311	0.334908	3.79388	0.493363	0.228521	0.196399	0.613926	group1	FALSE	TRUE	FLASE	FLASE
FBgn0052054	CG32054	0.0246625	0.0775902	0.149813	0.977209	0.205262	0.134934	0.32343	0.42318	group1	FALSE	TRUE	FLASE	FLASE
FBgn0052091	CG32091	0	0	0	0.933768	0	0	0.1174	0.790693	group1	FALSE	FLASE	FLASE	FLASE
FBgn0052104	CG32104	4.34216	4.0724	4.12736	5.85906	4.20629	4.31642	3.93673	4.52436	group1	FALSE	FLASE	TRUE	FLASE
FBgn0052137	CG32137	0.0789493	0.0721994	0.290939	0.936587	0.328297	0.587643	1.10842	1.68809	group1	FALSE	TRUE	FLASE	TRUE
FBgn0052187	CG32187	0	0	0.0431383	1.46579	0	0	0.220965	0.0580881	group1	FALSE	TRUE	TRUE	FLASE
FBgn0052195	CG32195	1.97781	1.79201	2.29595	3.4241	1.88727	1.04801	1.4099	2.25468	group1	FALSE	FLASE	FLASE	FLASE
FBgn0052259	CG32259	0.0310636	0.0179804	0.0637156	0.671703	0.0648961	0	0.250034	0.401082	group1	FALSE	FLASE	FLASE	FLASE
FBgn0052313	CG32313	0.0552051	0.137498	0.358906	0.744602	0.156619	0.399496	0.582378	0.221303	group1	FALSE	TRUE	FLASE	FLASE
FBgn0052351	S-Lap2	0.0156154	0.0203957	0.128951	0.859748	0	0.0349351	0.456705	0.443923	group1	FALSE	TRUE	FLASE	FLASE
FBgn0052368	CG32368	0	0.040507	0.0963223	0.403826	0.0363031	0.102365	0.158094	0.219513	group1	FALSE	TRUE	FLASE	FLASE
FBgn0052392	CG32392	0	0.253202	1.13467	2.02701	0.205262	0.527263	0.959315	1.35684	group1	FALSE	TRUE	TRUE	FLASE
FBgn0052396	CG32396	0	0	0.0927722	0.362947	0	0.0349351	0.0295435	1.33305	group1	FALSE	TRUE	FLASE	FLASE
FBgn0052432	CG32432	0	0	0.0860449	0.880691	0	0.228521	0.357636	0.440685	group1	FALSE	TRUE	FLASE	FLASE
FBgn0052436	CG32436	0.25158	0.186018	0.958586	2.45245	0.173016	0.316607	0.759454	1.78983	group1	FALSE	TRUE	TRUE	FLASE
FBgn0052445	CG32445	0	0	0.0655279	1.7975	0	0	0.295817	0.229225	group1	FALSE	TRUE	TRUE	FLASE
FBgn0052447	CG32447	0	0.11197	0.72325	1.72274	0.0293143	1.13839	1.67609	3.46442	group1	FALSE	TRUE	TRUE	FLASE
FBgn0052557	Mco4	0.0614724	0	0.57818	2.35558	0	0.0349351	0.522551	0.9956	group1	FALSE	FLASE	FLASE	FLASE
FBgn0052704	Ir8a	0	0	0.145657	0.591714	0	0	0.585522	0.930275	group1	FALSE	FLASE	FLASE	FLASE
FBgn0052706	CG32706	0.44761	0.477094	0.548362	1.90539	0.140955	0.399687	0.278529	0.295433	group1	FALSE	FLASE	FLASE	FLASE
FBgn0052808	CG32808	0.323407	0.236196	0.548825	2.55485	0.140955	0.477518	0.646792	1.16779	group1	FALSE	FLASE	FLASE	FLASE
FBgn0052815	CG32815	0.723301	0.413939	1.38893	4.0411	0.53835	1.12256	1.81788	3.26153	group1	FALSE	TRUE	FLASE	FLASE
FBgn0052847	CG32847	0.105917	0.0203957	0.432053	1.34269	0.0437511	0.358319	0.538939	1.18399	group1	FALSE	FLASE	FLASE	FLASE
FBgn0052865	lncRNA:alphagamma-element:CR32865	0	0.0265031	0.261036	1.55024	0	0	0.142676	0.545456	group1	FALSE	FLASE	FLASE	FLASE
FBgn0052944	CG32944	0.19214	0.101942	0.556092	2.21634	0.0541177	0.656376	1.7035	2.01481	group1	FALSE	TRUE	TRUE	FLASE
FBgn0053003	CG33003	0	0.040507	0.12672	0.905579	0	0.0349351	0.246349	1.00463	group1	FALSE	FLASE	FLASE	FLASE
FBgn0053062	CG33062	0.689831	0.38539	1.23736	3.00095	0.167566	0.197946	0.394383	0.968996	group1	FALSE	FLASE	TRUE	FLASE
FBgn0053080	CG33080	0.0912534	0.00901823	0.187922	1.29678	0	0.243604	1.24291	1.36036	group1	FALSE	FLASE	TRUE	FLASE
FBgn0053082	CG33082	0.214809	0.194333	0.837346	2.82784	0.182945	0.344857	0.443397	1.10696	group1	FALSE	FLASE	FLASE	FLASE
FBgn0053120	CG33120	0	0.111608	0.523092	2.46164	0.0996214	0	0.115382	0.631966	group1	FALSE	TRUE	FLASE	FLASE
FBgn0053196	dpy	0.0727576	0.154601	0.508904	2.67989	0.412808	1.06427	1.16729	3.02369	group1	TRUE	FLASE	FLASE	TRUE
FBgn0053468	CG33468	0	0.104995	0.355207	0.703746	0.071715	0.302476	0.315562	0.408252	group1	FALSE	FLASE	FLASE	FLASE
FBgn0053481	dpr7	0.0368374	0.0179804	1.13561	2.75794	0.0363031	0.135087	0.39105	0.856365	group1	FALSE	TRUE	FLASE	FLASE
FBgn0053493	CG33493	1.19956	1.02751	1.02617	2.67288	0.625982	0.846366	0.526607	0.931126	group1	FALSE	TRUE	TRUE	FLASE
FBgn0053494	CG33494	0	0	0.154061	0.579994	0.0437511	0	0.0868751	0.12246	group1	FALSE	FLASE	FLASE	FLASE
FBgn0053514	CG33514	0.446118	0.395123	0.379629	1.64579	0.281172	0.198019	0.671907	0.997573	group1	FALSE	TRUE	TRUE	FLASE
FBgn0053527	SIFa	0	0	0.226208	0.513601	0.071715	0.287655	0.322264	1.73454	group1	FALSE	FLASE	TRUE	FLASE
FBgn0053653	Cadps	0.502184	0.369502	2.57763	5.34773	0.150649	0.451772	0.906327	1.71041	group1	FALSE	FLASE	FLASE	TRUE
FBgn0053926	CG33926	0	0.152877	1.23593	3.10351	0.173016	0.385772	0.92255	0.985694	group1	FALSE	FLASE	FLASE	FLASE
FBgn0053988	Mid1	0.0608833	0.213687	0.31645	2.22661	0.0293143	0.0858009	0.30969	0.319382	group1	FALSE	TRUE	TRUE	TRUE
FBgn0053993	CG33993	0	0	0.562524	2.41108	0	0.622269	0.424251	1.83569	group1	FALSE	TRUE	FLASE	FLASE
FBgn0054012	CG34012	0.0123839	0.0203957	0.236111	0.733909	0.071715	0.166934	0.247579	0.254095	group1	FALSE	FLASE	FLASE	FLASE
FBgn0054031	CG34031	0.620162	0.716479	0.72121	1.86866	0.478775	0.426058	0.731883	0.793367	group1	FALSE	TRUE	FLASE	FLASE
FBgn0054039	CG34039	0.0789493	0.0760587	1.01919	3.5283	0.0862144	0.316371	0.373184	1.24279	group1	FALSE	TRUE	FLASE	FLASE
FBgn0058053	lncRNA:CR40053	0	0.0946347	0.126225	0.4612	0	0.198166	0.0896193	0.219513	group1	FALSE	TRUE	FLASE	FLASE
FBgn0062517	CG16984	0.0246625	0.0623972	0.385639	0.7731	0.193695	0.0349351	0.0295435	0.211538	group1	FALSE	FLASE	FLASE	FLASE
FBgn0063368	Gpb5	0.143135	0.0780918	1.18653	2.80894	0.186537	0.0349761	0.224714	1.00382	group1	FALSE	TRUE	FLASE	FLASE
FBgn0063491	GstE9	0.136654	0.22607	0.970697	1.77356	0.237665	0.344593	0.822359	1.60101	group1	FALSE	TRUE	TRUE	FLASE
FBgn0063492	GstE8	0.197841	0.147556	0.0756942	1.17483	0.249742	0.37237	1.39421	1.68773	group1	FALSE	FLASE	TRUE	TRUE
FBgn0065032	Arpc3B	0	0	0.332114	0.803971	0	0.182857	0.328085	0.346949	group1	FALSE	FLASE	FLASE	FLASE
FBgn0069354	Porin2	0.0246625	0	0.284188	0.891432	0.0363031	0.243533	0.40213	0.944421	group1	FALSE	TRUE	FLASE	FLASE
FBgn0083124	Uhg4	2.01516	2.70869	3.02434	4.21865	2.30849	2.24566	2.65151	2.68672	group1	FALSE	FLASE	FLASE	FLASE
FBgn0083949	side-III	0	0	0.087065	1.68513	0.0862144	0	0.0440914	0.409995	group1	FALSE	TRUE	FLASE	FLASE
FBgn0083960	CG34124	0	0	0.169656	1.63724	0	0.0349351	0.222216	2.28131	group1	FALSE	FLASE	FLASE	FLASE
FBgn0083978	CG17672	0.229486	0.625197	1.65564	3.05454	0.873199	1.67705	1.87866	1.57847	group1	FALSE	TRUE	FLASE	FLASE
FBgn0083986	CG34150	0.575164	0.409576	0.923447	1.64143	0.401244	0.135011	0.314976	0.836274	group1	FALSE	FLASE	FLASE	FLASE
FBgn0084049	CR41440	0.0123839	0	0.0745379	1.02008	0	0.0349351	0.168815	0.239067	group1	FALSE	FLASE	TRUE	FLASE
FBgn0085213	CG34184	0	0.0357395	0.346637	0.983672	0.0293143	0.0690441	0.0309718	0.649931	group1	FALSE	TRUE	FLASE	FLASE
FBgn0085253	CG34224	1.77319	3.31545	3.55525	7.29967	2.57563	3.64663	4.15318	3.6654	group1	FALSE	TRUE	FLASE	FLASE
FBgn0085260	CG34231	1.55465	1.26921	1.45541	2.36089	1.32065	1.29898	1.36072	1.38664	group1	FALSE	TRUE	FLASE	FLASE
FBgn0085326	CG34297	0	0.0721994	0.108788	0.26886	0	0.102365	0.211886	0.413476	group1	FALSE	TRUE	FLASE	FLASE
FBgn0085397	Fili	0.0246625	0.11197	0.0415611	0.728601	0.199047	0	0.0309718	0.687507	group1	FALSE	TRUE	FLASE	TRUE
FBgn0085400	side-V	0.0489105	0	2.64773	6.02624	0.106279	0.451956	1.40523	3.37195	group1	FALSE	TRUE	FLASE	TRUE
FBgn0085407	Pvf3	0	0	1.00109	3.57322	0.0996214	0.166859	0.552889	1.24953	group1	FALSE	TRUE	FLASE	TRUE
FBgn0085408	Shrm	1.85259	0.59358	4.02694	8.4258	1.05078	2.35588	2.35767	4.24862	group1	TRUE	TRUE	FLASE	TRUE
FBgn0085409	smal	0	0.0203957	0.930913	5.27498	0	0.753986	1.5966	1.29714	group1	FALSE	TRUE	TRUE	TRUE
FBgn0085419	Rgk2	0	0	0.335644	1.03855	0.0363031	0.198019	1.04648	0.902057	group1	FALSE	TRUE	FLASE	FLASE
FBgn0085428	Nox	0.0489105	0.104667	0.301838	0.748161	0.0182657	0.344427	1.0565	2.1496	group1	FALSE	TRUE	TRUE	FLASE
FBgn0085434	NaCP60E	2.70825	2.04678	1.80718	4.24736	2.32294	2.50169	2.54482	3.14683	group1	FALSE	TRUE	TRUE	TRUE
FBgn0085438	CG34409	0.102309	0.179125	1.0125	2.22134	0.292061	0.785319	0.546181	1.60009	group1	FALSE	FLASE	FLASE	FLASE
FBgn0085442	NKAIN	4.94679	3.95095	5.36265	7.32183	5.11457	3.15535	4.09441	5.30283	group1	FALSE	TRUE	FLASE	TRUE
FBgn0085471	CG34442	0	0	0.187089	0.433957	0	0.0349351	0	0.450546	group1	FALSE	TRUE	FLASE	FLASE
FBgn0085479	CG34450	0	0.104667	0.171099	0.499628	0	0.0349351	0.347089	0.299576	group1	FALSE	FLASE	FLASE	FLASE
FBgn0085582	lncRNA:CR41257	0.0310636	0	0.73436	1.99116	0	0.166859	0.344793	0.483213	group1	FALSE	FLASE	FLASE	FLASE
FBgn0086348	se	0	0.0179804	0.0855351	1.02886	0	0.151023	1.11701	1.11671	group1	FALSE	FLASE	TRUE	FLASE
FBgn0086365	Orct2	0.0246625	0.0556396	0.38512	2.8008	0.071715	0.477457	1.94877	1.89977	group1	FALSE	TRUE	FLASE	TRUE
FBgn0086680	vvl	0	0.0381253	0.921386	2.03631	0.297888	0.949652	3.21574	1.84371	group1	FALSE	TRUE	TRUE	TRUE
FBgn0086681	Mst36Fa	0.434093	0.285619	0.547356	3.33991	0.606998	0.182671	0.467294	1.63786	group1	FALSE	FLASE	FLASE	FLASE
FBgn0086906	sls	0.182296	0	0.150545	1.17947	0	0.258461	0.908452	0.754507	group1	FALSE	TRUE	FLASE	TRUE
FBgn0087002	apolpp	0.0246625	0.040507	0.840221	3.69703	0.0363031	0.182523	0.678968	0.865035	group1	FALSE	FLASE	FLASE	FLASE
FBgn0087005	rtp	0	0.0179804	0.287298	0.562046	0.106279	0.372111	0.393273	0.880209	group1	FALSE	FLASE	TRUE	FLASE
FBgn0087012	5-HT2A	0.0310636	0.141152	1.52581	6.15787	0.297888	0.815676	1.14079	2.27315	group1	FALSE	FLASE	FLASE	TRUE
FBgn0250755	CG42233	2.99597	1.85974	2.12636	4.82409	2.93861	1.68136	2.00426	2.98541	group1	FALSE	FLASE	TRUE	FLASE
FBgn0250819	CG33521	0.119301	0.090043	1.3349	2.67123	0.189229	0.118819	0.482473	0.739746	group1	FALSE	TRUE	FLASE	FLASE
FBgn0250839	CG2016	0.0246625	0.0179804	0.389881	1.80702	0.0363031	0.151099	0.483517	0.613016	group1	FALSE	TRUE	FLASE	FLASE
FBgn0250907	Cht10	1.31379	1.01792	1.37598	2.23647	1.20492	1.80297	1.97493	2.20176	group1	FALSE	FLASE	FLASE	FLASE
FBgn0259099	DCX-EMAP	0	0.0357395	0.104009	0.547566	0.106279	0.0690441	0.640256	0.628826	group1	FALSE	TRUE	FLASE	FLASE
FBgn0259108	futsch	0.361672	0.573142	0.127217	2.49976	0.463301	0.31654	0.498288	0.509473	group1	FALSE	FLASE	TRUE	TRUE
[truncated: 737 more rows]

## Sheet: GO
Top 10 go enrichments terms of group1 genes.
	ONTOLOGY	ID	Description	GeneRatio	BgRatio	pvalue	p.adjust	qvalue	geneID	Count
GO:0045165	BP	GO:0045165	cell fate commitment	0.0669856	0.0270977	3.5188e-21	9.9019e-18	7.84137e-18	noc/abd-A/arm/bib/dpp/emc/eve/ftz/h/hth/inv/Jra/Kr/Sos/robo2/neur/nkd/run/sca/sna/srp/Egfr/ptc/tup/twi/oc/Ser/pros/rho/cas/spi/dac/htl/Wnt4/msi/byn/phyl/stumps/mira/melt/stan/pon/Traf4/Tom/Doc1/uif/Mmp2/egr/pyr/Blimp-1/Tdrd3/Ocho/Socs36E/nub/CG34402/pan/CG12484/alpha-Spec/grh/hkb/salm/Dbx/vnd/mib1/wake/HnRNP-K/Abd-B/Brd/eya/Dr/en/E(spl)m8-HLH/kn/esg/lab/E(spl)m2-BFM/E(spl)m6-BFM/E(spl)malpha-BFM/…	112
GO:0007417	BP	GO:0007417	central nervous system development	0.0562201	0.0221852	9.15378e-19	1.28794e-15	1.01992e-15	noc/D/dib/disco/ems/eve/ftz/hth/Kr/Lam/robo2/neur/Pc/rib/run/sad/smo/sna/spo/sr/oc/Nrt/18w/pdm2/pros/rho/ph-p/cas/dac/htl/Ror/mas/rpr/Hem/CalpA/mbc/tap/unpg/mira/dimm/gbb/stan/TBPH/siz/JhI-1/SoxN/erm/spz3/Pvr/PrBP/Dscam1/Mmp2/danr/dan/Vav/SMC1/bchs/bwa/nub/alpha-Spec/grh/elav/hkb/vnd/Dark/PsGEF/lov/Dll/eya/Dr/en/Fas2/gsb/if/kn/esg/lab/svp/vn/tin/hh/sim/ey/drl/toy/ind/spz6/exex/nolo/vvl/Antp/dati/…	94
GO:0048565	BP	GO:0048565	digestive tract development	0.0311005	0.00871563	3.66906e-18	2.58119e-15	2.04405e-15	abd-A/D/dib/dpp/emc/fkh/kkv/Kr/Lam/odd/opa/pbl/rib/sad/sisA/sna/spo/srp/Egfr/twi/mew/rho/sob/bowl/spi/byn/Inx2/Pvr/crb/sli/LanB2/Abd-B/if/lab/pnt/Scr/svp/tsh/Ubx/vn/tin/hh/vkg/dve/drm/SPARC/Sox21a/Alk/Antp/wb/wg/cv-c	52
GO:0055123	BP	GO:0055123	digestive system development	0.0311005	0.00871563	3.66906e-18	2.58119e-15	2.04405e-15	abd-A/D/dib/dpp/emc/fkh/kkv/Kr/Lam/odd/opa/pbl/rib/sad/sisA/sna/spo/srp/Egfr/twi/mew/rho/sob/bowl/spi/byn/Inx2/Pvr/crb/sli/LanB2/Abd-B/if/lab/pnt/Scr/svp/tsh/Ubx/vn/tin/hh/vkg/dve/drm/SPARC/Sox21a/Alk/Antp/wb/wg/cv-c	52
GO:0001708	BP	GO:0001708	cell fate specification	0.0287081	0.0076856	6.78195e-18	3.81688e-15	3.02261e-15	abd-A/arm/dpp/eve/ftz/hth/robo2/nkd/sna/Egfr/tup/twi/pros/rho/dac/htl/melt/Tom/pyr/Ocho/hkb/salm/Abd-B/Brd/eya/Dr/kn/esg/E(spl)m2-BFM/E(spl)m6-BFM/E(spl)malpha-BFM/pnt/Ubx/ush/vn/tin/hh/C15/ey/sv/ths/BobA/CG13465/exex/Antp/rn/wg/btl	48
GO:0048858	BP	GO:0048858	cell projection morphogenesis	0.0759569	0.0370811	2.9417e-16	1.37966e-13	1.09256e-13	Tig/D/ems/eve/E(z)/FER/gt/Kr/Sos/LanA/robo2/mle/pbl/pk/run/sad/smo/trx/ptc/tup/hid/oc/Nrt/mew/pros/rho/otk/ci/tok/Sox14/robo1/nvy/dac/comm/htl/trn/Wnt4/tutl/fra/Hem/Rac2/fax/tap/NetA/side/Nrk/RhoGEF2/stan/gukh/Cdk5alpha/jbug/nerfin-1/SoxN/erm/CG17118/Dscam1/Mmp2/ckn/unc-5/kat-60L1/Vav/SMC1/comm2/Unc-115a/gogo/nub/beta-Spec/alpha-Spec/crb/mfas/Dbx/Dark/sick/sli/Sema2b/GckIII/eya/dsx/en/E(spl)m8-HL…	127
GO:0061564	BP	GO:0061564	axon development	0.062201	0.0282862	9.91055e-16	3.85773e-13	3.05496e-13	Tig/D/ems/eve/E(z)/FER/gt/Kr/Sos/LanA/robo2/mle/pbl/pk/run/sad/smo/trx/ptc/tup/Nrt/mew/pros/rho/otk/tok/robo1/nvy/dac/comm/trn/Wnt4/tutl/fra/mas/Hem/Rac2/fax/tap/NetA/side/Nrk/RhoGEF2/stan/gukh/Cdk5alpha/jbug/nerfin-1/SoxN/erm/Dscam1/Mmp2/ckn/unc-5/Vav/comm2/bchs/Unc-115a/gogo/beta-Spec/alpha-Spec/mfas/Dbx/sick/sli/Sema2b/eya/dsx/en/Fas2/Fas3/grn/if/ImpL2/sas/Wnt2/Galphaq/Ten-m/hh/sim/gcm/mirr/dr…	104
GO:0120039	BP	GO:0120039	plasma membrane bounded cell projection morphogenesis	0.0747608	0.0369226	1.34466e-15	3.85773e-13	3.05496e-13	Tig/D/ems/eve/E(z)/FER/gt/Kr/Sos/LanA/robo2/mle/pbl/pk/run/sad/smo/trx/ptc/tup/hid/oc/Nrt/mew/pros/rho/otk/ci/tok/Sox14/robo1/nvy/dac/comm/trn/Wnt4/tutl/fra/Hem/Rac2/fax/tap/NetA/side/Nrk/RhoGEF2/stan/gukh/Cdk5alpha/jbug/nerfin-1/SoxN/erm/CG17118/Dscam1/Mmp2/ckn/unc-5/kat-60L1/Vav/SMC1/comm2/Unc-115a/gogo/nub/beta-Spec/alpha-Spec/crb/mfas/Dbx/Dark/sick/sli/Sema2b/GckIII/eya/dsx/en/E(spl)m8-HLH/Fa…	125
GO:0032990	BP	GO:0032990	cell part morphogenesis	0.0759569	0.0377942	1.4672e-15	3.85773e-13	3.05496e-13	Tig/D/ems/eve/E(z)/FER/gt/Kr/Sos/LanA/robo2/mle/pbl/pk/run/sad/smo/trx/ptc/tup/hid/oc/Nrt/mew/pros/rho/otk/ci/tok/Sox14/robo1/nvy/dac/comm/htl/trn/Wnt4/tutl/fra/Hem/Rac2/fax/tap/NetA/side/Nrk/RhoGEF2/stan/gukh/Cdk5alpha/jbug/nerfin-1/SoxN/erm/CG17118/Dscam1/Mmp2/ckn/unc-5/kat-60L1/Vav/SMC1/comm2/Unc-115a/gogo/nub/beta-Spec/alpha-Spec/crb/mfas/Dbx/Dark/sick/sli/Sema2b/GckIII/eya/dsx/en/E(spl)m8-HL…	127
GO:0007409	BP	GO:0007409	axonogenesis	0.0604067	0.0272562	1.47819e-15	3.85773e-13	3.05496e-13	Tig/D/ems/eve/E(z)/FER/gt/Kr/Sos/LanA/robo2/mle/pbl/pk/run/sad/smo/trx/ptc/tup/Nrt/mew/pros/rho/otk/tok/robo1/nvy/dac/comm/trn/Wnt4/tutl/fra/Hem/Rac2/fax/tap/NetA/side/Nrk/RhoGEF2/stan/gukh/Cdk5alpha/jbug/nerfin-1/SoxN/erm/Dscam1/Mmp2/ckn/unc-5/Vav/comm2/Unc-115a/gogo/beta-Spec/alpha-Spec/mfas/Dbx/sick/sli/Sema2b/eya/dsx/en/Fas2/Fas3/grn/if/ImpL2/sas/Wnt2/Galphaq/Ten-m/hh/sim/gcm/mirr/drl/CadN/Ne…	101
Top 10 go enrichments terms of group2 genes.
	ONTOLOGY	ID	Description	GeneRatio	BgRatio	pvalue	p.adjust	qvalue	geneID	Count
GO:0034470	BP	GO:0034470	ncRNA processing	0.0758294	0.0195706	4.37647e-11	5.26899e-08	4.72893e-08	Cdk8/AlaRS/CG9799/IntS8/Adat1/CG3709/CG3645/Tgt/Elp3/CG6388/RtcB/CG10463/Nbr/CG8078/CG1671/CG13185/Rrp42/CG8414/CG6550/CG9344/CG4610/Rrp4/defl/omd/RIOK2/CG14544/U3-55K/Rrp40/Cpsf73/l(3)72Dn/PheRS-m/Tcs3	32
GO:0034660	BP	GO:0034660	ncRNA metabolic process	0.0876777	0.02583	6.54819e-11	5.26899e-08	4.72893e-08	Cdk8/AlaRS/CG9799/GluProRS/IntS8/Adat1/CG3709/CG3645/Tgt/Elp3/CG6388/RtcB/CG10463/Nbr/AIMP1/CG8078/CG1671/CG13185/Rrp42/CG8414/CG6550/CG9344/CG4610/Rrp4/defl/ArgRS-m/omd/beta-PheRS/RIOK2/CG14544/Slimp/U3-55K/Rrp40/Cpsf73/l(3)72Dn/PheRS-m/Tcs3	37
GO:0006399	BP	GO:0006399	tRNA metabolic process	0.0545024	0.010538	7.68822e-11	5.26899e-08	4.72893e-08	AlaRS/GluProRS/Adat1/CG3709/CG3645/Tgt/Elp3/CG6388/RtcB/CG10463/AIMP1/CG8078/Rrp42/CG6550/CG4610/Rrp4/ArgRS-m/beta-PheRS/CG14544/Slimp/Rrp40/PheRS-m/Tcs3	23
GO:0006259	BP	GO:0006259	DNA metabolic process	0.0829384	0.0267808	2.63439e-09	1.35408e-06	1.21529e-06	Xpac/DNApol-alpha73/EndoG/CG13025/slx1/Rad60/Su(var)3-9/Mcm3/mus201/rec/PCNA/Klp3A/Mlh1/Ddx1/Orc2/Orc5/dpa/E2f2/Rad9/RecQ5/HP6/CG3430/FANCI/mms4/Rev1/DNApol-epsilon58/DNApol-eta/WRNexo/CG11839/Cap-D3/hd/DNApol-alpha180/nbs/ver/DNApol-epsilon255	35
GO:0006261	BP	GO:0006261	DNA-dependent DNA replication	0.0402844	0.00721021	7.0086e-09	2.88194e-06	2.58654e-06	DNApol-alpha73/EndoG/Mcm3/rec/PCNA/Orc2/Orc5/dpa/E2f2/CG3430/mms4/DNApol-epsilon58/WRNexo/CG11839/hd/DNApol-alpha180/DNApol-epsilon255	17
GO:0006260	BP	GO:0006260	DNA replication	0.042654	0.00879487	2.593e-08	8.88535e-06	7.97462e-06	DNApol-alpha73/EndoG/Mcm3/rec/PCNA/Orc2/Orc5/dpa/E2f2/RecQ5/CG3430/mms4/DNApol-epsilon58/WRNexo/CG11839/hd/DNApol-alpha180/DNApol-epsilon255	18
GO:0008033	BP	GO:0008033	tRNA processing	0.035545	0.00665557	1.02087e-07	2.8937e-05	2.5971e-05	AlaRS/Adat1/CG3709/CG3645/Tgt/Elp3/CG6388/RtcB/CG10463/CG8078/CG6550/CG4610/CG14544/PheRS-m/Tcs3	15
GO:1903047	BP	GO:1903047	mitotic cell cycle process	0.0781991	0.028207	1.12596e-07	2.8937e-05	2.5971e-05	neb/Cdk8/Ndc80/Spindly/cid/Slbp/Asap/Cap-G/mus201/Zw10/PCNA/Klp3A/PhKgamma/Orc2/Orc5/dpa/E2f2/Rad9/RecQ5/mms4/CG11839/cmet/Vhl/CG30183/Cap-D3/Claspin/CG34001/DNApol-alpha180/Mob4/nbs/Dhc64C/mgr/zip	33
GO:0043628	BP	GO:0043628	ncRNA 3'-end processing	0.021327	0.00277316	1.56325e-06	0.000334598	0.000300303	Cdk8/IntS8/Nbr/Rrp42/Rrp4/defl/omd/Rrp40/Cpsf73	9
GO:0006400	BP	GO:0006400	tRNA modification	0.0260664	0.00435782	1.62742e-06	0.000334598	0.000300303	AlaRS/Adat1/CG3709/Tgt/Elp3/CG6388/CG8078/CG6550/CG4610/CG14544/Tcs3	11
Top 10 go enrichments terms of group3 genes.
	ONTOLOGY	ID	Description	GeneRatio	BgRatio	pvalue	p.adjust	qvalue	geneID	Count
GO:0007409	BP	GO:0007409	axonogenesis	0.147541	0.0272562	3.71514e-05	0.0135179	0.0106996	dnt/ena/peb/Cdk5/Cul3/mid/Ten-a/InR/Sema5c	9
GO:0061564	BP	GO:0061564	axon development	0.147541	0.0282862	4.95958e-05	0.0135179	0.0106996	dnt/ena/peb/Cdk5/Cul3/mid/Ten-a/InR/Sema5c	9
GO:0007411	BP	GO:0007411	axon guidance	0.131148	0.0219475	5.22883e-05	0.0135179	0.0106996	dnt/ena/peb/Cdk5/mid/Ten-a/InR/Sema5c	8
GO:0042330	BP	GO:0042330	taxis	0.147541	0.0293162	6.54038e-05	0.0135179	0.0106996	dnt/Cka/ena/peb/Cdk5/mid/Ten-a/InR/Sema5c	9
GO:0097485	BP	GO:0097485	neuron projection guidance	0.131148	0.0226606	6.54935e-05	0.0135179	0.0106996	dnt/ena/peb/Cdk5/mid/Ten-a/InR/Sema5c	8
GO:0006935	BP	GO:0006935	chemotaxis	0.131148	0.023453	8.33158e-05	0.0143303	0.0113426	dnt/ena/peb/Cdk5/mid/Ten-a/InR/Sema5c	8
GO:0008406	BP	GO:0008406	gonad development	0.0655738	0.00427858	0.000130368	0.0168175	0.0133113	ena/mid/nclb/InR	4
GO:0045137	BP	GO:0045137	development of primary sexual characteristics	0.0655738	0.00427858	0.000130368	0.0168175	0.0133113	ena/mid/nclb/InR	4
GO:0007390	BP	GO:0007390	germ-band shortening	0.0491803	0.00174313	0.000154961	0.0177689	0.0140643	ena/peb/InR	3
GO:0006383	BP	GO:0006383	transcription by RNA polymerase III	0.0491803	0.00198083	0.000229058	0.0236388	0.0187104	CG5380/Myc/nclb	3
