# Supplementary material for: Interphase-arrested Drosophila embryos activate zygotic gene expression and initiate mid-blastula transition events at a low nuclear-cytoplasmic ratio
Source: PLoS Biol. 2020 Oct 22;18(10):e3000891. doi: 10.1371/journal.pbio.3000891 (PMC7608951; doi:10.1371/journal.pbio.3000891)
Supplement: S4 Table — Log2 CPM+1, Log2-transformed count per million. (XLSX) [file pbio.3000891.s008.xlsx]

## Sheet: Sheet1
Flybase gene ID	Name	C12 (Log2 (CPM+1))	C13 (Log2 (CPM+1))	C14E (Log2 (CPM+1))	C14L (Log2 (CPM+1))	C12-15min (Log2 (CPM+1))	C12-30min (Log2 (CPM+1))	C12-50min (Log2 (CPM+1))	C12-70min (Log2 (CPM+1))	RNA Pol II bound in C12	Zld bound during C8-14	H4K16ac positive TSS duing C9-13	GAGA bound duing 0-8h
FBgn0039419	CG12290	1.38703	0.573744	0.142963	0	0.893131	0.711351	0.874732	1.23927	FALSE	TRUE	TRUE	TRUE
FBgn0035880	Culd	2.59719	1.92703	1.19137	1.32196	2.19743	1.78859	2.02195	2.69479	FALSE	TRUE	TRUE	FLASE
FBgn0035574	RhoGEF64C	3.58008	1.86848	1.01283	1.55603	2.4924	1.81932	1.00286	2.7754	FALSE	FLASE	FLASE	TRUE
FBgn0031948	CG7149	2.12516	1.31962	0.826261	0.860993	1.77134	0.258602	0.776979	1.89311	FALSE	FLASE	TRUE	FLASE
FBgn0000482	dor	5.88623	5.76125	4.84334	4.76074	5.96896	6.38163	6.07918	5.85918	FALSE	FLASE	FLASE	TRUE
FBgn0259677	CG42346	1.80377	1.7708	0.937412	0.715195	2.04839	2.13693	1.77889	1.9716	FALSE	TRUE	FLASE	FLASE
FBgn0286203	stw	5.26859	4.45919	3.93137	2.94786	4.89586	5.27167	4.973	4.60382	FALSE	TRUE	FLASE	FLASE
FBgn0039492	CG6051	8.71873	8.46097	6.87015	5.59796	8.65145	9.1005	8.94441	8.07784	FALSE	FLASE	TRUE	TRUE
FBgn0262582	cic	8.83868	8.26955	7.57571	7.32328	8.48729	8.43559	8.20888	7.92296	TRUE	TRUE	TRUE	TRUE
FBgn0031044	MKP-4	6.79161	6.25383	5.5338	4.67778	6.6153	6.55666	6.4919	6.12685	FALSE	FLASE	FLASE	FLASE
FBgn0034878	pita	8.162	8.02846	7.041	6.05158	8.03549	8.14978	8.04266	7.3942	FALSE	TRUE	TRUE	FLASE
FBgn0029756	CG3309	6.9312	6.72142	5.96213	4.4647	6.85042	6.97994	7.03417	6.30008	FALSE	FLASE	TRUE	FLASE
FBgn0001142	Gs1	8.99421	8.6826	7.94318	5.90252	8.85132	8.50229	8.79861	8.13119	FALSE	TRUE	TRUE	TRUE
FBgn0013718	nuf	8.52027	8.43648	7.22502	6.58683	8.48537	8.81865	8.72739	7.7755	TRUE	TRUE	TRUE	TRUE
FBgn0023407	B4	8.76432	8.19019	7.17501	4.60286	8.58973	8.59587	8.36631	7.85788	FALSE	TRUE	TRUE	TRUE
FBgn0004419	me31B	11.2407	11.3777	10.3027	10.0421	11.3141	10.6914	10.8381	10.3401	FALSE	FLASE	FLASE	FLASE
FBgn0032882	Ns4	6.95963	6.78763	5.80592	4.5152	6.91682	6.93703	6.8616	6.29204	FALSE	TRUE	TRUE	FLASE
FBgn0002673	twe	8.18341	8.10936	6.35917	1.35881	8.23084	8.44321	8.48778	7.46107	FALSE	TRUE	FLASE	FLASE
FBgn0033473	CG12128	6.84634	6.82497	5.67566	5.84376	7.00208	6.77108	6.90021	6.30601	FALSE	TRUE	TRUE	FLASE
FBgn0051961	TBCC	6.07821	6.29992	4.987	3.32628	6.31314	6.39042	6.44691	5.6749	FALSE	TRUE	FLASE	FLASE
FBgn0031741	CG11034	6.10533	5.90954	5.06775	2.64282	6.0828	5.9934	5.95212	5.44776	FALSE	FLASE	TRUE	TRUE
FBgn0261279	lqfR	8.04311	7.52091	6.54634	5.66473	7.98286	7.78094	7.3896	7.14152	FALSE	FLASE	TRUE	FLASE
FBgn0023527	CG3071	7.24526	7.10612	6.09638	5.52229	7.33917	7.23291	7.0709	6.56452	FALSE	FLASE	TRUE	FLASE
FBgn0015477	Rme-8	8.34108	7.97505	6.92906	6.65526	8.35426	8.47708	7.59018	7.46592	FALSE	TRUE	TRUE	FLASE
FBgn0026080	Tip60	6.33927	6.0156	5.2431	5.31276	6.21715	6.38229	6.07769	5.55553	FALSE	FLASE	TRUE	FLASE
FBgn0264574	Glut1	5.5625	5.40503	4.49256	3.92545	5.61714	5.35137	5.1757	5.00555	FALSE	TRUE	FLASE	TRUE
FBgn0000546	EcR	7.54278	7.21215	5.66768	4.68423	7.28056	7.44633	7.4873	6.48729	FALSE	FLASE	FLASE	TRUE
FBgn0030717	Slc25A46a	6.53458	6.52837	5.46819	4.48345	6.59825	6.49634	6.3204	5.86966	FALSE	FLASE	FLASE	FLASE
FBgn0003733	tor	7.70288	7.35611	6.04618	1.5268	7.71009	7.89517	7.78763	6.8515	FALSE	FLASE	FLASE	FLASE
FBgn0034491	Hsl	8.32603	7.91083	6.43561	2.34658	8.28769	8.37447	7.90735	7.31042	FALSE	FLASE	TRUE	FLASE
FBgn0260003	Dys	8.04727	7.60554	6.40157	1.9152	7.95928	7.98926	7.33793	7.01039	FALSE	TRUE	TRUE	TRUE
FBgn0026869	Thd1	6.94519	6.59946	5.10464	3.10209	6.9531	7.31178	7.04181	6.11985	FALSE	TRUE	FLASE	TRUE
FBgn0034063	CG8389	5.86513	5.83794	4.56429	4.61172	5.72481	5.88305	6.02228	5.03147	TRUE	TRUE	TRUE	FLASE
FBgn0034962	MAN1	8.51453	8.52461	7.28364	5.4111	8.4812	8.33408	8.15426	7.41339	FALSE	FLASE	FLASE	FLASE
FBgn0010292	bys	6.6874	6.88128	5.70045	5.36144	6.88812	6.53472	6.75994	6.02039	FALSE	FLASE	TRUE	FLASE
FBgn0286831	sov	8.58785	8.0387	7.06506	6.66579	8.52752	8.54451	7.72911	7.42605	FALSE	TRUE	FLASE	FLASE
FBgn0034425	CG11906	6.65883	6.26559	5.66446	5.74213	6.59345	5.93561	5.6797	5.73221	FALSE	TRUE	TRUE	FLASE
FBgn0036621	roq	8.08377	7.63352	7.03534	6.68271	8.02421	7.56669	7.24727	6.97581	FALSE	TRUE	TRUE	TRUE
FBgn0261862	whd	8.74063	8.45044	7.79836	7.41885	8.72675	8.58512	8.58792	7.57531	FALSE	FLASE	FLASE	TRUE
FBgn0031086	fd19B	2.86274	4.23717	1.10865	0.0523625	3.67993	3.67139	4.89624	3.18618	TRUE	TRUE	FLASE	FLASE
FBgn0032166	CG4619	4.46568	4.74505	3.15928	3.77954	4.74354	4.72873	5.04219	4.10632	FALSE	FLASE	TRUE	FLASE
FBgn0011230	poe	8.41757	7.49508	6.46576	7.28838	8.30403	8.21871	7.15595	7.16473	FALSE	FLASE	FLASE	FLASE
FBgn0001137	grk	4.33303	4.27594	1.41211	0.953087	4.25776	4.36379	4.70978	3.67229	FALSE	TRUE	FLASE	TRUE
FBgn0003969	vap	7.46152	7.23967	6.45974	6.60229	7.55831	7.43846	7.16532	6.49544	FALSE	FLASE	FLASE	FLASE
FBgn0037109	MED1	8.40959	7.7759	6.61643	6.80105	8.24468	7.95143	7.35227	7.07601	FALSE	TRUE	TRUE	FLASE
FBgn0042177	Arts	7.04618	6.20046	5.50981	4.97044	6.99951	6.27171	6.06194	6.00731	FALSE	FLASE	TRUE	FLASE
FBgn0032656	CG5674	6.91623	6.40502	5.08067	5.25148	6.73846	6.77413	6.54963	5.75343	FALSE	TRUE	TRUE	FLASE
FBgn0000251	cad	8.57425	7.71332	7.1207	4.34261	8.38524	7.55863	7.15545	7.1503	TRUE	TRUE	FLASE	FLASE
FBgn0085376	CG34347	3.19308	2.58378	1.3948	1.09847	3.15039	2.47356	1.34189	2.6837	FALSE	TRUE	TRUE	TRUE
FBgn0052262	CG32262	4.27627	3.94721	3.31567	3.39996	4.20191	3.63112	3.67627	3.57356	FALSE	TRUE	TRUE	FLASE
FBgn0025388	CG12179	7.4875	7.07751	5.30003	5.38027	7.33417	7.34675	6.9318	6.23128	FALSE	TRUE	TRUE	FLASE
FBgn0086384	Mer	7.3049	6.80662	6.29224	6.32511	7.26469	6.6561	6.47777	6.16323	FALSE	FLASE	TRUE	FLASE
FBgn0028953	CG14478	9.66787	9.50932	8.2286	8.10571	9.63509	9.87249	9.67505	8.1656	TRUE	TRUE	TRUE	TRUE
FBgn0024364	CG11417	7.84243	7.73748	6.41658	5.11801	7.94071	7.58517	7.48348	6.72933	FALSE	FLASE	TRUE	FLASE
FBgn0266186	Vamp7	7.09503	7.27294	5.77565	3.72281	7.13435	7.11584	7.18463	6.03992	FALSE	TRUE	FLASE	FLASE
FBgn0023081	gek	7.04489	6.34842	5.60304	5.93039	6.93119	6.78991	6.47006	5.86132	FALSE	FLASE	FLASE	FLASE
FBgn0050291	CG30291	6.39691	6.46815	4.72133	4.77766	6.34723	6.16156	5.97792	5.36635	FALSE	FLASE	TRUE	FLASE
FBgn0020249	stck	6.48613	6.58591	5.48079	5.63443	6.47482	6.00931	5.81894	5.47247	FALSE	TRUE	FLASE	FLASE
FBgn0036099	CG11811	7.96764	7.98983	6.29583	4.73523	8.07983	7.91548	7.63705	6.82413	FALSE	TRUE	TRUE	TRUE
FBgn0267347	squ	7.22249	7.25591	6.20882	4.04054	7.35107	7.04215	7.28362	6.20862	FALSE	FLASE	TRUE	FLASE
FBgn0032934	CG8679	7.13167	6.66953	5.98143	3.81308	6.94182	6.86891	6.41233	5.85019	FALSE	FLASE	TRUE	FLASE
FBgn0011204	cue	9.27891	8.87426	6.58498	6.03937	9.22754	9.03364	9.23662	7.77286	FALSE	TRUE	TRUE	TRUE
FBgn0037074	CG7324	7.65597	7.15578	5.71374	6.26332	7.71247	7.65773	6.90984	6.49216	FALSE	TRUE	TRUE	FLASE
FBgn0033581	CG12391	8.2756	7.97813	7.1142	7.14505	8.12117	7.8136	7.78939	6.8187	FALSE	TRUE	TRUE	FLASE
FBgn0001230	Hsp68	5.06144	2.84475	2.28198	1.93515	5.59108	2.72334	4.78317	4.69348	FALSE	FLASE	FLASE	FLASE
FBgn0052649	Coq8	5.47669	5.43596	3.64671	2.2784	5.55223	5.51382	5.62083	4.65845	FALSE	FLASE	TRUE	FLASE
FBgn0037234	CG9795	7.30664	7.09108	5.52327	4.94414	7.40988	7.25587	7.23779	6.21186	FALSE	FLASE	TRUE	FLASE
FBgn0001978	stc	9.06366	8.57837	7.53545	6.72962	8.93755	8.67667	8.16279	7.49158	FALSE	TRUE	TRUE	TRUE
FBgn0264449	CG43867	8.3726	7.71283	6.95493	3.91009	8.1822	8.00073	7.81712	6.85835	FALSE	TRUE	TRUE	TRUE
FBgn0002872	mu2	7.61516	6.97061	5.57255	6.36374	7.52246	7.14513	6.79697	6.30429	FALSE	FLASE	TRUE	FLASE
FBgn0038251	Hexim	7.29592	7.45673	5.64178	2.91316	7.30983	7.45567	7.68706	6.12469	FALSE	TRUE	FLASE	FLASE
FBgn0036152	CG6175	6.63211	5.80151	4.45301	1.66826	6.12038	5.42592	5.72725	5.12758	FALSE	TRUE	TRUE	TRUE
FBgn0010441	pll	6.83427	6.62365	4.52395	4.6923	6.65021	6.73041	6.47324	5.56668	FALSE	FLASE	TRUE	FLASE
FBgn0031030	Tao	9.56574	9.30759	8.25567	7.49362	9.3789	9.09076	8.49839	7.84758	FALSE	FLASE	TRUE	FLASE
FBgn0020018	Ppox	5.88079	5.88763	4.36325	2.97276	5.82166	5.88125	5.86776	4.87021	FALSE	FLASE	FLASE	FLASE
FBgn0036801	MYPT-75D	8.0708	7.78408	6.5672	5.32758	7.89138	7.913	7.5595	6.58381	FALSE	TRUE	FLASE	TRUE
FBgn0037671	ATP6AP2	7.23614	7.31724	6.33727	6.37819	7.47489	6.65864	6.66201	6.23511	FALSE	FLASE	TRUE	FLASE
FBgn0027610	Dic1	4.57641	4.49472	3.53782	2.38818	4.77153	4.07914	4.37011	3.97749	FALSE	TRUE	FLASE	TRUE
FBgn0030003	CG2116	6.76623	6.7566	5.07291	5.03961	6.77487	6.64702	6.67398	5.64494	FALSE	FLASE	TRUE	FLASE
FBgn0034246	Dcr-2	7.13905	6.49601	5.46618	4.9257	6.98153	6.43935	5.83651	5.81425	FALSE	TRUE	TRUE	FLASE
FBgn0037117	CG11248	6.49797	6.29761	4.93772	4.80605	6.52179	6.35833	6.13957	5.42975	FALSE	TRUE	TRUE	FLASE
FBgn0027579	mino	7.92753	7.41407	6.83399	5.96072	7.73749	7.35027	6.81771	6.44043	FALSE	TRUE	TRUE	TRUE
FBgn0032208	Ufd4	9.62951	9.01733	7.69156	6.9882	9.46724	8.61193	7.70882	7.86617	FALSE	FLASE	FLASE	FLASE
FBgn0014141	cher	7.89933	7.11347	5.52606	4.08113	7.4652	7.41253	6.99997	6.1971	FALSE	TRUE	FLASE	TRUE
FBgn0285917	sbb	9.74946	9.20164	8.2431	8.47092	9.60362	9.18452	8.37431	7.96909	FALSE	TRUE	FLASE	TRUE
FBgn0031048	CG12237	6.66068	6.77642	5.75241	5.51483	6.75711	6.26849	5.71711	5.60186	FALSE	FLASE	TRUE	TRUE
FBgn0260934	par-1	8.89257	8.62749	7.00858	4.92497	8.79811	8.69278	8.09875	7.28633	FALSE	TRUE	FLASE	TRUE
FBgn0037710	CG9393	7.14298	7.35454	5.38586	4.28311	7.29145	7.26352	7.41849	6.03435	FALSE	TRUE	TRUE	FLASE
FBgn0038463	CG3534	5.36976	5.04181	3.64068	3.27792	5.48895	5.13243	5.35215	4.54174	FALSE	FLASE	TRUE	FLASE
FBgn0031904	CG5149	6.80973	6.84209	5.70916	4.69859	6.88691	6.49255	6.48055	5.67929	FALSE	FLASE	TRUE	FLASE
FBgn0029944	Dok	7.98577	7.43414	5.53359	5.50047	7.70662	7.69045	7.74493	6.35178	FALSE	TRUE	FLASE	TRUE
FBgn0027070	Ugt36E1	7.32426	6.99279	5.87345	3.31976	7.30838	6.62756	6.71379	6.01724	FALSE	FLASE	FLASE	FLASE
FBgn0039638	dgt6	7.00126	6.81853	5.79551	5.72691	6.91028	6.64408	6.69235	5.68881	FALSE	FLASE	TRUE	FLASE
FBgn0010905	Spn	9.43583	8.88098	7.28832	3.36207	9.32327	9.24413	8.52324	7.67481	FALSE	TRUE	FLASE	TRUE
FBgn0033236	CG14764	8.47087	8.42447	6.7851	2.61308	8.45246	8.85529	8.62337	6.95659	FALSE	TRUE	TRUE	FLASE
FBgn0030512	Nadsyn	7.53803	6.86747	6.12071	4.49868	7.36455	6.7981	6.53549	6.05834	FALSE	TRUE	FLASE	FLASE
FBgn0015360	oxt	7.93845	7.51824	6.05642	5.63916	7.83345	7.74681	7.7573	6.43922	FALSE	FLASE	TRUE	FLASE
FBgn0035025	uri	7.18388	6.9099	5.40875	4.99741	7.11059	6.69074	6.21822	5.84067	FALSE	FLASE	TRUE	FLASE
FBgn0033544	CG7220	7.1881	7.05249	5.81871	4.7867	7.11543	7.08821	7.37237	5.84359	FALSE	FLASE	TRUE	FLASE
FBgn0033186	CG1602	4.25983	4.61516	3.28989	2.89976	4.60758	4.46967	4.33265	3.77636	FALSE	FLASE	TRUE	FLASE
FBgn0266084	Fhos	7.40463	6.97891	4.11794	0.212699	7.29725	7.2935	6.66296	5.97478	FALSE	TRUE	FLASE	TRUE
FBgn0020545	kraken	6.77935	6.91313	5.13431	3.75634	6.79387	6.4756	6.32654	5.53197	FALSE	TRUE	TRUE	FLASE
FBgn0015247	Diap2	7.03379	6.68235	5.51243	5.20847	7.00522	6.28898	6.0838	5.70029	FALSE	FLASE	TRUE	FLASE
FBgn0000346	comt	5.64772	5.81288	4.46491	2.58514	5.95493	6.04271	5.97181	4.83987	FALSE	TRUE	FLASE	FLASE
FBgn0261988	Gprk2	7.75341	7.4032	5.93378	5.93866	7.5914	7.42873	6.83937	6.16278	FALSE	TRUE	FLASE	FLASE
FBgn0000996	dup	9.45652	9.0758	7.20315	8.56765	9.45383	9.62888	9.70329	7.67329	TRUE	TRUE	TRUE	FLASE
FBgn0002567	Rab32	8.51527	8.1845	6.36916	1.73651	8.52782	8.21685	8.19123	6.90831	FALSE	FLASE	TRUE	FLASE
FBgn0039875	sip3	6.82099	6.76522	5.84467	5.62139	6.71506	6.92416	6.70914	5.43744	FALSE	TRUE	TRUE	FLASE
FBgn0030752	CDC50	5.98338	5.7018	4.84458	4.25899	5.94785	5.11875	5.01462	4.81259	FALSE	TRUE	TRUE	FLASE
FBgn0041775	tral	11.9001	11.4073	10.2585	9.61483	11.5934	10.9214	10.4863	9.37323	FALSE	FLASE	FLASE	TRUE
FBgn0031053	CG14223	5.22654	3.79082	2.99457	2.87148	4.24498	3.73504	3.72133	3.42881	FALSE	TRUE	TRUE	TRUE
FBgn0001941	ifc	7.82227	7.72071	6.28721	5.16823	7.8616	7.67794	7.5278	6.34511	FALSE	TRUE	TRUE	FLASE
FBgn0036039	Naa60	6.81567	6.67855	5.24781	3.68585	6.79422	7.00607	6.90008	5.48105	FALSE	TRUE	TRUE	FLASE
FBgn0030678	CG11679	5.35619	5.48756	4.44639	3.91028	5.41519	4.92558	4.79627	4.36681	FALSE	TRUE	TRUE	FLASE
FBgn0037298	Sccpdh1	6.72236	6.7123	5.58759	4.89756	6.75575	5.8095	5.75386	5.44715	FALSE	FLASE	TRUE	FLASE
FBgn0036942	CG7328	4.46627	5.12485	3.55502	1.1617	4.82717	4.86925	4.73388	3.8871	FALSE	FLASE	FLASE	FLASE
FBgn0044871	Gos28	6.09132	6.43586	4.77065	4.04779	6.23202	6.11818	5.99981	5.01146	FALSE	FLASE	TRUE	FLASE
FBgn0033638	CG9005	9.10425	8.7099	6.73274	7.97411	8.97023	8.38266	7.08436	7.19669	FALSE	TRUE	FLASE	TRUE
FBgn0052512	CG32512	8.02389	7.74602	5.78526	4.04679	7.57286	7.22991	7.4171	6.07391	FALSE	TRUE	FLASE	TRUE
FBgn0037609	CG9773	5.83239	5.99463	4.58542	4.08023	5.77759	5.61243	5.40272	4.62933	FALSE	TRUE	TRUE	FLASE
FBgn0033607	CG9062	8.10582	7.47934	6.40679	6.43201	7.84111	7.55833	7.27835	6.27823	FALSE	TRUE	TRUE	TRUE
FBgn0037979	GCC185	6.64106	6.5202	4.48008	3.4732	6.71677	6.90985	6.60203	5.37413	FALSE	FLASE	FLASE	FLASE
FBgn0025720	Ate1	6.97653	6.91126	5.72504	5.83374	6.94542	6.39555	6.33523	5.55403	FALSE	FLASE	TRUE	FLASE
FBgn0029870	Marf	8.13592	7.10727	6.22925	6.61976	7.84308	6.57623	6.15615	6.26978	FALSE	FLASE	FLASE	FLASE
FBgn0030088	Arfrp1	5.60147	5.94472	3.40869	1.13432	5.60459	5.52702	5.72305	4.48022	FALSE	TRUE	TRUE	FLASE
FBgn0046114	Gclm	7.75145	7.95405	5.9218	4.52478	7.82184	6.75444	6.65822	6.25094	TRUE	TRUE	TRUE	FLASE
FBgn0051637	CG31637	6.01285	5.42577	4.27382	3.55591	5.71391	4.89005	4.87855	4.56584	FALSE	FLASE	TRUE	TRUE
FBgn0003076	Pgm1	6.87094	6.89339	5.08866	4.54109	6.88411	5.70265	5.24088	5.49574	FALSE	FLASE	TRUE	FLASE
FBgn0000053	Gart	6.937	6.21866	5.39265	4.70685	6.88951	6.42111	5.57346	5.49613	FALSE	FLASE	FLASE	FLASE
FBgn0040397	CG3655	7.43563	7.0631	6.22493	3.84276	7.27329	7.31955	6.98766	5.8014	FALSE	TRUE	FLASE	TRUE
FBgn0039958	CG12567	8.67552	8.69942	6.16773	5.23145	8.77815	9.02873	8.97817	6.99899	FALSE	TRUE	FLASE	FLASE
FBgn0003139	PpV	7.53656	7.18346	6.19791	6.4109	7.36707	6.62712	6.61254	5.86273	FALSE	FLASE	TRUE	FLASE
FBgn0035872	Cpsf6	9.55603	8.98997	8.43642	8.04218	9.28833	8.66422	7.99122	7.37872	FALSE	TRUE	TRUE	FLASE
FBgn0039733	CG11504	7.60715	7.24342	6.4833	6.20397	7.4327	7.20189	6.95226	5.90441	FALSE	FLASE	TRUE	FLASE
FBgn0259985	Mppe	6.31938	6.01379	4.97758	4.37428	6.14417	5.94734	6.1528	4.87933	TRUE	TRUE	TRUE	FLASE
FBgn0000536	eas	6.68709	6.5955	5.15082	4.8807	6.73911	6.47743	6.46825	5.34441	FALSE	TRUE	FLASE	FLASE
FBgn0286783	Etf-QO	6.97175	7.08519	5.79508	3.76183	7.05544	6.73998	6.16911	5.59507	FALSE	FLASE	FLASE	FLASE
FBgn0039335	Vps33B	4.72166	4.66777	3.81163	3.35024	4.84496	4.45616	4.02957	3.84075	FALSE	TRUE	FLASE	FLASE
FBgn0026630	nes	6.98486	6.8048	6.12148	5.51667	6.98477	6.56042	6.18845	5.5309	FALSE	TRUE	FLASE	FLASE
FBgn0030973	CG7332	7.8903	7.82539	6.41527	5.17084	7.65741	7.41306	7.3551	6.06286	FALSE	TRUE	TRUE	FLASE
FBgn0033177	CG11141	7.24948	6.74599	4.72948	5.10554	7.15162	7.01403	7.03759	5.65579	FALSE	TRUE	TRUE	FLASE
FBgn0037634	hng2	5.50114	5.55777	3.4791	3.01257	5.40093	5.5759	5.71918	4.27099	FALSE	TRUE	FLASE	FLASE
FBgn0028427	Ilk	6.80283	6.86408	5.04501	4.73901	6.87993	6.38485	6.51549	5.43401	FALSE	FLASE	TRUE	FLASE
FBgn0004390	RasGAP1	8.09858	7.56819	6.79562	6.8356	7.91008	7.64818	7.14426	6.24696	TRUE	FLASE	FLASE	TRUE
FBgn0267727	Pen	10.7219	9.88159	9.35762	8.97202	10.4572	9.26888	8.28447	8.2537	FALSE	TRUE	FLASE	FLASE
FBgn0027599	CG2790	6.49967	6.63634	4.87788	5.13408	6.64671	6.35638	6.29157	5.23917	FALSE	TRUE	TRUE	FLASE
FBgn0013773	Cyp6a22	7.63213	7.09488	5.83516	2.27595	7.43095	6.5608	6.74419	5.8458	FALSE	FLASE	TRUE	FLASE
FBgn0023129	aay	7.43652	7.49668	6.12385	5.98844	7.3986	6.93064	7.06975	5.81915	FALSE	TRUE	FLASE	TRUE
FBgn0035907	GstO1	4.39836	4.70236	3.12456	1.55516	4.51483	4.14532	4.0911	3.54869	FALSE	TRUE	TRUE	FLASE
FBgn0263594	lost	9.90482	9.21441	7.95922	8.52839	9.81716	7.8321	7.59122	7.708	FALSE	FLASE	TRUE	FLASE
FBgn0011737	Wee1	7.38872	7.2328	5.94058	5.10813	7.45651	7.03482	6.65286	5.85439	FALSE	FLASE	TRUE	FLASE
FBgn0029913	Cht11	5.74262	5.46271	3.63005	3.18972	5.58588	5.60574	5.48956	4.38144	FALSE	TRUE	TRUE	FLASE
FBgn0033755	ClC-b	6.42715	6.11116	5.38504	4.27557	6.5432	6.13046	5.5387	5.12905	FALSE	FLASE	FLASE	FLASE
FBgn0003206	Ras64B	6.68467	6.38425	5.24861	4.96107	6.62298	5.96584	5.70311	5.18946	FALSE	FLASE	TRUE	FLASE
FBgn0039644	rdog	9.79369	9.21418	8.04624	6.54265	9.67492	8.81465	8.87721	7.5805	TRUE	TRUE	FLASE	TRUE
FBgn0053182	Kdm4B	5.25386	4.46878	2.77195	1.63834	5.03872	5.24616	4.45852	3.94597	TRUE	TRUE	FLASE	TRUE
FBgn0034300	CG5098	7.39217	6.40681	5.91543	6.18034	7.00265	6.27675	5.53839	5.47927	FALSE	FLASE	TRUE	FLASE
FBgn0003162	Pu	2.32678	1.87621	0.698316	0.146849	1.74737	1.6487	2.15501	1.36595	FALSE	TRUE	TRUE	TRUE
FBgn0039936	Gyf	8.6835	8.51361	6.63484	7.27205	8.38922	7.54051	7.62499	6.55597	FALSE	TRUE	FLASE	FLASE
FBgn0052473	CG32473	8.5821	8.33953	6.9121	3.5047	8.46669	8.13883	7.83025	6.61141	FALSE	FLASE	TRUE	FLASE
FBgn0028663	VhaM9.7-b	6.17677	6.52097	4.52926	5.02894	6.5354	5.63252	5.73441	5.10001	FALSE	FLASE	TRUE	FLASE
FBgn0030519	CG11151	6.35022	6.68113	4.18775	3.61648	6.39528	5.68971	5.68815	4.98195	FALSE	FLASE	FLASE	TRUE
FBgn0020386	Pdk1	9.17031	8.76118	7.01802	7.05064	9.00942	8.86476	8.63968	7.01719	FALSE	FLASE	TRUE	TRUE
FBgn0267849	Syx7	7.18889	7.1938	5.71122	4.41733	7.22246	6.92612	7.00535	5.6116	FALSE	TRUE	FLASE	TRUE
FBgn0031413	CG9967	5.38376	5.47191	3.89653	4.01894	5.44829	5.22536	5.23439	4.22658	FALSE	FLASE	FLASE	FLASE
FBgn0030685	Graf	7.149	6.42866	5.52619	4.4749	6.80821	5.97846	5.38997	5.28009	FALSE	FLASE	FLASE	FLASE
FBgn0031947	CG7154	8.2367	8.13137	6.99725	7.38888	8.23179	7.88818	6.7754	6.38176	FALSE	FLASE	TRUE	FLASE
FBgn0086442	mib2	8.25016	7.74688	6.93825	6.39628	8.12194	7.78948	7.19214	6.29532	FALSE	TRUE	FLASE	FLASE
FBgn0035848	Uxs	6.25392	6.16807	4.72047	2.23767	6.2134	6.20752	5.96644	4.81485	FALSE	FLASE	TRUE	FLASE
FBgn0030081	CG7246	6.86812	6.94366	5.08807	4.32391	6.97748	6.78412	6.73931	5.40351	FALSE	FLASE	TRUE	FLASE
FBgn0086356	tum	8.81463	8.39457	7.49355	7.35984	8.69055	7.99607	7.82731	6.72927	FALSE	FLASE	TRUE	FLASE
FBgn0032467	CG9934	8.18802	7.41053	6.74434	6.96069	7.99374	7.45923	6.20838	6.18652	FALSE	TRUE	TRUE	FLASE
FBgn0260986	mei-38	7.3635	7.17623	5.60007	5.98544	7.21119	6.31263	6.08425	5.57826	FALSE	FLASE	FLASE	FLASE
FBgn0037918	CG6791	8.00185	7.35795	6.20123	6.33869	7.77572	7.44136	6.81407	6.01051	FALSE	TRUE	TRUE	FLASE
FBgn0033244	CG8726	6.88914	6.68259	5.10255	3.40363	6.85899	6.72564	6.23433	5.29876	FALSE	TRUE	TRUE	FLASE
FBgn0037535	PIG-H	5.0364	4.93164	3.82349	3.30466	4.92848	4.55949	4.49487	3.80594	FALSE	TRUE	TRUE	FLASE
FBgn0033845	mars	8.85079	8.30658	6.95244	7.1868	8.69949	8.08845	7.51166	6.71592	FALSE	TRUE	FLASE	FLASE
FBgn0036395	CG17361	5.82544	6.34003	4.15825	2.71915	5.96136	5.93406	6.04639	4.60125	FALSE	FLASE	TRUE	FLASE
FBgn0038145	Droj2	10.2175	9.60999	8.49529	8.42126	10.029	9.12555	8.34882	7.73524	FALSE	FLASE	TRUE	TRUE
FBgn0033557	CG12325	6.32921	5.85016	5.10505	5.32776	6.25199	5.74743	5.38019	4.81559	FALSE	FLASE	FLASE	FLASE
FBgn0043070	MESK2	6.37105	5.7577	4.41132	4.65144	6.36199	5.20825	5.15308	4.89954	FALSE	FLASE	FLASE	TRUE
FBgn0027506	EDTP	8.85659	8.45639	5.56202	5.2293	8.59707	8.13331	7.73005	6.61932	FALSE	FLASE	TRUE	FLASE
FBgn0015781	P5cr	5.37229	5.04919	4.21486	3.96636	5.27212	4.48624	4.14247	4.05668	FALSE	TRUE	FLASE	FLASE
FBgn0037045	CG10584	5.42891	5.20352	3.82322	3.81276	5.3142	4.77067	4.78568	4.08618	FALSE	FLASE	TRUE	FLASE
FBgn0016078	wun	5.31056	5.71439	3.91002	3.93377	5.56528	4.75523	4.51317	4.27492	FALSE	TRUE	FLASE	TRUE
FBgn0038662	Mpc1	6.02699	5.96543	4.77617	4.82712	6.06286	5.44361	5.42008	4.65534	FALSE	FLASE	FLASE	FLASE
FBgn0267365	l(2)SH0834	6.18881	6.29121	4.73443	3.15266	6.26291	5.912	5.72733	4.80717	FALSE	FLASE	TRUE	FLASE
FBgn0028476	Usp1	8.52881	8.09774	5.75753	4.34902	8.48247	8.33465	7.80144	6.51033	FALSE	TRUE	TRUE	FLASE
FBgn0030833	CG8915	7.19863	6.52677	5.40693	3.96846	7.08309	6.47003	6.13591	5.43544	FALSE	TRUE	TRUE	FLASE
FBgn0036004	Jarid2	9.62375	8.9844	7.57054	7.83921	9.48965	9.26507	8.29482	7.28076	FALSE	TRUE	TRUE	FLASE
FBgn0030625	CG5877	6.58643	6.10899	5.00821	5.22043	6.42877	5.64324	4.98972	4.92961	FALSE	TRUE	TRUE	FLASE
FBgn0261285	Ppcs	5.95779	5.5692	3.98583	4.90523	5.86107	5.09771	5.02669	4.49206	TRUE	TRUE	TRUE	TRUE
FBgn0031498	CG17260	4.79522	5.17584	2.28933	0.712774	4.83786	4.74336	4.79886	3.69974	FALSE	FLASE	TRUE	FLASE
FBgn0086350	tef	7.14299	7.01262	4.84472	5.61311	7.12755	6.38528	6.57205	5.44588	FALSE	FLASE	TRUE	FLASE
FBgn0015019	CCT3	8.70884	8.27392	7.54539	7.07463	8.67572	7.3387	6.60488	6.62162	FALSE	FLASE	FLASE	FLASE
FBgn0036356	CG10222	5.22178	5.01968	3.67321	3.6448	5.10291	4.49268	4.59676	3.89305	FALSE	TRUE	TRUE	FLASE
FBgn0039017	CG6985	5.22996	5.1178	3.62862	3.79784	5.25864	4.78421	4.94632	4.00839	FALSE	FLASE	FLASE	FLASE
FBgn0027564	CG3149	5.6289	5.46633	4.25377	4.03063	5.69053	5.20403	4.99442	4.33665	FALSE	TRUE	TRUE	FLASE
FBgn0035989	Tat	5.13081	5.21878	3.64651	2.80785	5.22724	4.98279	4.62029	3.97132	FALSE	TRUE	TRUE	FLASE
FBgn0067779	dbr	7.07985	6.85298	4.99405	5.57103	7.06995	6.8542	6.06124	5.37123	FALSE	TRUE	FLASE	TRUE
FBgn0029975	spidey	7.25854	7.32997	6.22994	3.84702	7.33938	6.48902	6.73277	5.57497	FALSE	FLASE	FLASE	FLASE
FBgn0024889	Kap-alpha1	8.37587	8.00179	5.90899	5.44241	8.3491	8.00196	7.44449	6.33743	TRUE	TRUE	TRUE	FLASE
FBgn0030228	BTBD9	8.16752	7.61179	4.75811	3.10232	8.03609	7.78433	7.33843	6.09521	FALSE	TRUE	TRUE	FLASE
FBgn0026573	ADD1	7.88161	7.49257	6.25984	6.94577	7.63101	6.66755	5.87414	5.78754	FALSE	TRUE	TRUE	FLASE
FBgn0052484	Sk2	7.17939	6.78944	5.38173	4.24086	7.06496	6.34322	6.00166	5.35273	FALSE	FLASE	TRUE	FLASE
FBgn0036237	viaf	7.24729	7.23806	5.63289	5.02483	7.20352	6.46932	6.66185	5.44867	FALSE	FLASE	FLASE	FLASE
FBgn0038947	Sar1	6.61838	6.50335	5.6609	5.69042	6.6512	5.54078	5.50879	5.02974	FALSE	FLASE	TRUE	FLASE
FBgn0013732	sced	7.91446	7.67168	5.25304	3.38389	7.93774	7.69928	7.21757	5.97346	FALSE	FLASE	TRUE	FLASE
FBgn0283712	LIMK1	7.04207	6.67863	5.30125	4.19774	7.02033	6.637	6.28218	5.28121	FALSE	TRUE	FLASE	FLASE
FBgn0032223	GATAd	6.89577	6.58375	5.27289	4.16139	6.6868	6.22228	6.28682	5.02383	FALSE	FLASE	FLASE	FLASE
FBgn0035111	Dis3l2	7.43219	7.0081	5.83062	5.94703	7.37532	6.74868	5.98667	5.5402	FALSE	FLASE	FLASE	FLASE
FBgn0037465	CG1105	5.99768	5.86185	4.81438	2.47874	6.07275	5.55887	5.56486	4.56104	FALSE	FLASE	FLASE	FLASE
FBgn0031233	Tbc1d15-17	7.39662	7.0906	5.10571	3.82981	7.45284	7.50514	7.14052	5.59534	FALSE	TRUE	TRUE	FLASE
FBgn0027090	GlnRS	6.86688	6.69911	5.72733	5.74368	6.94452	5.52142	5.02278	5.21166	FALSE	FLASE	TRUE	FLASE
FBgn0030434	Brms1	6.97396	6.82592	5.54519	5.72901	6.88807	5.83664	5.47337	5.16757	FALSE	FLASE	TRUE	FLASE
FBgn0030351	CG1840	4.68544	4.6809	3.54783	3.57445	4.41245	4.27641	3.91334	3.31029	FALSE	FLASE	FLASE	FLASE
FBgn0015614	CanB2	7.62678	7.37564	5.77572	4.72079	7.60915	6.39382	6.4239	5.70677	FALSE	TRUE	FLASE	FLASE
FBgn0032363	Dlg5	8.01364	7.01048	5.77148	5.55653	7.85853	6.86684	6.39248	5.88893	FALSE	TRUE	TRUE	FLASE
FBgn0029997	CG2258	6.71605	6.28059	4.61585	2.50666	6.56629	5.97347	5.48192	4.92021	FALSE	TRUE	FLASE	TRUE
FBgn0003087	pim	7.99825	8.16798	6.05478	6.05422	8.10648	7.80628	8.02376	6.06382	FALSE	FLASE	FLASE	FLASE
FBgn0027296	temp	6.23906	6.19798	4.71768	4.03511	6.30741	5.82425	4.9302	4.71747	FALSE	FLASE	TRUE	FLASE
FBgn0036816	Indy	8.15349	7.90095	6.75858	6.34745	7.97765	7.52247	7.3616	5.96652	FALSE	TRUE	FLASE	TRUE
FBgn0086362	spn-F	6.72367	6.99037	4.88782	4.74112	6.88597	6.68782	6.45223	5.14825	FALSE	FLASE	TRUE	FLASE
FBgn0283469	Vps4	7.43046	7.38126	6.30923	6.56275	7.4578	6.77331	6.41581	5.57547	FALSE	FLASE	FLASE	FLASE
FBgn0033339	Sec31	7.06427	6.39818	5.89976	5.75642	7.11808	6.20693	5.20792	5.31894	FALSE	FLASE	TRUE	FLASE
FBgn0005617	msl-1	9.0583	8.38952	7.0307	6.81345	8.88858	8.28208	7.45444	6.63559	FALSE	FLASE	TRUE	FLASE
FBgn0034098	krimp	7.34588	7.11536	5.00912	2.81581	7.20695	6.37743	6.48504	5.37976	FALSE	FLASE	FLASE	FLASE
FBgn0030090	fend	7.32773	7.21954	5.82414	5.77584	7.12561	6.9496	7.05952	5.31825	FALSE	FLASE	FLASE	TRUE
FBgn0002413	dco	10.2107	9.91172	8.19779	6.69257	10.0884	9.62614	8.96325	7.52155	FALSE	TRUE	TRUE	TRUE
FBgn0259824	Hip14	7.93789	7.59151	6.36568	6.44022	7.75133	7.3613	6.66005	5.77858	FALSE	TRUE	TRUE	TRUE
FBgn0033685	OSCP1	1.33342	1.37401	0.520075	0.525468	1.12149	0.986915	0.602176	0.836016	FALSE	FLASE	FLASE	FLASE
FBgn0026083	tyf	8.77327	8.17994	6.9726	7.13814	8.7251	7.86022	7.5025	6.49311	FALSE	TRUE	FLASE	FLASE
FBgn0261276	Opa1	7.56868	7.02946	5.69495	6.32444	7.36137	5.973	5.40243	5.47373	FALSE	FLASE	TRUE	FLASE
FBgn0039449	CG6425	6.50002	6.42867	4.78679	5.24555	6.43889	6.13645	6.07353	4.78671	FALSE	FLASE	TRUE	FLASE
FBgn0037185	CG11367	6.05125	5.51099	4.57253	3.96549	5.8507	5.16928	4.59621	4.34913	FALSE	TRUE	TRUE	FLASE
FBgn0031491	alpha4GT1	6.43287	6.17355	4.84925	4.79235	6.35059	6.07029	6.32951	4.71916	FALSE	FLASE	TRUE	FLASE
FBgn0030545	CG11590	5.18488	5.41999	3.97286	3.5157	5.10603	4.3259	4.37365	3.79088	FALSE	FLASE	TRUE	FLASE
FBgn0037021	CG11399	8.34262	7.39341	5.86122	5.23196	8.19248	6.97416	6.14669	6.08126	TRUE	TRUE	TRUE	TRUE
FBgn0025874	Meics	6.08855	5.59208	3.33194	4.23679	5.80405	5.12501	4.98919	4.30619	FALSE	TRUE	TRUE	FLASE
FBgn0032748	CG10492	9.31908	8.77864	7.35565	6.14474	9.15427	8.86861	7.91377	6.78968	FALSE	FLASE	TRUE	FLASE
FBgn0023130	a6	6.8746	6.47342	4.91685	4.71026	6.7421	6.4026	6.08692	4.98986	FALSE	FLASE	TRUE	FLASE
FBgn0016693	Past1	7.59714	7.01727	5.63423	4.76365	7.29929	6.07307	5.84233	5.40146	FALSE	FLASE	TRUE	FLASE
FBgn0037607	CG8036	8.5792	8.13293	7.02944	7.0989	8.54328	7.23554	6.82717	6.31908	FALSE	TRUE	FLASE	FLASE
FBgn0039712	CG15514	7.06355	7.20927	5.50846	5.58335	7.06887	6.77728	6.78997	5.22784	FALSE	FLASE	TRUE	FLASE
FBgn0031474	CG2991	7.21162	6.83279	5.84698	3.23338	6.98291	6.90065	6.80492	5.16156	FALSE	FLASE	FLASE	TRUE
FBgn0030343	ATP7	6.58182	5.92288	5.06746	5.04559	6.48122	5.6796	5.04993	4.78208	FALSE	TRUE	TRUE	FLASE
FBgn0003483	spn-E	8.15609	7.21719	5.83469	5.82606	7.84049	6.75752	5.42751	5.78366	FALSE	FLASE	TRUE	FLASE
FBgn0037376	Hat1	7.98102	7.9783	6.04157	5.72918	8.0336	7.64496	7.34587	5.9226	FALSE	FLASE	FLASE	FLASE
FBgn0039831	CG12054	7.43396	7.1486	6.12966	6.25421	7.35505	7.0341	6.37455	5.41892	TRUE	TRUE	TRUE	TRUE
FBgn0039249	CG11168	3.21506	2.29255	1.47193	1.71456	2.78381	1.71501	2.00008	2.04845	FALSE	TRUE	TRUE	FLASE
FBgn0037926	Elp1	6.23205	5.97055	5.0726	5.12406	6.34942	5.17314	4.42016	4.66942	FALSE	TRUE	TRUE	FLASE
FBgn0031842	Tango1	7.92951	7.39684	6.12671	6.72031	7.75092	6.45436	5.81204	5.69694	FALSE	TRUE	TRUE	FLASE
FBgn0027836	Dgp-1	6.5537	6.00896	4.88233	5.0836	6.4834	5.6518	5.39156	4.76367	FALSE	TRUE	FLASE	FLASE
FBgn0031710	Vps52	5.35846	5.22548	4.23775	4.03337	5.33997	4.78447	4.3305	3.92259	FALSE	FLASE	TRUE	FLASE
FBgn0087008	e(y)3	9.84538	9.06062	8.1769	8.27226	9.86105	9.13675	7.47814	7.24071	TRUE	FLASE	TRUE	TRUE
FBgn0039153	GatB	5.20946	5.13209	3.22402	2.87489	5.14079	4.55035	4.59314	3.7726	FALSE	FLASE	FLASE	FLASE
FBgn0086370	sra	6.90439	7.08262	4.37152	3.76056	6.97071	6.83349	6.90729	5.1136	FALSE	TRUE	FLASE	FLASE
FBgn0010288	Uch	7.40308	6.79741	5.24566	5.16033	7.14904	5.37999	5.18448	5.24318	FALSE	FLASE	FLASE	FLASE
FBgn0023216	Parg	7.15244	6.74165	4.54998	3.73064	7.0568	6.60069	5.97725	5.17486	FALSE	TRUE	TRUE	FLASE
FBgn0039251	Trf4-2	7.50753	7.58652	4.49633	0.606503	7.57885	7.49999	7.47192	5.55652	FALSE	FLASE	TRUE	FLASE
FBgn0036837	CG18135	7.30026	7.13372	5.3614	3.119	7.29439	6.91059	7.07347	5.34548	FALSE	FLASE	TRUE	FLASE
FBgn0015218	eIF4E1	8.76046	8.08434	6.38081	6.82763	8.68697	6.73899	6.30323	6.36505	FALSE	FLASE	TRUE	TRUE
FBgn0283682	Ge-1	7.82517	7.20467	6.29819	5.88102	7.66138	6.9798	6.48169	5.61054	FALSE	FLASE	FLASE	FLASE
FBgn0037931	CG18476	4.83388	4.61619	3.03805	2.77408	4.90245	4.527	4.05775	3.58911	FALSE	FLASE	TRUE	FLASE
FBgn0037933	Ho	5.96468	6.39186	4.33423	4.55457	6.13175	5.85439	5.83532	4.48813	FALSE	FLASE	FLASE	FLASE
FBgn0035440	CG14969	6.19555	6.10221	5.04144	4.17823	6.09558	5.62655	5.31826	4.46005	FALSE	FLASE	FLASE	FLASE
FBgn0038252	BigH1	9.2326	9.48443	7.10953	5.48246	9.21267	8.05658	7.90282	6.73681	FALSE	TRUE	FLASE	FLASE
FBgn0037134	CG7407	5.81781	6.01204	4.64938	4.93788	5.92923	5.58895	5.6693	4.33186	FALSE	TRUE	TRUE	FLASE
FBgn0030241	feo	8.57382	8.18086	7.29596	7.46513	8.54557	7.19648	6.59447	6.24204	FALSE	FLASE	TRUE	FLASE
FBgn0014417	CG13397	6.20202	5.40317	4.30872	3.62464	5.94718	4.40912	3.32952	4.33983	FALSE	TRUE	FLASE	TRUE
FBgn0027091	CysRS	6.26846	5.59315	5.09595	5.10437	6.00502	5.10216	4.08189	4.37891	FALSE	FLASE	TRUE	FLASE
FBgn0039942	CG17163	6.93732	6.77729	4.63731	3.09005	6.9579	6.08248	5.91503	5.06705	FALSE	FLASE	TRUE	FLASE
FBgn0020381	Dredd	3.82798	3.56044	2.60737	2.20144	3.67951	3.19321	2.79855	2.67691	FALSE	FLASE	FLASE	FLASE
FBgn0005777	PpD3	8.06779	7.91755	6.6379	5.16005	8.18958	7.31927	6.44521	5.95521	FALSE	FLASE	TRUE	FLASE
FBgn0002021	l(2)37Bb	5.56832	5.41845	3.85403	4.30448	5.58157	4.32546	3.93874	4.05749	FALSE	FLASE	TRUE	FLASE
FBgn0032341	Reps	7.60346	6.72749	5.47952	5.43821	7.27666	6.18627	5.43191	5.28699	FALSE	TRUE	TRUE	FLASE
FBgn0037138	P5CDh1	6.60669	5.98268	4.88572	3.26281	6.38436	5.41528	5.42397	4.62797	FALSE	TRUE	FLASE	FLASE
FBgn0032699	CG10383	6.09534	5.64599	4.6581	3.23783	6.07238	5.82497	5.39818	4.39977	FALSE	FLASE	TRUE	FLASE
FBgn0004055	uzip	6.59458	6.15675	5.52179	5.07902	6.24797	5.77156	5.70885	4.52585	FALSE	TRUE	FLASE	FLASE
FBgn0037737	Pnn	6.54193	6.96689	5.42892	5.36682	6.66176	6.41908	6.41603	4.82095	FALSE	FLASE	TRUE	FLASE
FBgn0030607	dob	6.33069	6.54971	4.23506	1.17696	6.46411	6.40869	6.17765	4.67204	FALSE	FLASE	FLASE	FLASE
FBgn0020412	JIL-1	8.40064	7.86358	6.36426	6.5085	8.11545	7.56573	7.04525	5.86549	FALSE	FLASE	FLASE	TRUE
FBgn0051793	CG31793	5.43506	4.82749	3.82415	4.08467	5.34586	4.51512	4.36987	3.85519	FALSE	TRUE	FLASE	FLASE
FBgn0028686	Rpt3	8.00393	7.83656	7.00414	7.07983	8.02846	7.11463	6.26586	5.77208	FALSE	FLASE	TRUE	FLASE
FBgn0035402	Usp5	5.43344	5.35659	4.03253	4.46146	5.75135	4.68341	4.15536	4.13475	FALSE	FLASE	FLASE	FLASE
FBgn0016038	Vsp37A	5.80635	5.66124	4.77043	4.59446	5.82281	4.53769	4.27873	4.18342	FALSE	FLASE	FLASE	FLASE
FBgn0036889	CG14100	5.77214	6.18187	4.15092	1.26869	6.10708	5.71057	5.47066	4.38358	FALSE	FLASE	TRUE	FLASE
FBgn0037720	CG8312	7.19055	6.61064	6.14336	5.63771	6.95383	6.29024	4.92978	4.98728	TRUE	TRUE	FLASE	FLASE
FBgn0029175	sotv	6.13919	5.56422	4.5518	4.4268	6.11359	5.67853	5.18884	4.38391	FALSE	FLASE	TRUE	FLASE
FBgn0034689	CG2921	6.11675	6.27386	4.63063	3.74906	6.23846	5.76396	5.45931	4.47312	FALSE	FLASE	TRUE	FLASE
FBgn0002031	l(2)37Cc	8.31438	8.43111	6.76925	5.93127	8.3102	7.00186	6.45876	5.95543	FALSE	FLASE	TRUE	FLASE
FBgn0037539	CG10435	7.11309	6.81446	5.46323	5.27168	7.05632	6.52721	5.71764	5.05366	FALSE	TRUE	TRUE	FLASE
FBgn0052112	CG32112	4.70768	4.29756	3.06877	2.90901	4.40745	3.75525	3.79487	3.15574	FALSE	FLASE	FLASE	FLASE
FBgn0040382	CG5273	6.2831	5.78077	4.2549	3.56643	6.20927	5.29483	4.59585	4.44573	FALSE	TRUE	TRUE	FLASE
FBgn0036059	nudE	7.14491	7.2697	5.41473	5.44404	7.03007	6.15978	6.28548	5.03112	FALSE	FLASE	FLASE	FLASE
FBgn0040237	bor	6.96277	6.64548	5.65415	4.71074	6.87403	6.31935	6.15156	4.91723	FALSE	TRUE	FLASE	FLASE
FBgn0003270	amos	6.04151	7.27322	2.91105	0.356986	6.08436	5.13146	6.05455	4.34987	TRUE	TRUE	FLASE	FLASE
FBgn0030892	CG7206	5.4898	5.35966	4.37709	4.74071	5.47654	4.90984	4.51266	3.91489	FALSE	FLASE	TRUE	FLASE
FBgn0004507	GlyP	8.84749	8.26107	7.29313	2.87267	8.7875	7.44833	7.07476	6.28156	FALSE	TRUE	TRUE	TRUE
FBgn0011787	mRpL12	6.99552	7.15294	5.55986	5.91484	7.00382	5.67585	5.05831	5.00176	FALSE	FLASE	TRUE	FLASE
FBgn0036741	anchor	7.15769	6.57071	4.82946	4.93163	7.04427	6.30161	5.3606	5.02539	FALSE	FLASE	FLASE	FLASE
FBgn0028475	Hrd3	7.58298	7.45669	5.67721	5.9301	7.65387	7.32962	6.91135	5.457	FALSE	TRUE	TRUE	FLASE
FBgn0005642	wdn	8.27078	7.7914	6.39315	6.56549	8.33337	8.16241	7.20028	5.939	FALSE	TRUE	TRUE	FLASE
FBgn0035462	IntS10	5.99471	5.65134	4.22045	3.39277	5.76786	4.9615	4.62086	4.10551	FALSE	FLASE	TRUE	FLASE
FBgn0003656	sws	8.77106	8.05877	6.72902	6.66032	8.48845	7.9909	7.42473	6.03885	FALSE	FLASE	FLASE	TRUE
FBgn0032216	Usp14	7.85016	7.6895	6.39431	6.75153	7.7138	5.99342	5.44263	5.48737	FALSE	FLASE	TRUE	FLASE
FBgn0036300	Pmm2	3.74086	4.01138	2.23596	2.64068	3.98041	2.81005	2.72822	2.82355	FALSE	TRUE	TRUE	FLASE
FBgn0086443	AsnRS	7.37176	6.76239	5.64694	5.86693	7.10354	5.39209	5.05383	5.03892	FALSE	FLASE	FLASE	FLASE
FBgn0028327	l(1)G0320	7.99901	7.8524	6.70572	6.86798	7.94994	7.18126	6.81968	5.63704	FALSE	FLASE	FLASE	FLASE
FBgn0027521	CG3679	8.81692	8.56977	6.15071	4.30414	8.68254	8.39075	8.00584	6.15504	FALSE	TRUE	TRUE	FLASE
FBgn0038190	CG9926	1.57894	1.59502	1.09678	0.56933	2.28164	1.64877	1.89306	1.61627	FALSE	TRUE	TRUE	FLASE
FBgn0011742	Arp2	8.33896	7.95994	6.25622	6.77679	8.3749	7.35109	6.84768	5.93195	FALSE	FLASE	TRUE	TRUE
FBgn0263602	Tasp1	7.19786	6.48763	5.33416	6.15084	6.96789	5.7865	5.30515	4.9339	TRUE	FLASE	TRUE	FLASE
FBgn0000376	crm	8.7178	7.93032	5.53835	5.65743	8.56245	7.83975	7.12663	6.04664	FALSE	FLASE	TRUE	FLASE
FBgn0031231	mRpL10	6.4007	6.75075	5.08721	4.29352	6.52015	5.77725	5.38375	4.60013	FALSE	TRUE	TRUE	FLASE
FBgn0001078	ftz-f1	7.8958	7.84745	5.67642	0.474735	7.78117	7.7983	7.78988	5.48951	FALSE	TRUE	FLASE	TRUE
FBgn0024362	Naa30A	7.5139	6.86846	5.87749	6.26209	7.24051	6.10256	5.54135	5.10139	FALSE	FLASE	TRUE	FLASE
FBgn0032217	CG4972	6.13566	6.04073	4.86447	5.06875	6.22918	5.10217	4.75383	4.38519	FALSE	FLASE	FLASE	FLASE
FBgn0026432	Grip163	6.17067	5.27908	3.7228	5.03894	6.03217	4.95572	3.73356	4.24628	FALSE	FLASE	TRUE	FLASE
FBgn0263106	DnaJ-1	8.56658	6.9074	5.50162	6.81883	8.26251	5.15233	5.12629	5.81346	FALSE	FLASE	FLASE	FLASE
FBgn0260634	eIF4G2	7.50154	6.4984	5.83351	5.66075	7.02619	5.32171	5.43152	4.93884	FALSE	FLASE	FLASE	FLASE
FBgn0262743	Fs(2)Ket	8.95573	7.84745	7.04901	7.31483	8.59082	6.83695	6.31786	6.03499	FALSE	FLASE	TRUE	FLASE
FBgn0025820	JTBR	5.4222	5.88755	4.22605	1.74947	5.55065	5.30188	5.19221	3.8986	FALSE	FLASE	TRUE	FLASE
FBgn0035251	Vta1	6.5191	6.38371	5.18147	5.45613	6.51553	5.67486	4.80254	4.57411	FALSE	TRUE	TRUE	FLASE
FBgn0259221	ATP8A	5.60806	4.58828	3.439	4.08757	5.43226	4.37762	4.07557	3.81283	FALSE	FLASE	FLASE	TRUE
FBgn0016070	smg	11.5843	11.0211	6.98831	6.48678	11.2524	10.7272	9.98032	7.89124	FALSE	TRUE	TRUE	TRUE
FBgn0038191	CG9925	7.14043	6.51435	5.133	3.91066	7.16142	5.44404	5.41068	5.02133	FALSE	TRUE	FLASE	FLASE
FBgn0003450	snk	4.35378	4.52764	3.22586	1.08956	4.23844	4.18429	3.99956	2.97175	FALSE	TRUE	FLASE	FLASE
FBgn0031195	CG17600	5.00454	5.37714	3.42758	3.25938	5.29968	4.78471	4.58266	3.71577	FALSE	TRUE	FLASE	FLASE
FBgn0267792	rgr	5.37808	3.26807	2.78736	3.38772	5.33974	2.73164	2.78026	3.74185	TRUE	TRUE	TRUE	FLASE
FBgn0030460	Coq5	4.70318	4.82522	3.71281	3.80041	4.85	3.91765	3.59543	3.39632	FALSE	FLASE	TRUE	FLASE
FBgn0001404	egh	7.87075	7.63276	5.37285	5.09802	7.57169	7.16039	7.28532	5.30148	FALSE	FLASE	FLASE	TRUE
FBgn0026620	tacc	7.49713	6.36769	5.13941	6.07186	6.98048	5.27578	5.30942	4.88735	FALSE	TRUE	TRUE	TRUE
FBgn0032521	CG7110	7.1816	6.70115	5.25781	5.69551	6.96122	6.07417	5.19799	4.86796	FALSE	FLASE	FLASE	FLASE
FBgn0037702	CG8176	8.18817	7.84386	5.87095	6.2643	8.08949	7.84285	7.18769	5.65586	FALSE	FLASE	FLASE	FLASE
FBgn0026576	Pisd	7.72435	7.37207	5.68624	4.30671	7.59228	6.42892	5.95284	5.30548	FALSE	FLASE	TRUE	FLASE
FBgn0037655	Kcmf1	9.12018	8.98485	6.53028	3.6587	8.97833	8.64477	8.45181	6.27092	FALSE	FLASE	TRUE	TRUE
FBgn0052296	Mrtf	7.05018	6.52906	4.72831	4.56832	6.80898	5.89462	5.66693	4.75533	FALSE	TRUE	FLASE	FLASE
FBgn0027583	CG7601	6.35014	6.29415	4.6203	4.55548	6.2106	5.73039	5.85122	4.33194	FALSE	FLASE	TRUE	FLASE
FBgn0004655	wapl	9.75397	9.04994	6.46712	6.36557	9.547	8.87177	7.79904	6.65606	FALSE	FLASE	TRUE	TRUE
FBgn0036341	Syx13	7.00992	6.92753	5.06481	4.4813	6.94136	6.14255	5.73637	4.83806	FALSE	TRUE	TRUE	FLASE
FBgn0265137	Spn42Da	4.92321	4.75375	3.99651	4.14811	4.98154	4.16967	3.93912	3.47041	FALSE	FLASE	FLASE	TRUE
FBgn0034733	CG4752	5.49911	5.06228	4.14116	4.15805	5.38349	4.54584	3.22182	3.74963	FALSE	TRUE	TRUE	FLASE
FBgn0033212	LRR	7.65605	7.00872	5.26548	5.67828	7.50755	6.8184	5.90677	5.21893	FALSE	TRUE	TRUE	TRUE
FBgn0029874	CG3342	5.37917	5.60966	4.36168	3.02971	5.49335	5.01014	4.52891	3.80697	FALSE	TRUE	TRUE	FLASE
FBgn0052756	CG32756	3.94754	4.40119	2.82444	2.8252	4.42423	3.67767	3.38602	3.05949	FALSE	TRUE	TRUE	FLASE
FBgn0046247	CG5938	6.3951	6.18753	5.38707	5.07903	6.37924	5.64798	5.54679	4.41104	FALSE	TRUE	TRUE	FLASE
FBgn0014869	Pglym78	8.31461	8.31339	6.55297	4.91798	8.52904	6.88557	6.14148	5.89252	FALSE	FLASE	TRUE	FLASE
FBgn0263143	vret	6.15569	5.57963	3.33959	3.54792	6.13737	4.73636	4.48609	4.23894	FALSE	FLASE	FLASE	FLASE
FBgn0026015	Top3beta	7.21264	6.84663	5.83784	6.19178	7.22774	5.93848	5.19794	4.98876	FALSE	FLASE	TRUE	FLASE
FBgn0033155	Br140	8.59858	7.44196	6.09009	6.95377	8.31305	6.40751	5.01708	5.737	FALSE	TRUE	TRUE	FLASE
FBgn0033984	Lap1	7.32627	6.84372	4.71106	5.11278	7.26037	6.9275	6.4515	5.00952	FALSE	TRUE	TRUE	FLASE
FBgn0038809	CG16953	7.72238	7.2892	6.06666	6.09697	7.60224	6.94645	6.13128	5.23521	FALSE	TRUE	TRUE	FLASE
FBgn0039056	CenB1A	7.72231	6.80814	5.45685	6.26773	7.60101	6.26536	4.71173	5.23185	FALSE	FLASE	TRUE	FLASE
FBgn0261108	Atg13	7.54195	7.19953	6.1275	6.39815	7.41601	6.56262	5.71874	5.1021	FALSE	TRUE	TRUE	FLASE
FBgn0038296	CG6752	6.49062	5.22695	3.61363	3.92811	6.15405	5.15601	4.94469	4.23224	FALSE	FLASE	TRUE	FLASE
FBgn0261278	grp	8.51276	7.91138	5.59592	6.8398	8.43443	6.65264	6.32244	5.79609	FALSE	TRUE	FLASE	TRUE
FBgn0037814	CG6325	6.91578	5.9389	4.59541	5.3268	6.62248	5.25466	4.62514	4.53628	FALSE	FLASE	TRUE	FLASE
FBgn0260960	Baldspot	6.70526	6.51834	4.38251	4.06009	6.48753	6.04291	5.74347	4.4407	FALSE	TRUE	FLASE	TRUE
FBgn0025352	Thiolase	7.85682	7.89421	6.17845	3.4017	7.6645	7.00289	5.97803	5.2453	FALSE	TRUE	FLASE	FLASE
FBgn0027515	CG7115	7.64108	6.91294	5.21833	4.87583	7.49265	6.03069	5.29283	5.12726	FALSE	TRUE	FLASE	FLASE
FBgn0264712	CG1172	7.80473	7.47053	6.04134	6.35269	7.58813	6.94866	6.52762	5.19171	FALSE	TRUE	TRUE	FLASE
FBgn0014455	Ahcy	5.903	5.13175	4.02521	4.36094	5.85596	4.28658	3.79158	4.00625	FALSE	FLASE	TRUE	FLASE
FBgn0038965	mats	7.24611	7.20206	5.91854	4.76065	7.38838	6.60842	6.18312	5.05132	FALSE	TRUE	TRUE	FLASE
FBgn0025808	Rad17	5.93391	5.74373	4.14903	3.53641	5.8104	5.07782	4.37274	3.9681	FALSE	TRUE	TRUE	FLASE
FBgn0030735	CG3632	7.03451	6.68599	4.31506	4.60726	7.08922	6.80564	6.28769	4.83929	FALSE	TRUE	FLASE	FLASE
FBgn0034371	Ntan1	6.34387	6.26247	4.58046	2.09631	6.06684	5.73096	5.39768	4.13733	FALSE	FLASE	TRUE	TRUE
FBgn0058439	CG40439	3.92948	3.18255	2.06573	2.08446	3.37685	2.48882	2.82817	2.29916	FALSE	TRUE	FLASE	FLASE
FBgn0039507	mrt	6.14016	5.51392	3.8063	3.48728	6.17368	4.52331	3.45876	4.19665	FALSE	TRUE	FLASE	TRUE
FBgn0053094	Synd	7.37197	7.05831	5.35052	5.51252	7.29702	6.27062	5.67535	4.95861	FALSE	FLASE	TRUE	FLASE
FBgn0017414	cag	3.85356	3.97542	2.18458	1.58052	4.10213	3.53477	3.4514	2.78382	FALSE	TRUE	FLASE	FLASE
FBgn0032204	CG4953	5.86362	5.96254	4.40645	4.51114	6.11557	5.38478	4.85093	4.14833	FALSE	FLASE	TRUE	FLASE
FBgn0001308	Khc	8.92827	8.28414	6.72063	3.96187	8.64735	7.84507	6.99921	5.8623	FALSE	FLASE	FLASE	FLASE
FBgn0052579	CG32579	5.74181	5.41802	4.02594	4.6567	5.78842	4.44985	4.74338	3.92229	FALSE	FLASE	TRUE	FLASE
FBgn0260049	flr	8.24703	7.58324	6.42127	5.67649	8.08942	6.52358	5.57214	5.47912	FALSE	TRUE	TRUE	FLASE
FBgn0010303	hep	7.6302	6.7074	5.18971	5.69904	7.34187	6.33306	5.55347	4.97073	FALSE	TRUE	FLASE	TRUE
FBgn0024222	IKKbeta	5.86256	5.10059	3.32612	4.40744	5.69391	4.39895	4.08573	3.85386	FALSE	FLASE	FLASE	FLASE
FBgn0010328	woc	9.40604	8.06068	7.41204	8.10758	9.11768	7.20652	5.13621	6.16592	FALSE	FLASE	TRUE	FLASE
FBgn0028343	Ankle2	8.56879	8.3311	6.79683	7.44534	8.54376	7.2034	5.73843	5.77307	FALSE	FLASE	TRUE	FLASE
FBgn0051849	CG31849	5.91774	5.51116	4.95676	4.56994	5.62061	5.10634	4.52621	3.79689	FALSE	FLASE	TRUE	FLASE
FBgn0033226	CG1882	6.64205	6.29873	4.45937	5.62778	6.48882	5.66361	5.39624	4.38189	FALSE	FLASE	TRUE	FLASE
FBgn0032259	CG6144	5.23754	4.67286	3.82057	3.4544	5.00114	4.32628	3.91802	3.3751	FALSE	FLASE	TRUE	FLASE
FBgn0037339	Pi4KIIalpha	7.55836	6.97177	5.31999	5.78013	7.45778	6.40251	5.11588	5.02592	FALSE	FLASE	TRUE	FLASE
FBgn0028550	Atf3	2.47055	2.16445	0.522149	0.628134	1.99752	1.34817	1.35204	1.34559	FALSE	FLASE	TRUE	TRUE
FBgn0029092	ced-6	9.20715	8.89927	5.21951	5.7148	9.00377	8.30701	7.84691	6.06432	FALSE	TRUE	TRUE	TRUE
FBgn0039882	Rift	5.26586	4.30583	3.13139	2.88487	5.09504	3.62074	3.60983	3.43008	FALSE	TRUE	FLASE	TRUE
FBgn0243516	Vrp1	7.39197	6.67189	5.10032	5.40234	7.26898	6.48	5.25294	4.89161	FALSE	TRUE	FLASE	FLASE
FBgn0032889	CG9331	4.52596	4.56737	3.65284	3.56137	4.56667	3.73131	2.99737	3.06956	FALSE	FLASE	TRUE	TRUE
FBgn0262124	uex	7.38291	7.44758	5.57656	5.54088	7.51518	6.47674	6.22834	5.0494	FALSE	TRUE	FLASE	FLASE
FBgn0011703	RnrL	8.79834	8.02541	6.52811	6.67317	8.57888	7.26349	6.20647	5.7635	FALSE	FLASE	FLASE	FLASE
FBgn0034854	Golgin245	7.0718	6.3104	4.87239	5.05779	6.85493	6.28108	5.27256	4.59933	FALSE	TRUE	TRUE	FLASE
FBgn0028662	VhaPPA1-1	8.09118	7.78931	5.47436	6.56701	7.9415	6.47711	6.07392	5.3275	FALSE	FLASE	TRUE	FLASE
FBgn0038256	CG7530	7.73769	7.72672	4.65358	1.49234	7.70296	7.15271	7.16481	5.16734	FALSE	FLASE	FLASE	TRUE
FBgn0020653	Trxr-1	8.22306	7.85655	5.81775	4.46924	8.17793	6.74324	5.85048	5.47906	FALSE	TRUE	TRUE	FLASE
FBgn0028497	CG3530	6.46966	5.99013	4.3023	4.34388	6.32457	5.63897	4.66867	4.22679	FALSE	FLASE	TRUE	TRUE
FBgn0035159	CG13896	4.14834	4.16492	2.21345	1.17495	3.8762	2.97932	3.22484	2.58702	FALSE	TRUE	FLASE	FLASE
FBgn0032485	CG9426	6.29059	5.37921	3.30953	3.39525	6.12243	3.74671	4.01481	4.07812	FALSE	TRUE	FLASE	FLASE
FBgn0033402	Myd88	6.61371	6.6132	3.33259	0.885766	6.66463	6.63344	6.06136	4.43241	FALSE	FLASE	FLASE	TRUE
FBgn0031995	CG8475	5.75622	5.47004	3.34167	4.34877	5.79918	4.48352	3.98583	3.85514	FALSE	FLASE	TRUE	FLASE
FBgn0000032	Acph-1	7.28371	7.20793	5.09935	1.54965	7.34507	6.47067	5.99578	4.8791	FALSE	TRUE	TRUE	FLASE
FBgn0261016	clos	4.9511	3.5439	1.57401	2.24073	5.10202	1.71475	2.31483	3.38797	FALSE	TRUE	FLASE	FLASE
FBgn0000520	dwg	6.70044	6.60315	4.74688	5.3878	6.6315	6.00094	5.67581	4.40304	FALSE	FLASE	TRUE	FLASE
FBgn0030294	Pa1	6.53243	5.30228	4.16404	4.29185	6.2135	4.47682	4.41873	4.12509	FALSE	FLASE	TRUE	FLASE
FBgn0039972	Marf1	9.30169	9.10525	7.05908	3.36644	9.33958	8.21605	7.67628	6.197	FALSE	FLASE	FLASE	TRUE
FBgn0259938	cwo	4.59437	3.66884	2.10906	1.72214	4.22394	2.88397	2.86442	2.80014	FALSE	TRUE	FLASE	TRUE
FBgn0259927	CG42450	5.55259	5.0574	3.52595	2.15901	5.28627	4.31285	4.3202	3.50327	FALSE	FLASE	FLASE	TRUE
FBgn0037603	CG11753	4.77692	5.07064	2.70233	3.11387	4.76093	4.42706	4.28722	3.15221	FALSE	TRUE	FLASE	FLASE
FBgn0004875	enc	8.97002	8.14921	5.87041	6.59676	8.51848	7.26154	6.45137	5.63865	FALSE	TRUE	FLASE	TRUE
FBgn0022213	Cse1	8.628	7.23396	5.54314	7.00583	8.21629	5.73792	5.16176	5.43553	FALSE	FLASE	TRUE	FLASE
FBgn0034494	CG10444	7.18488	6.41833	4.91924	3.62825	7.03945	6.0736	5.62647	4.65639	FALSE	FLASE	TRUE	FLASE
FBgn0032956	Cul2	7.74692	7.45072	5.66793	6.48556	7.60644	6.71907	5.73587	5.0299	FALSE	FLASE	TRUE	FLASE
FBgn0036107	galla-2	4.87253	5.40593	3.09181	3.32736	5.00275	4.30856	4.03547	3.30618	FALSE	FLASE	FLASE	FLASE
FBgn0052707	APC4	5.90838	5.36723	4.24083	4.74595	5.71478	4.6946	3.89185	3.7669	FALSE	FLASE	TRUE	FLASE
FBgn0030551	CG11674	7.38098	7.52639	5.56248	4.43356	7.47654	5.92214	5.5745	4.92204	FALSE	FLASE	TRUE	TRUE
FBgn0034313	CG5726	8.19026	7.29799	5.04968	3.14501	7.98809	6.89968	6.1406	5.2453	FALSE	TRUE	TRUE	FLASE
FBgn0004406	tam	6.95841	6.38893	4.96032	4.58059	6.86259	5.90031	5.00498	4.50354	FALSE	FLASE	TRUE	FLASE
FBgn0037544	CG11035	3.98027	4.30867	2.99614	2.27495	4.11737	4.15403	3.90201	2.70178	FALSE	FLASE	TRUE	FLASE
FBgn0263258	chas	5.57057	4.63116	3.32373	1.95489	5.21512	4.49286	4.26668	3.41906	FALSE	FLASE	FLASE	TRUE
FBgn0266570	NO66	7.78959	6.7952	5.17517	6.09598	7.64635	5.26149	5.04715	5.0103	FALSE	FLASE	FLASE	FLASE
FBgn0263598	Vha68-2	8.49137	7.59024	5.31938	4.50055	8.39866	6.51098	5.81778	5.50306	FALSE	TRUE	FLASE	TRUE
FBgn0051151	wge	8.26863	7.55882	5.43963	5.59678	7.98412	6.56405	5.40919	5.23007	FALSE	TRUE	TRUE	FLASE
FBgn0033900	CysRS-m	3.73883	4.01142	2.69893	1.78923	3.96905	3.49781	2.65584	2.59994	FALSE	FLASE	TRUE	FLASE
FBgn0035155	RabX6	4.44523	4.56257	3.16493	2.99043	4.50047	4.02716	3.86596	2.94638	FALSE	TRUE	TRUE	FLASE
FBgn0001128	Gpdh1	7.92161	7.47525	4.92329	4.81814	7.92479	6.91269	6.4663	5.17776	FALSE	FLASE	FLASE	TRUE
FBgn0259170	alpha-Man-Ia	7.96697	7.6412	6.15676	5.34659	7.73456	7.4291	6.79122	5.05044	FALSE	FLASE	FLASE	TRUE
FBgn0263144	bin3	8.56592	7.86592	7.23559	7.2514	8.18246	5.57604	4.71707	5.34161	FALSE	TRUE	FLASE	TRUE
FBgn0038349	AOX3	6.78946	6.13074	4.62127	5.18927	6.59632	5.03824	4.33252	4.30602	FALSE	TRUE	FLASE	FLASE
FBgn0250848	26-29-p	10.774	10.5018	8.88869	4.37851	10.4664	8.81095	8.2766	6.8305	FALSE	FLASE	FLASE	FLASE
FBgn0029979	mahe	7.94186	6.90774	5.76729	6.3436	7.57662	5.71915	5.19442	4.94249	FALSE	FLASE	FLASE	TRUE
FBgn0037838	TTLL15	5.5797	5.18539	3.43842	3.74948	5.3604	5.34509	4.97118	3.49479	FALSE	TRUE	TRUE	FLASE
FBgn0010551	Phb2	9.0506	8.63566	7.16352	6.57573	8.76674	7.06875	6.56806	5.70403	FALSE	FLASE	TRUE	FLASE
FBgn0031738	CG9171	5.58132	5.7646	3.91326	3.10312	5.51673	5.48619	5.41069	3.58937	FALSE	TRUE	TRUE	TRUE
FBgn0037807	CG6293	2.60127	1.95353	0.616582	1.07577	2.64197	0.599721	0.505736	1.71337	FALSE	TRUE	FLASE	FLASE
FBgn0053181	CG33181	7.89973	7.37442	4.03196	2.18686	7.39235	6.34451	6.36195	4.7922	FALSE	TRUE	FLASE	TRUE
FBgn0052654	Sec16	8.46365	7.83198	5.92105	5.79104	8.41442	7.74961	6.94746	5.44805	FALSE	TRUE	FLASE	TRUE
FBgn0003071	Pfk	6.93118	6.34346	5.51399	5.2918	6.99622	5.30523	4.73249	4.52471	FALSE	TRUE	FLASE	FLASE
FBgn0052626	AMPdeam	5.36435	5.01685	3.63851	2.88513	5.60206	4.35722	3.84721	3.62249	FALSE	FLASE	FLASE	TRUE
FBgn0029912	CG4557	6.61461	6.06383	4.19961	2.72641	6.55088	5.80591	4.82842	4.2358	FALSE	FLASE	TRUE	FLASE
FBgn0026313	X11L	7.46648	6.59082	4.65793	5.33779	6.97524	4.98399	4.64782	4.50912	FALSE	TRUE	TRUE	FLASE
FBgn0030018	slpr	8.31677	7.43607	5.58827	5.58617	7.765	6.28658	5.47615	5.01476	FALSE	FLASE	FLASE	FLASE
FBgn0032717	CG10600	7.934	6.45384	6.37625	6.57822	7.52082	5.72432	4.4928	4.85536	FALSE	FLASE	TRUE	FLASE
FBgn0029937	CG8300	5.54315	5.64385	4.10947	4.3078	5.33948	5.01233	4.49896	3.44586	FALSE	TRUE	TRUE	FLASE
FBgn0033738	DUBAI	7.40428	6.7324	4.57908	5.37765	7.27353	6.51542	5.25314	4.69317	FALSE	TRUE	TRUE	FLASE
FBgn0037809	CG12818	5.08835	5.30443	3.77418	4.15235	4.93853	4.20086	3.85327	3.18595	FALSE	FLASE	TRUE	FLASE
FBgn0038588	CG7156	7.06699	6.81312	4.11776	3.65217	7.13146	6.70617	6.15043	4.59876	FALSE	TRUE	TRUE	FLASE
FBgn0036043	CG8177	8.69353	8.20706	4.56832	2.92224	8.5091	8.03026	7.04927	5.487	FALSE	TRUE	TRUE	TRUE
FBgn0039304	CG10425	5.65428	5.53839	3.25751	1.64868	5.60626	4.87901	4.68396	3.61357	FALSE	FLASE	FLASE	FLASE
FBgn0039668	Trc8	7.74099	7.37108	5.44101	5.07703	7.48789	7.29026	6.61059	4.81956	FALSE	TRUE	TRUE	FLASE
FBgn0031882	Rab30	6.21024	6.03504	4.57969	4.27447	6.12228	5.75245	5.65171	3.93909	FALSE	FLASE	TRUE	FLASE
FBgn0260399	gwl	8.49011	7.28421	5.77583	6.77404	8.18072	6.04196	4.75337	5.26275	FALSE	TRUE	TRUE	FLASE
FBgn0029924	CG4586	6.67188	6.67024	4.65326	2.70951	6.7277	5.77475	5.34643	4.32556	FALSE	FLASE	TRUE	FLASE
FBgn0039637	Ctl2	7.43098	7.16323	4.98944	4.33269	7.40146	7.03558	6.55881	4.75719	FALSE	FLASE	TRUE	FLASE
FBgn0001330	kz	6.60165	5.98038	4.16621	5.22951	6.62528	5.5547	4.1247	4.25214	FALSE	FLASE	FLASE	FLASE
FBgn0027079	ValRS	6.84125	6.32758	4.20076	5.27462	6.93541	5.27839	3.95265	4.45109	FALSE	FLASE	TRUE	FLASE
FBgn0030089	AP-1gamma	8.37956	7.73479	6.0835	4.36389	8.31258	7.44879	6.69782	5.33334	FALSE	TRUE	TRUE	TRUE
FBgn0031062	CG14230	7.32598	7.41448	4.41403	5.2518	7.39682	7.04403	6.5355	4.74328	FALSE	TRUE	FLASE	FLASE
FBgn0014133	bif	10.4018	9.53994	7.00967	6.92634	10.0787	8.68151	7.23674	6.4624	FALSE	FLASE	TRUE	TRUE
FBgn0037364	Rab23	7.03185	5.33565	3.99221	5.29334	6.5882	3.62546	3.61187	4.22245	TRUE	TRUE	TRUE	FLASE
FBgn0010315	CycD	8.16583	8.05495	5.10276	4.45439	8.09815	7.67192	6.92731	5.18313	FALSE	FLASE	FLASE	FLASE
FBgn0037472	CG10098	6.13081	5.88838	3.97156	4.22946	6.11705	5.41253	5.53812	3.90932	FALSE	TRUE	TRUE	FLASE
FBgn0051678	CG31678	7.28945	6.54912	5.40031	5.5577	7.0764	6.42942	6.09117	4.52151	FALSE	FLASE	TRUE	FLASE
FBgn0031183	CG14621	6.21314	5.65237	4.60544	4.28672	6.11319	5.01723	4.41546	3.9058	FALSE	TRUE	TRUE	TRUE
FBgn0052423	shep	7.48612	7.04028	4.64844	4.79052	7.21824	5.4395	5.7522	4.61171	FALSE	TRUE	FLASE	TRUE
FBgn0286788	Orc1	8.52752	7.35901	5.05416	7.13804	8.42979	6.75058	5.56796	5.384	FALSE	FLASE	FLASE	FLASE
FBgn0037924	CG14712	7.79417	7.00253	5.46675	4.89702	7.56427	6.56641	5.07263	4.83043	FALSE	TRUE	TRUE	FLASE
FBgn0266669	Sec3	5.65012	5.01898	3.88206	4.17084	5.74077	4.62754	3.94852	3.66237	FALSE	FLASE	TRUE	FLASE
FBgn0265102	Oseg1	4.73632	3.79301	1.64507	3.10901	4.69943	3.04102	2.69645	2.99328	FALSE	TRUE	TRUE	FLASE
FBgn0030330	Tango10	7.85271	7.22368	4.80298	4.69136	7.57495	6.49776	5.53355	4.82424	FALSE	TRUE	TRUE	FLASE
FBgn0026323	Tak1	7.24793	6.96253	4.66435	5.52657	7.27816	6.57981	5.70754	4.63423	FALSE	FLASE	TRUE	FLASE
FBgn0031069	Pmp70	7.50031	6.65833	5.96711	5.72847	7.30254	5.71237	4.79706	4.64928	FALSE	TRUE	FLASE	TRUE
FBgn0035016	CG4612	7.69175	7.17509	5.71246	6.20541	7.15226	5.54857	5.89881	4.55119	FALSE	TRUE	FLASE	TRUE
FBgn0052767	CG32767	8.47383	7.89142	6.09426	6.32008	8.16173	6.99768	6.67247	5.18679	FALSE	TRUE	TRUE	TRUE
FBgn0031988	CG8668	6.46349	4.31761	4.4608	4.59514	6.3028	2.9029	3.04469	4.00522	FALSE	TRUE	FLASE	FLASE
FBgn0032974	CG3651	7.06001	5.70032	4.87941	5.21913	6.83146	4.36413	3.38545	4.33245	FALSE	TRUE	TRUE	FLASE
FBgn0003475	spir	7.74208	6.45986	4.31571	2.40526	7.22116	5.30757	4.89951	4.57744	FALSE	TRUE	FLASE	TRUE
FBgn0027539	lili	7.29622	6.77251	5.23181	4.27418	7.18294	6.58107	5.94393	4.54635	FALSE	FLASE	FLASE	FLASE
FBgn0024238	Fim	6.28704	5.49284	3.12471	3.82594	6.08604	3.79413	4.02046	3.8498	FALSE	TRUE	FLASE	TRUE
FBgn0002044	swm	8.90177	8.42796	6.28885	6.58959	8.62826	7.60464	6.53145	5.45487	FALSE	FLASE	TRUE	FLASE
FBgn0000667	Actn	7.57055	6.92469	5.89001	6.29383	7.37625	6.17794	5.50944	4.66247	FALSE	TRUE	FLASE	FLASE
FBgn0033392	CG8027	6.04831	5.16629	4.47029	4.15645	5.65666	3.56102	3.17628	3.57393	FALSE	TRUE	TRUE	FLASE
FBgn0034025	Pgant1	7.50814	7.11502	5.49262	5.50978	7.39363	6.72597	6.25308	4.6701	FALSE	FLASE	TRUE	FLASE
FBgn0064766	CG7600	6.67903	5.74254	4.27445	5.23597	6.46207	4.2898	3.65822	4.08059	FALSE	TRUE	TRUE	FLASE
FBgn0000183	BicD	8.39321	8.01909	5.34938	3.5378	8.44232	7.7419	6.95326	5.32694	FALSE	FLASE	TRUE	FLASE
FBgn0003079	Raf	7.62005	7.15703	5.69293	6.40562	7.57585	7.42567	6.00304	4.77674	FALSE	FLASE	TRUE	TRUE
FBgn0038167	Lkb1	6.59677	6.23689	4.42965	5.16876	6.50096	5.6802	4.83254	4.09452	FALSE	FLASE	FLASE	FLASE
FBgn0033915	CG8485	7.83235	7.37885	5.83045	6.3707	7.5966	6.73169	6.21731	4.78375	FALSE	TRUE	TRUE	FLASE
FBgn0036671	CG9951	5.54513	5.40189	4.17539	4.04033	5.47447	4.23427	3.61776	3.44476	FALSE	FLASE	TRUE	FLASE
FBgn0031544	CG17593	7.17252	7.18004	5.05587	5.63082	7.08264	5.84489	5.37846	4.45624	FALSE	FLASE	TRUE	FLASE
FBgn0038772	mdlc	7.25833	7.25379	5.25585	4.91059	7.23124	6.62717	6.55002	4.54791	FALSE	FLASE	TRUE	FLASE
FBgn0051224	CG31224	8.11906	7.04808	5.50899	6.64864	7.75163	5.99934	5.23449	4.87519	FALSE	FLASE	TRUE	TRUE
FBgn0032482	Pect	7.92975	7.70915	5.09033	5.98599	7.95179	6.97093	6.45336	5.00049	FALSE	TRUE	TRUE	TRUE
FBgn0051344	CG31344	5.02177	4.8435	4.0515	3.65983	5.0352	4.07241	3.77548	3.16375	FALSE	FLASE	TRUE	FLASE
FBgn0022768	Pp2C1	9.06358	8.14065	7.048	7.72013	8.8332	7.67771	6.20168	5.54881	FALSE	TRUE	TRUE	TRUE
FBgn0013799	Deaf1	7.61728	7.37137	4.92915	4.8445	7.41108	7.09409	6.72199	4.64717	FALSE	FLASE	TRUE	FLASE
FBgn0030869	Socs16D	7.19609	6.57679	4.75125	2.94754	6.47307	5.24686	5.33727	4.05794	FALSE	TRUE	FLASE	TRUE
FBgn0285910	VhaAC39-1	8.06117	7.80798	5.0652	5.43816	7.96237	6.6855	6.27979	4.98294	FALSE	FLASE	FLASE	FLASE
FBgn0034543	galla-1	4.75944	5.45912	2.97192	3.17513	5.07266	4.60367	4.63753	3.1654	FALSE	FLASE	TRUE	FLASE
FBgn0035589	CHMP2B	5.40502	5.81912	3.85133	3.80971	5.3284	4.52038	4.64219	3.31421	FALSE	FLASE	TRUE	FLASE
FBgn0029840	raptor	8.57835	7.36644	5.56372	6.31253	8.32585	7.19597	5.86224	5.17523	FALSE	TRUE	FLASE	FLASE
FBgn0041582	tamo	7.56542	7.10812	2.9076	3.34968	7.41303	7.19462	6.62973	4.60443	FALSE	FLASE	TRUE	FLASE
FBgn0085423	GramD1B	7.52411	6.51053	4.53826	5.24913	7.09449	5.01637	3.81809	4.39954	FALSE	FLASE	TRUE	FLASE
FBgn0027552	CG10863	6.30236	6.38951	3.44327	1.36873	6.5592	5.64099	5.2293	4.06302	FALSE	FLASE	TRUE	FLASE
FBgn0260780	wisp	10.3926	9.73297	7.2233	4.42938	9.85659	7.70327	6.63008	6.10332	FALSE	FLASE	FLASE	FLASE
FBgn0030743	CG9921	6.03464	5.98806	4.41542	4.38139	5.9943	4.52096	4.51749	3.7109	FALSE	TRUE	TRUE	TRUE
FBgn0020626	Osbp	7.55696	6.87573	4.72586	5.78206	7.54446	6.40895	5.4792	4.66954	FALSE	FLASE	TRUE	FLASE
FBgn0016641	PTP-ER	7.49433	6.84308	4.48588	4.89859	7.25338	6.75567	5.41703	4.48864	FALSE	FLASE	TRUE	FLASE
FBgn0033945	CG12868	2.35719	2.90863	0.963008	0.223909	2.3784	2.11707	2.24661	1.47149	FALSE	TRUE	FLASE	FLASE
FBgn0086359	Invadolysin	6.31294	5.53289	3.61722	5.01176	6.15187	4.70652	4.03059	3.8047	TRUE	TRUE	FLASE	FLASE
FBgn0034629	Acox57D-d	5.41092	5.15362	4.01461	3.7475	5.58905	4.19022	3.66001	3.45415	FALSE	TRUE	FLASE	FLASE
FBgn0030286	Gapvd1	7.72623	6.57868	4.26156	4.37409	7.57905	5.72787	4.68943	4.68129	FALSE	TRUE	FLASE	FLASE
FBgn0030877	Arp8	6.78259	6.54739	4.6548	4.64344	6.69369	5.72942	4.93806	4.13218	FALSE	FLASE	TRUE	FLASE
FBgn0025381	rush	6.37282	5.5148	4.14331	5.06155	6.07303	3.89558	3.48303	3.7423	FALSE	FLASE	TRUE	FLASE
FBgn0043458	CG12084	7.39912	7.23133	4.44934	4.65886	7.39277	6.64371	5.47378	4.55368	FALSE	TRUE	TRUE	FLASE
FBgn0039186	CG5746	9.10273	8.58103	6.05791	6.90726	8.76823	7.59176	6.62742	5.39106	FALSE	FLASE	TRUE	FLASE
FBgn0040309	Jafrac1	8.19548	7.1403	4.89894	4.10684	8.16922	5.81427	4.91122	5.02196	FALSE	FLASE	FLASE	FLASE
FBgn0014906	Hydr2	7.55007	6.56526	5.23821	5.43532	7.16988	4.50108	3.49644	4.40753	FALSE	FLASE	TRUE	FLASE
FBgn0259174	Nedd4	8.35964	7.46634	5.4267	6.76484	7.93601	6.27817	5.52627	4.87375	FALSE	TRUE	FLASE	FLASE
FBgn0027088	GlyRS	6.43054	6.02909	4.39806	4.45479	6.34145	4.33927	4.0448	3.8894	FALSE	FLASE	TRUE	FLASE
FBgn0041188	Atx2	7.42008	6.81337	5.24972	6.06974	7.03387	5.26118	4.96799	4.31367	FALSE	TRUE	TRUE	FLASE
FBgn0040493	grsm	7.16224	6.765	5.88543	3.92414	7.22592	5.99286	4.56083	4.42737	FALSE	FLASE	TRUE	FLASE
FBgn0032172	CG5850	6.70495	6.23608	4.60063	2.25072	6.67519	6.42028	6.15737	4.08668	FALSE	FLASE	TRUE	FLASE
FBgn0030700	CG15914	4.66563	4.7579	3.51435	3.74974	4.74346	4.3501	3.95989	2.90333	FALSE	FLASE	TRUE	FLASE
FBgn0260972	alc	6.74201	6.83031	3.87532	3.04406	6.77649	5.81637	5.69174	4.14631	FALSE	TRUE	TRUE	FLASE
FBgn0032018	CG7806	6.99852	6.03506	3.77208	5.55132	6.77797	5.76162	4.84737	4.14235	FALSE	FLASE	TRUE	FLASE
FBgn0032870	CG2608	6.52557	6.42052	4.35153	5.09156	6.61951	5.7936	5.21389	4.04096	FALSE	FLASE	TRUE	FLASE
FBgn0031126	Cyp6v1	7.67381	7.78948	4.81043	2.0093	7.48059	6.81674	6.05317	4.56392	FALSE	TRUE	FLASE	FLASE
FBgn0260012	pds5	7.87173	7.01345	5.51788	6.61176	7.49035	6.42213	5.21909	4.56871	FALSE	TRUE	TRUE	FLASE
FBgn0029686	Glos	5.45506	5.1529	3.56608	4.32478	5.18287	4.50615	3.64292	3.15979	FALSE	TRUE	FLASE	FLASE
FBgn0027569	cert	6.94023	6.35886	3.98735	4.38075	6.75073	5.57706	5.3667	4.10715	FALSE	FLASE	TRUE	TRUE
FBgn0034618	CG9485	6.26704	5.02131	3.18633	3.65448	6.13635	4.50193	3.76849	3.73069	FALSE	FLASE	TRUE	FLASE
FBgn0034804	CG3831	5.37104	4.81014	3.17403	2.49131	5.13522	3.27795	2.96169	3.12122	FALSE	FLASE	TRUE	FLASE
FBgn0264691	Lst8	6.46622	6.22336	5.19338	4.29525	6.55556	5.71742	5.10369	3.97864	FALSE	FLASE	TRUE	FLASE
FBgn0266136	Gyc76C	0.490619	0.304704	0.0630676	0.0132699	0.322998	0.399655	0.302337	0.195855	FALSE	TRUE	FLASE	FLASE
FBgn0262169	magu	7.74432	6.81964	5.08726	2.60066	7.37445	6.18159	5.66472	4.47034	FALSE	FLASE	FLASE	TRUE
FBgn0027529	tapas	6.05952	4.8276	4.12344	2.9876	6.08721	3.502	3.29492	3.68804	FALSE	TRUE	TRUE	TRUE
FBgn0023512	eIF2Bepsilon	6.55776	5.91189	4.44605	4.73981	6.39758	4.86507	4.07771	3.8743	FALSE	FLASE	FLASE	FLASE
FBgn0036144	GlcAT-P	6.76072	5.84761	4.03654	5.13897	6.40603	4.48175	4.02087	3.87609	FALSE	FLASE	FLASE	TRUE
FBgn0037632	CCT7	8.11564	6.88141	5.77141	6.36432	7.86593	5.70086	4.33847	4.74843	FALSE	FLASE	TRUE	FLASE
FBgn0029117	Surf1	4.12324	4.17669	2.5165	1.77986	4.17709	2.91952	3.16675	2.5135	FALSE	FLASE	TRUE	FLASE
FBgn0035519	CG1309	5.67633	5.21817	3.89339	4.46235	5.62045	4.20711	3.49929	3.37809	FALSE	FLASE	TRUE	FLASE
FBgn0037757	CG8516	7.32407	6.03656	4.674	5.15797	7.04538	5.13757	4.18384	4.23252	FALSE	FLASE	TRUE	FLASE
FBgn0037709	CG8199	5.9099	5.81147	3.51909	4.25064	5.92359	4.97988	3.86235	3.55635	FALSE	FLASE	TRUE	FLASE
FBgn0000719	fog	7.50338	7.05898	3.46008	5.60194	7.13103	6.22716	5.39877	4.28109	FALSE	TRUE	FLASE	TRUE
FBgn0031351	CG14352	5.24032	5.71062	3.0362	1.53309	5.33729	4.94263	4.62765	3.20378	FALSE	TRUE	TRUE	FLASE
FBgn0042178	Apl	5.23979	4.87492	3.0145	2.84279	5.25591	3.83371	3.40645	3.15374	FALSE	FLASE	FLASE	FLASE
FBgn0024329	Mekk1	8.01951	7.03661	5.33095	4.38966	7.84372	5.98134	4.59717	4.7025	FALSE	TRUE	TRUE	TRUE
FBgn0027513	ana2	5.3585	4.95359	2.86579	2.77669	5.34807	3.58169	3.00912	3.20538	FALSE	TRUE	FLASE	FLASE
FBgn0036249	CG11560	5.73974	5.55099	3.91172	4.75389	5.47557	4.67875	4.46788	3.27948	FALSE	TRUE	TRUE	FLASE
FBgn0037142	CG14562	6.41116	5.52788	3.11397	4.96452	6.23675	4.78279	4.0268	3.73465	FALSE	TRUE	FLASE	FLASE
FBgn0013563	Pex1	5.91421	5.25493	3.39268	4.60836	5.82918	4.66988	3.45548	3.48836	FALSE	FLASE	TRUE	FLASE
FBgn0283658	muc	6.82624	6.2405	4.54186	5.37492	6.58597	4.79753	3.75605	3.94089	FALSE	TRUE	FLASE	FLASE
FBgn0031143	CG1532	6.42147	6.37719	4.26939	3.65256	6.56504	5.22348	4.84953	3.92811	FALSE	FLASE	TRUE	FLASE
FBgn0038499	Brf	6.09147	5.64866	4.26854	4.4625	6.03586	4.53325	3.8984	3.60422	FALSE	TRUE	TRUE	FLASE
FBgn0040918	schlank	6.22828	5.89704	4.40724	5.19995	6.14991	4.74661	4.70792	3.66445	FALSE	FLASE	FLASE	TRUE
FBgn0027601	pdgy	7.79775	7.13127	5.00301	3.77745	7.49315	6.38332	5.79813	4.4569	FALSE	FLASE	TRUE	TRUE
FBgn0000454	Dip-B	6.72383	5.67909	5.00009	5.12497	6.31859	4.43919	4.75654	3.75498	FALSE	TRUE	FLASE	FLASE
FBgn0259166	CG42271	5.03745	3.55619	1.50666	2.79944	5.16017	2.31528	2.30836	3.06062	FALSE	FLASE	TRUE	FLASE
FBgn0027558	Pgant3	6.61079	5.94261	4.75682	3.3421	6.43558	5.36921	4.64046	3.81326	FALSE	FLASE	TRUE	FLASE
FBgn0029893	CG14442	8.21558	7.68602	4.97114	5.65009	8.00975	6.40983	5.69962	4.74519	FALSE	FLASE	TRUE	TRUE
FBgn0023506	Es2	6.28769	6.01586	3.35106	3.67245	6.3197	5.70366	4.9386	3.74216	FALSE	FLASE	TRUE	FLASE
FBgn0053138	AGBE	6.66923	6.36986	4.34224	2.85507	6.83922	5.51173	4.14478	4.04653	FALSE	TRUE	TRUE	FLASE
FBgn0004397	Vinc	7.50748	6.91181	4.20818	2.3369	7.40667	6.32698	5.76091	4.37905	FALSE	TRUE	FLASE	FLASE
FBgn0030432	CG4404	6.67725	6.73831	3.28592	1.73122	6.94658	5.77751	5.51403	4.10435	FALSE	FLASE	FLASE	FLASE
FBgn0052039	CG32039	4.88064	5.11201	3.37791	2.27407	4.79781	3.66629	3.74877	2.83144	FALSE	FLASE	TRUE	FLASE
FBgn0041087	wun2	6.60753	5.7341	3.68189	4.59011	6.62584	5.08664	4.08588	3.90718	FALSE	TRUE	FLASE	FLASE
FBgn0035206	CG9186	5.55139	5.38701	3.76798	3.80127	5.48014	4.12679	3.57264	3.23086	FALSE	FLASE	TRUE	FLASE
FBgn0030670	Pis	5.56076	5.43919	4.08269	4.30302	5.52717	4.32582	4.20274	3.25837	FALSE	FLASE	FLASE	FLASE
FBgn0086784	stmA	6.50787	6.04903	3.8865	4.82321	6.52827	4.84586	3.79579	3.84591	FALSE	FLASE	TRUE	FLASE
FBgn0022960	vimar	7.59647	7.17731	5.18135	5.75657	7.4168	6.489	6.17217	4.36806	FALSE	TRUE	FLASE	FLASE
FBgn0026315	Ugt35A1	3.89311	3.52265	1.94559	0.141972	3.69268	3.41359	3.47131	2.17325	FALSE	FLASE	FLASE	FLASE
FBgn0261984	Ire1	7.50985	6.44626	4.45528	5.97087	7.24771	6.13329	5.33067	4.26437	FALSE	FLASE	FLASE	FLASE
FBgn0037583	CG9684	6.56816	6.03608	3.9613	5.34291	6.32375	3.75285	3.68221	3.72072	FALSE	TRUE	TRUE	FLASE
FBgn0029754	CG15930	2.16829	1.94408	0.924794	0.383753	1.74783	1.63758	1.73121	1.02832	FALSE	FLASE	FLASE	FLASE
FBgn0260243	E(var)3-9	7.74824	6.9555	5.21713	6.44648	7.55494	5.45497	4.39957	4.44309	FALSE	FLASE	TRUE	FLASE
FBgn0033348	Spt	5.46166	5.19913	3.42539	4.24746	5.41708	5.07366	5.10485	3.17881	FALSE	FLASE	TRUE	FLASE
FBgn0011761	dhd	6.913	5.75266	3.95429	3.359	7.46162	4.5892	4.27205	4.37832	FALSE	FLASE	FLASE	FLASE
FBgn0037555	Ada2b	8.34405	7.82839	5.54167	5.85932	8.08798	7.10286	5.97022	4.74345	FALSE	FLASE	FLASE	FLASE
FBgn0005695	gcl	8.71432	8.08298	4.99735	5.20474	8.49855	6.73141	5.27424	4.98419	FALSE	FLASE	FLASE	TRUE
FBgn0027492	wdb	8.90021	8.32014	5.95821	7.86649	8.60638	7.26129	6.42234	5.04664	FALSE	TRUE	TRUE	TRUE
FBgn0038928	Fadd	5.3936	5.70969	4.05863	3.54309	5.72452	4.69243	3.72962	3.35503	FALSE	FLASE	TRUE	FLASE
FBgn0051092	LpR2	8.50184	7.78623	5.71234	2.5891	8.26608	7.03208	6.16822	4.83987	FALSE	FLASE	FLASE	TRUE
FBgn0041702	CG15107	6.25949	6.02378	4.67406	5.025	6.23972	4.92731	3.62316	3.65283	FALSE	TRUE	TRUE	FLASE
FBgn0030092	fh	4.43236	4.49538	3.41396	3.54355	4.4293	3.29796	2.9287	2.58987	FALSE	TRUE	TRUE	FLASE
FBgn0038268	CG3631	5.1742	4.95299	3.30461	3.80835	5.11332	4.52969	4.09076	2.9708	FALSE	FLASE	FLASE	FLASE
FBgn0034894	sigmar	7.23309	7.06787	4.88728	5.33613	7.11228	6.13428	5.17619	4.12811	FALSE	FLASE	FLASE	FLASE
FBgn0262738	norpA	6.98673	6.5452	4.13327	2.87937	6.81185	5.38655	4.83237	3.95158	FALSE	FLASE	FLASE	TRUE
FBgn0034498	CG16868	7.87987	7.34235	5.79627	5.56514	7.81103	6.97888	5.68667	4.52525	FALSE	FLASE	TRUE	FLASE
FBgn0037875	ZnT86D	6.82341	6.01096	4.37906	5.34666	6.44355	4.42306	3.59752	3.73191	FALSE	TRUE	TRUE	FLASE
FBgn0027356	Amph	5.84161	4.83696	2.28729	3.67297	5.27111	2.41474	2.80329	3.05275	FALSE	TRUE	FLASE	FLASE
FBgn0026252	msk	9.76821	8.75745	6.08542	6.39297	9.34648	6.63837	5.14495	5.40854	FALSE	FLASE	TRUE	FLASE
FBgn0038388	CG4287	6.73931	6.76664	5.29002	5.25966	6.84133	6.07184	5.82018	3.9575	FALSE	TRUE	TRUE	FLASE
FBgn0039741	CG7943	7.39333	6.96957	4.84756	4.90976	7.19677	5.48164	4.37109	4.15978	FALSE	TRUE	TRUE	FLASE
FBgn0015589	Apc	7.12832	5.99856	3.53282	3.47716	6.91204	4.93154	4.4037	3.99188	FALSE	FLASE	FLASE	FLASE
FBgn0264747	CG44005	6.97374	6.9974	3.84752	0	6.82907	6.62915	6.37346	3.93959	FALSE	FLASE	FLASE	FLASE
FBgn0039296	Sil1	4.98443	4.67465	2.91691	3.56096	5.10908	3.42593	3.41627	2.9416	FALSE	TRUE	TRUE	FLASE
FBgn0011708	Syx5	7.20707	6.56037	5.26576	5.80445	6.96667	5.04954	4.27365	4.01022	FALSE	FLASE	TRUE	FLASE
FBgn0261383	IntS6	8.50749	7.82474	4.47136	4.83446	8.18307	7.49699	6.32009	4.70413	FALSE	FLASE	FLASE	TRUE
FBgn0001248	Idh	7.93067	7.51232	5.65579	3.95667	7.96043	5.99028	4.96027	4.57413	FALSE	TRUE	FLASE	FLASE
FBgn0027329	CCT6	8.17225	7.23544	6.11192	5.93259	8.1125	5.82295	4.35858	4.65974	FALSE	FLASE	TRUE	FLASE
FBgn0030699	CG8578	6.21877	6.23509	4.747	5.3576	6.25933	5.18191	4.92384	3.5909	FALSE	FLASE	FLASE	FLASE
FBgn0285971	prg	6.91244	6.88626	4.74046	5.11243	7.03767	6.26506	5.97703	4.03358	FALSE	FLASE	FLASE	FLASE
FBgn0037239	Sfxn1-3	5.6672	5.88811	3.63337	1.81211	6.0033	4.92946	4.45638	3.43903	FALSE	TRUE	FLASE	FLASE
FBgn0023515	CG14814	7.60799	6.42492	3.91101	4.37741	7.47762	5.00923	3.85922	4.28018	FALSE	FLASE	FLASE	FLASE
FBgn0002921	Atpalpha	8.91181	7.48118	6.42064	6.50121	8.60658	6.27295	5.59362	4.92138	FALSE	TRUE	TRUE	TRUE
FBgn0020767	Spred	6.45364	5.79808	3.65075	4.28008	6.02683	4.53077	3.74209	3.44438	FALSE	FLASE	FLASE	TRUE
FBgn0019925	Surf4	7.98325	7.96396	5.38838	5.23657	7.95403	7.09843	6.60527	4.54124	FALSE	TRUE	TRUE	TRUE
FBgn0261461	RhoGAP18B	6.29278	6.28246	2.8979	2.4763	6.21482	6.54894	5.41808	3.54754	FALSE	TRUE	TRUE	TRUE
FBgn0283724	Girdin	8.63557	7.8672	5.34028	6.0461	8.25682	6.72157	5.28533	4.71297	FALSE	TRUE	FLASE	FLASE
FBgn0030293	CG1737	9.41476	8.57408	7.11259	7.33933	9.17806	8.05904	6.39224	5.23389	FALSE	FLASE	FLASE	TRUE
FBgn0013576	mtd	8.36241	6.89633	4.26154	6.84068	7.72909	4.54117	3.77889	4.40741	FALSE	FLASE	TRUE	TRUE
FBgn0267351	Topors	8.10453	7.42325	5.33665	6.16395	7.92628	7.27231	6.28329	4.51896	FALSE	FLASE	TRUE	TRUE
FBgn0266668	Exo84	4.40623	3.96027	2.48039	2.9325	4.48668	3.42874	3.09201	2.55703	FALSE	FLASE	TRUE	FLASE
FBgn0030502	tth	8.31319	7.79221	5.61389	4.90372	7.95868	6.97314	6.02365	4.53551	FALSE	TRUE	TRUE	FLASE
FBgn0028897	CG4935	4.53102	4.82898	2.75669	1.9923	4.76203	3.97759	3.92831	2.71037	FALSE	TRUE	FLASE	TRUE
FBgn0033713	CG8841	7.62767	6.8248	3.53761	2.75832	7.32184	6.52054	5.64882	4.16577	FALSE	TRUE	TRUE	FLASE
FBgn0038815	CG5466	5.93504	4.98064	2.89086	1.97581	5.6079	4.77021	4.55151	3.18928	FALSE	TRUE	TRUE	FLASE
FBgn0250850	rig	8.39601	7.66874	5.56766	4.55427	8.19359	6.74181	5.3566	4.65966	FALSE	TRUE	TRUE	FLASE
FBgn0243512	puc	6.2602	5.77996	4.32228	3.9098	5.90421	4.90486	4.28389	3.3513	TRUE	TRUE	FLASE	TRUE
FBgn0035036	CG4707	5.74464	5.22007	3.4786	4.75567	5.71285	4.52867	3.92347	3.24055	FALSE	FLASE	FLASE	FLASE
FBgn0010433	ato	3.1912	3.02384	0.735639	1.31309	1.87493	2.47037	2.44009	1.0632	TRUE	FLASE	FLASE	FLASE
FBgn0038586	CG7168	4.6242	5.15446	3.30411	3.53367	4.79649	3.59354	3.06747	2.71722	FALSE	FLASE	FLASE	FLASE
FBgn0052528	parvin	6.7729	6.62312	4.69015	4.00589	6.71564	5.93924	4.65115	3.80271	FALSE	FLASE	FLASE	FLASE
FBgn0038438	Der-2	6.6035	6.59637	4.57516	2.37003	6.54389	5.56892	5.12747	3.70212	FALSE	FLASE	TRUE	FLASE
FBgn0038344	obe	6.86805	6.05127	3.63553	4.05375	6.71011	5.55732	4.36485	3.79312	FALSE	TRUE	TRUE	FLASE
FBgn0037734	trbd	6.63548	5.56479	4.3415	4.22123	6.21407	4.2042	3.09707	3.51206	FALSE	TRUE	FLASE	FLASE
FBgn0000158	bam	6.46896	5.43618	4.58587	1.16258	6.14437	5.01087	4.99436	3.46796	FALSE	FLASE	FLASE	FLASE
FBgn0003882	tub	7.63828	7.1873	4.9375	5.20436	7.52525	6.11025	4.70467	4.24126	FALSE	FLASE	TRUE	FLASE
FBgn0285913	red	7.78082	7.38386	3.83963	1.51813	7.64159	6.89699	6.45231	4.30558	FALSE	TRUE	FLASE	TRUE
FBgn0038524	sll	5.67893	4.91483	2.48608	3.87675	5.51156	3.52788	3.16812	3.10377	FALSE	TRUE	TRUE	FLASE
FBgn0032817	CG10631	6.95467	5.66259	3.03147	2.92653	6.76176	4.69616	4.36641	3.80201	FALSE	FLASE	FLASE	FLASE
FBgn0042180	CG18870	6.90409	5.86812	4.21422	4.56242	6.71795	3.99586	3.49663	3.77292	FALSE	FLASE	TRUE	FLASE
FBgn0053230	CG33230	5.13066	4.86405	3.38635	4.11051	5.02857	4.15812	3.32855	2.82221	FALSE	FLASE	FLASE	FLASE
FBgn0028380	fal	6.53385	6.19083	3.13282	2.12969	6.36946	5.13448	4.65747	3.56711	FALSE	TRUE	FLASE	TRUE
FBgn0086687	Desat1	7.45822	6.58663	5.0312	5.3138	7.33553	4.84429	4.9216	4.10693	FALSE	FLASE	FLASE	FLASE
FBgn0037248	srl	7.22553	5.38819	3.35007	5.12392	6.80341	3.29102	3.35844	3.80309	FALSE	TRUE	TRUE	FLASE
FBgn0032465	Yip1d1	5.68879	5.12752	3.77871	4.48937	5.45855	3.52726	2.75326	3.05021	FALSE	TRUE	TRUE	FLASE
FBgn0003028	ovo	8.13229	6.05531	3.86873	5.27084	7.63559	3.44472	3.49534	4.26203	TRUE	FLASE	FLASE	TRUE
FBgn0028434	Ercc1	4.54033	4.62425	2.8181	0.687984	4.44571	4.15395	4.11319	2.48007	FALSE	FLASE	TRUE	FLASE
FBgn0033844	bbc	8.18687	7.88408	6.09218	3.46254	8.02334	7.14644	6.69536	4.47072	FALSE	FLASE	TRUE	FLASE
FBgn0036746	Crtc	6.85264	6.1256	4.57544	3.99462	6.6712	4.83102	4.55043	3.71491	FALSE	FLASE	FLASE	TRUE
FBgn0040375	CG13760	5.40065	5.16551	1.72295	1.34816	5.42954	4.54206	4.64759	3.02332	FALSE	FLASE	TRUE	FLASE
FBgn0033252	CG12769	3.14199	1.29539	0.899364	0.99866	3.14732	0.92219	1.29474	1.75156	FALSE	TRUE	FLASE	TRUE
FBgn0024841	Pcd	4.37515	4.36367	2.61128	2.83529	4.72487	2.68063	2.8918	2.62883	FALSE	FLASE	FLASE	FLASE
FBgn0030724	Nipsnap	6.7328	6.63396	3.7611	4.50568	6.7526	5.49831	5.34226	3.75683	FALSE	FLASE	FLASE	TRUE
FBgn0015239	Hr78	4.33181	3.66126	1.54069	1.27269	4.48291	2.12087	1.66902	2.49345	FALSE	FLASE	FLASE	FLASE
FBgn0263706	CG43658	6.77382	5.57593	3.10199	5.18399	6.60508	3.9064	3.46219	3.66938	TRUE	TRUE	FLASE	TRUE
FBgn0033717	CG8839	6.42778	6.14933	3.60553	0.707921	6.5413	5.4983	5.15276	3.62844	FALSE	TRUE	FLASE	FLASE
FBgn0046685	Wsck	5.089	4.40411	2.62786	1.7787	5.06228	3.21694	2.37928	2.79897	FALSE	FLASE	TRUE	FLASE
FBgn0039379	CG5886	6.86267	6.89003	4.42119	5.32771	6.92021	5.74192	4.98364	3.82099	FALSE	FLASE	TRUE	FLASE
FBgn0029861	CG3815	6.82621	5.80506	4.27795	4.81651	6.70789	4.45412	3.72316	3.70105	FALSE	FLASE	TRUE	FLASE
FBgn0031815	frj	6.58254	5.40034	3.57022	4.71257	6.28536	3.13856	2.32488	3.46631	FALSE	TRUE	TRUE	FLASE
FBgn0013810	Dhc36C	3.22735	2.35801	1.68074	2.13524	2.98708	2.26828	1.73874	1.64587	FALSE	FLASE	TRUE	FLASE
FBgn0010316	dap	6.674	4.68594	3.00041	3.52418	6.45474	4.35234	3.55118	3.5526	FALSE	FLASE	FLASE	TRUE
FBgn0067102	GlcT	6.55588	5.12191	3.31032	4.51971	6.49278	3.88743	3.5464	3.57302	FALSE	FLASE	TRUE	FLASE
FBgn0263110	CG43367	6.46546	4.93474	2.73718	4.78887	6.17767	3.36175	2.54144	3.39953	FALSE	TRUE	TRUE	FLASE
FBgn0037617	nom	4.68059	4.05883	2.78392	3.1588	4.37307	3.27421	2.839	2.40424	FALSE	FLASE	TRUE	FLASE
FBgn0000147	aurA	7.33794	7.02497	4.20919	4.42183	7.14153	5.57793	5.2791	3.92552	FALSE	FLASE	TRUE	FLASE
FBgn0030268	Klp10A	9.57794	8.44785	5.80963	6.72501	9.12985	7.15315	5.92089	5.00167	FALSE	FLASE	TRUE	FLASE
FBgn0030800	Nprl2	5.37329	4.64629	3.56274	3.88773	5.31134	3.30749	2.46347	2.90784	FALSE	FLASE	TRUE	FLASE
FBgn0032907	CG9272	5.91774	6.11394	2.8155	3.62365	5.97912	5.36119	5.19291	3.27231	FALSE	TRUE	FLASE	FLASE
FBgn0002719	Men	6.63288	6.00684	3.84369	2.44653	6.69153	5.42065	4.05188	3.66029	FALSE	FLASE	TRUE	TRUE
FBgn0000244	by	3.60556	3.19113	1.14391	0.308339	3.72312	3.52744	3.00921	2.0354	FALSE	FLASE	FLASE	TRUE
FBgn0038546	CG7379	7.6328	7.47459	6.0576	5.94085	7.68515	6.74671	6.15155	4.19798	FALSE	TRUE	TRUE	FLASE
FBgn0052412	QC	4.25334	3.31933	1.85762	2.80339	4.63741	1.51875	1.29133	2.52666	FALSE	FLASE	FLASE	FLASE
FBgn0262126	Sec24CD	7.2204	6.43575	4.73031	5.38794	6.99725	5.18616	3.79473	3.809	FALSE	FLASE	TRUE	FLASE
FBgn0040752	Prosap	8.32095	7.7882	4.60754	6.57893	8.08875	6.77425	6.10858	4.40178	FALSE	TRUE	FLASE	TRUE
FBgn0038478	cal1	8.26013	7.16341	5.10737	6.31603	7.71472	5.79619	5.48426	4.1978	FALSE	TRUE	TRUE	FLASE
FBgn0035722	CG10075	4.13815	4.3819	2.63206	2.73738	4.20289	3.28929	2.87661	2.28422	FALSE	TRUE	FLASE	FLASE
FBgn0034420	CG10737	4.11052	2.97212	1.60345	1.88466	4.30125	1.87797	1.92874	2.33553	FALSE	TRUE	FLASE	TRUE
FBgn0031051	Ranbp21	8.55859	7.60077	5.0143	5.60893	8.30762	6.96634	5.64581	4.50597	FALSE	TRUE	TRUE	FLASE
FBgn0033989	CG7639	5.36014	5.12955	3.6463	3.1471	5.57533	4.29441	3.80392	3.024	FALSE	TRUE	FLASE	FLASE
FBgn0037338	Snm1	6.20348	5.05073	2.3001	3.0968	5.88841	2.98412	2.41548	3.19321	FALSE	FLASE	TRUE	FLASE
FBgn0030087	CG7766	7.40101	6.29947	4.2658	5.3656	7.4928	5.39773	3.78545	4.05753	FALSE	FLASE	TRUE	FLASE
FBgn0000826	png	3.89143	3.43778	1.85339	2.02695	4.10013	2.48556	1.73229	2.21304	FALSE	FLASE	TRUE	FLASE
FBgn0036333	MICAL-like	7.18935	6.78175	3.14315	1.8233	6.72844	5.37187	4.69291	3.63128	FALSE	TRUE	FLASE	FLASE
FBgn0038569	CG7218	7.16641	6.2717	4.5838	5.22461	6.91946	5.21991	4.13318	3.73237	FALSE	FLASE	TRUE	FLASE
FBgn0042135	Gdap2	7.90622	7.72847	4.09856	1.1144	7.63569	6.75153	6.58481	4.11759	FALSE	TRUE	FLASE	TRUE
FBgn0051457	CG31457	6.38812	6.30305	3.87095	4.91287	6.3926	5.43086	4.62893	3.44386	FALSE	TRUE	FLASE	FLASE
FBgn0036334	CG11267	7.73911	7.47416	5.32115	5.77279	7.53074	5.10045	4.42692	4.05518	FALSE	FLASE	FLASE	FLASE
FBgn0011725	twin	8.96027	8.11988	6.09932	7.18151	8.61078	6.82845	5.27895	4.63245	FALSE	TRUE	FLASE	TRUE
FBgn0262617	Nuak1	5.13817	4.1627	1.67883	1.73889	4.79098	3.47603	3.87584	2.57591	FALSE	TRUE	FLASE	TRUE
FBgn0066101	LpR1	6.45064	6.02858	4.0007	0.703567	6.06568	5.48546	4.92746	3.25948	FALSE	FLASE	FLASE	FLASE
FBgn0005671	Vha55	8.9142	8.28094	4.59635	4.71127	8.82436	6.89828	6.26271	4.73882	FALSE	TRUE	FLASE	FLASE
FBgn0037541	CG2747	7.24488	6.15232	4.69374	5.5534	6.99139	5.52552	3.61398	3.75341	FALSE	TRUE	FLASE	TRUE
FBgn0000579	Eno	9.55681	9.20947	6.875	5.58062	9.4616	6.74291	4.89948	5.05704	FALSE	FLASE	FLASE	TRUE
FBgn0027335	Rip11	7.34482	5.60025	4.06296	4.94426	7.06606	3.96413	3.48913	3.7748	FALSE	TRUE	FLASE	TRUE
FBgn0029753	CG4198	1.73807	1.80626	1.0859	0.41897	2.0396	1.60294	1.48856	1.08879	FALSE	FLASE	FLASE	FLASE
FBgn0036488	CG6878	4.87163	5.15134	2.85347	3.00226	4.9333	3.67302	3.26718	2.63264	FALSE	TRUE	FLASE	FLASE
FBgn0029819	Usp30	7.00817	5.94633	3.54767	4.52052	6.80964	4.37373	3.11491	3.6221	FALSE	TRUE	TRUE	FLASE
FBgn0086253	rumi	6.46196	6.51961	5.23833	5.00677	6.4097	5.71116	5.68535	3.40913	FALSE	FLASE	TRUE	FLASE
FBgn0023477	Taldo	6.78219	7.09153	5.1505	4.60219	7.13532	5.42453	4.56994	3.79272	FALSE	FLASE	FLASE	FLASE
FBgn0261553	CG42671	6.00262	5.22168	2.55652	2.01662	5.96755	4.033	3.63138	3.16978	FALSE	TRUE	FLASE	TRUE
FBgn0030744	CG9992	6.61012	6.56202	3.38807	2.90848	6.49467	5.82775	5.45972	3.44892	FALSE	FLASE	FLASE	FLASE
FBgn0039634	alpha-Man-Ib	6.85382	5.74178	3.63823	5.29332	6.66463	4.30947	3.67842	3.53717	FALSE	TRUE	TRUE	FLASE
FBgn0086251	del	5.40548	3.76131	2.4256	1.45579	5.31238	2.1451	2.24464	2.81712	FALSE	TRUE	FLASE	TRUE
FBgn0005427	ewg	6.54034	5.47635	3.38005	4.07482	6.16252	4.50675	3.69355	3.26127	FALSE	FLASE	TRUE	TRUE
FBgn0015776	nrv1	8.21229	7.23478	4.12654	2.22358	7.82364	5.68966	5.63166	4.1387	FALSE	TRUE	FLASE	TRUE
FBgn0033273	Gasz	5.77738	4.91345	2.81209	2.02325	5.79973	3.59377	2.9071	3.06096	FALSE	TRUE	FLASE	FLASE
FBgn0034925	CG5339	6.06651	5.90349	4.52416	4.54144	5.9305	3.51855	2.90089	3.12908	FALSE	FLASE	TRUE	FLASE
FBgn0000405	CycB	12.2126	11.8103	9.4734	10.1356	11.8627	6.87357	5.23544	6.2589	TRUE	TRUE	TRUE	FLASE
FBgn0015765	p38a	5.20445	5.13877	1.98448	1.1631	5.32535	4.09345	3.65518	2.80763	FALSE	FLASE	FLASE	FLASE
FBgn0037843	CG4511	7.79324	7.24462	4.85479	5.50617	7.46099	5.07955	4.1643	3.93052	FALSE	TRUE	FLASE	FLASE
FBgn0259734	Nost	6.7675	4.775	2.85966	3.81349	6.46373	3.34758	2.95806	3.40505	FALSE	TRUE	FLASE	TRUE
FBgn0037084	Syx6	6.45148	6.50651	4.19096	5.38962	6.60414	5.86115	5.28355	3.47493	FALSE	TRUE	FLASE	FLASE
FBgn0031848	Nse1	5.18918	5.50919	3.08785	2.65705	5.43681	4.73455	4.15287	2.85848	FALSE	FLASE	TRUE	FLASE
FBgn0011660	Pms2	6.91294	6.23247	3.15343	5.09598	6.8444	5.53503	3.7756	3.59606	FALSE	TRUE	TRUE	FLASE
FBgn0035087	CG2765	6.97646	6.71516	4.22741	4.03198	6.76974	5.53153	4.72931	3.55532	FALSE	TRUE	TRUE	TRUE
FBgn0025186	ari-2	7.80376	7.34716	4.27603	5.38515	7.53876	6.51226	5.19197	3.95501	FALSE	TRUE	TRUE	TRUE
FBgn0032815	CG10462	6.65838	5.41222	3.8859	4.8547	6.34856	3.3788	2.87773	3.33055	FALSE	TRUE	TRUE	TRUE
FBgn0023169	AMPKalpha	7.49407	6.87322	4.75807	5.31719	7.39265	5.74937	4.30595	3.87541	FALSE	FLASE	TRUE	TRUE
FBgn0026619	Taz	6.16669	6.04027	3.14432	4.01846	6.06402	5.17097	4.70648	3.1712	FALSE	FLASE	TRUE	FLASE
FBgn0260748	CG5004	8.13409	6.8381	5.05242	5.28546	7.74643	5.81224	4.92455	4.04671	FALSE	TRUE	FLASE	TRUE
FBgn0058006	CG40006	5.57196	5.20203	2.48179	1.41265	5.64961	4.89179	4.84592	2.95106	FALSE	TRUE	TRUE	TRUE
FBgn0029957	CG12155	6.08989	5.34514	3.77865	4.71687	5.94764	4.31949	3.47191	3.10387	FALSE	FLASE	TRUE	FLASE
FBgn0039737	CG7920	5.39974	5.05383	3.25507	3.56499	5.31348	3.99978	3.14962	2.77068	FALSE	FLASE	TRUE	FLASE
FBgn0020309	crol	5.98841	4.45434	2.94805	3.66639	5.79473	2.82963	2.26858	3.01919	FALSE	TRUE	TRUE	TRUE
FBgn0261787	brun	7.20689	6.20659	3.33664	4.3285	7.04037	5.34119	4.32852	3.66537	FALSE	TRUE	TRUE	FLASE
FBgn0039126	CG13601	5.76273	5.82595	3.18646	3.31894	5.82589	4.24979	3.661	3.03025	FALSE	FLASE	FLASE	FLASE
FBgn0037031	CG11456	5.26881	5.04914	2.96003	2.49866	5.34138	3.97105	3.46612	2.77441	FALSE	TRUE	TRUE	FLASE
FBgn0039212	Syx18	6.7696	6.64061	4.48431	5.06491	6.7412	5.05461	3.73393	3.48465	FALSE	TRUE	TRUE	FLASE
FBgn0032988	Tif-IA	7.25263	6.73489	4.41465	5.77853	7.08178	5.52037	4.02129	3.65979	FALSE	TRUE	FLASE	TRUE
FBgn0028509	CenG1A	6.94698	6.31429	1.59356	4.20097	6.58457	5.26911	4.31508	3.39986	TRUE	FLASE	TRUE	TRUE
FBgn0264305	CG43783	6.59209	5.98597	4.33541	1.33978	6.51838	5.558	4.70548	3.36212	FALSE	FLASE	TRUE	FLASE
FBgn0036685	CG6664	6.82606	6.06365	4.43259	4.98892	6.58492	4.34701	3.21849	3.38546	FALSE	TRUE	TRUE	FLASE
FBgn0029942	CG2059	5.94564	5.8544	3.86561	3.31653	5.8989	4.81432	3.7023	3.03034	FALSE	TRUE	FLASE	FLASE
FBgn0037379	CG10979	6.10465	5.18914	3.21564	3.7778	6.1018	4.55106	3.79484	3.13452	FALSE	TRUE	TRUE	FLASE
FBgn0086347	Myo31DF	6.84307	6.05542	2.8503	4.25024	6.7268	5.03486	3.54839	3.45233	FALSE	TRUE	FLASE	FLASE
FBgn0025693	ZnT41F	5.81792	4.86111	2.11693	0.547566	5.29563	4.33899	4.02341	2.71697	FALSE	TRUE	FLASE	TRUE
FBgn0037027	HIPP1	8.3155	7.27169	5.0324	6.68423	8.02292	5.13726	3.84129	4.11378	FALSE	TRUE	TRUE	FLASE
FBgn0030481	CG1662	6.30137	6.27906	3.96225	2.56093	6.20493	4.8852	4.26919	3.17512	FALSE	TRUE	FLASE	FLASE
FBgn0035997	phol	8.03044	6.71996	4.95069	5.74608	7.58313	4.3815	2.89726	3.87908	FALSE	FLASE	TRUE	TRUE
FBgn0031374	Wdr62	8.0067	7.42512	3.91957	5.02121	7.93014	7.06221	5.36731	4.05562	FALSE	TRUE	TRUE	TRUE
FBgn0039450	Yif1	6.34553	6.24851	4.48854	4.75248	6.31377	4.67873	3.81249	3.21989	FALSE	FLASE	TRUE	FLASE
FBgn0001087	g	7.55867	7.22234	5.10453	2.97012	7.32803	5.83619	4.90067	3.73027	FALSE	FLASE	FLASE	FLASE
FBgn0035953	CG5087	6.77425	6.04965	3.02584	1.77969	6.60475	5.47696	4.30814	3.35583	FALSE	TRUE	FLASE	FLASE
FBgn0030970	CG7326	5.84736	4.52209	3.51264	3.84677	5.48064	2.81804	2.25904	2.78318	FALSE	FLASE	TRUE	FLASE
FBgn0033052	SCAP	6.75965	5.48796	3.24285	3.63141	6.51464	4.59454	3.55509	3.30494	FALSE	TRUE	TRUE	FLASE
FBgn0000615	exu	4.32887	2.91931	2.33141	1.22834	4.94597	2.47938	2.58843	2.50903	FALSE	FLASE	FLASE	FLASE
FBgn0037879	scpr-C	2.73268	3.42636	1.58925	1.23655	3.09983	2.0374	2.14236	1.57226	FALSE	TRUE	TRUE	FLASE
FBgn0261811	pico	8.6472	7.72918	5.38837	6.73077	8.4698	6.7465	5.67577	4.29387	FALSE	FLASE	FLASE	TRUE
FBgn0053969	CG33969	4.7391	4.53975	2.80448	3.28565	4.67914	3.50118	2.94311	2.37204	FALSE	TRUE	TRUE	FLASE
FBgn0005596	yem	7.60749	5.73672	3.69853	5.157	7.26956	4.40173	3.21753	3.68374	FALSE	FLASE	TRUE	TRUE
FBgn0037482	CG10055	7.08327	6.45141	4.02827	4.5621	6.59959	4.40317	3.22801	3.34082	FALSE	TRUE	TRUE	FLASE
FBgn0004598	Fur2	9.62938	9.03809	3.70594	2.65408	9.43836	8.16386	6.992	4.77669	FALSE	FLASE	FLASE	FLASE
FBgn0031284	PGAP2	5.36896	5.22332	3.54882	2.17411	5.18178	4.79353	4.86662	2.62144	FALSE	FLASE	TRUE	FLASE
FBgn0038424	CG17565	6.40872	6.44263	3.36656	4.71206	6.26294	5.22888	4.75343	3.16749	FALSE	FLASE	TRUE	FLASE
FBgn0031258	CG4297	1.61161	0.762404	0.338095	0.177769	0.851279	0.969177	0.384102	0.430242	FALSE	TRUE	FLASE	TRUE
FBgn0032135	GlcAT-S	6.17393	5.44395	1.93124	3.48577	6.01304	4.40139	4.50241	3.03263	FALSE	FLASE	TRUE	TRUE
FBgn0038223	Afti	6.78234	5.58195	3.78774	4.7566	6.37791	4.59384	3.02794	3.20629	FALSE	FLASE	FLASE	FLASE
FBgn0040367	CG11382	5.32835	5.43443	2.52993	2.52742	5.52359	4.47232	3.83573	2.77377	FALSE	FLASE	FLASE	TRUE
FBgn0003964	usp	6.64171	5.11372	4.01483	4.63233	6.52784	2.89834	2.11117	3.27709	FALSE	FLASE	TRUE	FLASE
FBgn0039588	mIF2	4.34968	4.36861	1.90205	2.94006	4.18612	3.13057	2.74585	2.10109	FALSE	TRUE	TRUE	TRUE
FBgn0031068	Alr	5.45146	5.07639	3.07483	3.57248	5.26208	3.48009	2.49144	2.63488	FALSE	TRUE	TRUE	FLASE
FBgn0030991	CG7453	6.82363	6.25634	4.63257	4.80763	6.74942	5.25512	3.987	3.37731	FALSE	TRUE	TRUE	FLASE
FBgn0002906	Blm	6.96403	5.75211	3.16377	5.6572	6.60651	4.3293	3.00121	3.29362	FALSE	FLASE	TRUE	FLASE
FBgn0265605	Ric	5.82507	4.16864	2.94144	3.71006	5.50956	1.70381	2.07406	2.74553	FALSE	TRUE	TRUE	FLASE
FBgn0042092	CG13773	5.76071	5.61718	3.15274	4.55374	5.6728	4.18587	3.76693	2.82067	FALSE	FLASE	TRUE	FLASE
FBgn0036446	CG9384	6.56848	5.4966	4.17702	4.61372	6.18837	3.45838	2.89031	3.07199	FALSE	TRUE	FLASE	FLASE
FBgn0030465	CG15743	6.24257	6.32657	4.02115	4.06332	6.23518	5.15125	4.92242	3.09512	FALSE	TRUE	TRUE	FLASE
FBgn0032400	CG6770	6.39608	6.15742	4.22481	2.56826	6.94024	4.52281	5.10577	3.444	FALSE	FLASE	FLASE	FLASE
FBgn0035771	Sec63	6.66657	6.5958	4.49491	3.89712	6.48393	5.51204	4.73105	3.21646	FALSE	FLASE	TRUE	TRUE
FBgn0260862	Vti1a	5.32325	4.99617	3.34403	3.84423	5.19525	3.43084	2.58929	2.56836	FALSE	TRUE	TRUE	FLASE
FBgn0037018	CG4042	5.34181	5.59829	3.80755	3.78798	5.48431	4.0769	3.2962	2.71111	FALSE	FLASE	TRUE	FLASE
FBgn0086676	spin	8.28019	7.67853	4.83706	3.34428	8.07839	7.46607	7.02642	3.97427	FALSE	FLASE	FLASE	TRUE
FBgn0027872	rdgBbeta	6.11284	6.18413	3.11162	3.197	6.21873	5.19882	4.6946	3.05851	FALSE	FLASE	TRUE	FLASE
FBgn0034032	CG8195	5.84523	5.09745	2.91691	4.38941	5.57312	3.89364	2.98029	2.73885	FALSE	TRUE	FLASE	FLASE
FBgn0033935	Sin1	5.24124	4.26914	2.90929	3.31425	5.1023	2.01582	1.8463	2.5074	FALSE	FLASE	TRUE	FLASE
FBgn0033812	Pex13	6.42574	6.37909	3.53502	4.87693	6.37793	5.01493	4.52688	3.13314	FALSE	TRUE	TRUE	FLASE
FBgn0002641	mal	6.75331	6.37969	2.42108	2.60998	6.77473	6.17422	4.9765	3.32071	FALSE	FLASE	TRUE	FLASE
FBgn0011661	Moe	8.32596	7.77076	5.09488	5.28246	7.7172	5.42861	4.65043	3.7801	FALSE	TRUE	FLASE	TRUE
FBgn0033309	Lnpk	7.37632	7.31713	4.17233	5.04674	7.18088	5.48083	4.37952	3.51733	FALSE	TRUE	TRUE	FLASE
FBgn0034951	CG3860	5.61484	5.49746	3.04775	1.04503	5.62191	4.58015	3.46348	2.75156	FALSE	FLASE	FLASE	FLASE
FBgn0261938	mtRNApol	6.68702	5.88406	1.9461	1.99579	6.47493	5.36656	3.87779	3.16499	FALSE	TRUE	TRUE	FLASE
FBgn0034570	CG10543	7.61218	7.03272	5.02063	6.04406	7.20967	5.34698	4.67577	3.52147	FALSE	TRUE	TRUE	TRUE
FBgn0034269	Hyccin	7.00351	5.78587	3.47817	4.40996	6.73345	4.48384	3.6078	3.28645	FALSE	TRUE	TRUE	FLASE
FBgn0024957	Irp-1B	7.16273	6.89803	3.00386	0.778078	7.1051	6.18276	5.6948	3.4662	FALSE	TRUE	FLASE	FLASE
FBgn0001091	Gapdh1	7.92601	7.54883	4.89334	4.75059	7.96035	5.00251	4.04484	3.8824	FALSE	FLASE	TRUE	FLASE
FBgn0261550	CG42668	7.69363	6.84039	4.21828	2.13454	7.40538	6.16527	4.64138	3.60359	FALSE	TRUE	TRUE	FLASE
FBgn0050147	Hil	5.26232	3.72461	1.51662	2.90716	4.68763	1.99853	2.46354	2.27893	FALSE	TRUE	FLASE	FLASE
FBgn0039459	IntS12	6.07888	5.8986	3.89523	4.92803	5.81222	4.45728	3.9134	2.82502	FALSE	TRUE	FLASE	TRUE
FBgn0039385	CG5913	6.31316	5.85069	3.7275	3.63691	6.27835	4.23239	3.77173	3.04976	FALSE	TRUE	TRUE	FLASE
FBgn0000057	adp	6.79226	6.17611	4.01861	4.42058	6.48401	4.62749	3.99924	3.14505	FALSE	TRUE	TRUE	FLASE
FBgn0037716	Son	7.542	6.11868	3.67335	5.31793	7.09584	4.17126	3.15701	3.4395	FALSE	FLASE	TRUE	FLASE
FBgn0032783	CG10237	5.82722	4.21116	2.98468	3.60787	5.89971	2.9902	2.25225	2.85761	FALSE	TRUE	TRUE	FLASE
FBgn0037063	CG9391	5.94184	5.80344	3.5885	2.49408	6.02176	4.28579	3.95364	2.91151	FALSE	FLASE	FLASE	FLASE
FBgn0029723	Proc-R	5.63516	5.19403	2.26372	0.189507	5.29321	4.55362	3.25342	2.55723	FALSE	TRUE	FLASE	TRUE
FBgn0032704	Jwa	6.69119	6.52233	4.04336	3.89267	6.36077	3.82449	3.29677	3.07099	FALSE	FLASE	TRUE	FLASE
FBgn0265767	zyd	6.06237	4.87967	2.82316	2.44678	5.9322	2.97923	3.09652	2.86393	FALSE	FLASE	FLASE	FLASE
FBgn0000166	bcd	8.37251	8.00424	1.76717	0.539194	8.33349	7.75585	7.47921	4.02288	FALSE	FLASE	FLASE	FLASE
FBgn0261244	inaE	7.43491	6.40283	3.06971	1.96553	6.95886	5.48231	4.43083	3.3421	FALSE	TRUE	FLASE	TRUE
FBgn0033673	CG8298	5.00564	3.9771	2.39884	3.67714	4.97103	3.13859	2.98519	2.38712	FALSE	FLASE	TRUE	FLASE
FBgn0034688	CG11474	6.30742	6.21767	2.28449	1.12926	6.40691	5.53757	4.76963	3.06561	FALSE	FLASE	TRUE	FLASE
FBgn0029911	CG14435	6.55518	5.84479	2.28846	1.2281	5.98762	4.45046	4.49796	2.86316	FALSE	FLASE	FLASE	FLASE
FBgn0040396	CG3939	5.03536	5.25733	3.22017	2.62085	5.11681	3.46131	3.11223	2.44588	FALSE	FLASE	FLASE	FLASE
FBgn0038686	CG5555	5.54741	4.7835	3.12062	4.00161	5.47681	3.11837	2.84229	2.61488	FALSE	FLASE	TRUE	FLASE
FBgn0038549	CG17802	5.82049	5.00175	3.58344	4.24536	5.55842	3.6344	3.00157	2.65347	FALSE	FLASE	TRUE	FLASE
FBgn0038401	CG5916	5.27421	3.45467	2.26888	3.27667	5.0993	2.18852	2.38481	2.42504	FALSE	FLASE	TRUE	FLASE
FBgn0025628	CG4199	4.28058	4.49396	2.26551	2.26772	4.49026	3.37234	3.05612	2.13063	FALSE	TRUE	TRUE	TRUE
FBgn0038432	CG14883	6.52394	6.02939	2.83536	3.57238	6.27909	4.60044	3.81499	2.97599	FALSE	TRUE	FLASE	FLASE
FBgn0037620	ranshi	4.21101	4.61515	1.8494	0.421937	4.39725	3.62853	3.17077	2.08252	FALSE	FLASE	FLASE	FLASE
FBgn0042185	MCU	7.92054	7.97109	3.41897	0.883003	7.81718	7.37459	6.94848	3.70002	FALSE	TRUE	FLASE	TRUE
FBgn0032813	PCNA2	2.89405	2.36823	0.892361	0.235525	2.1295	1.20214	1.94301	1.00739	FALSE	TRUE	FLASE	FLASE
FBgn0035965	Use1	4.62243	4.50062	2.44954	3.52871	4.55413	2.89603	2.78362	2.15361	FALSE	FLASE	TRUE	FLASE
FBgn0003748	Treh	4.74318	3.28625	2.19402	0.581699	4.79647	2.35335	2.6398	2.26151	FALSE	FLASE	TRUE	TRUE
FBgn0286222	Fum1	6.28295	5.85862	3.58614	3.55967	6.30309	3.81191	2.94356	2.96542	FALSE	FLASE	FLASE	FLASE
FBgn0000927	fs(1)Ya	5.44241	4.61367	1.66605	1.45102	5.47861	2.38478	1.80836	2.57591	FALSE	FLASE	FLASE	FLASE
FBgn0010611	Hmgs	6.35825	5.99108	3.64607	3.40023	6.43648	4.78311	4.15727	3.02417	FALSE	FLASE	TRUE	TRUE
FBgn0032481	CG16972	7.06981	5.71336	2.33628	3.76724	6.58851	3.76259	3.27389	3.09295	FALSE	TRUE	FLASE	FLASE
FBgn0262975	cnc	8.44755	6.93253	5.28589	5.36265	7.55582	3.89551	3.03045	3.54209	FALSE	TRUE	TRUE	TRUE
FBgn0263974	qin	6.50196	5.44701	3.36366	2.35031	6.23112	4.60514	3.75404	2.91771	FALSE	TRUE	FLASE	FLASE
FBgn0263278	Fic	6.40442	5.02961	2.50058	3.46611	5.93388	2.7192	2.60108	2.77207	FALSE	FLASE	TRUE	FLASE
FBgn0031094	CG9578	4.80944	4.38406	2.53202	2.09604	4.748	3.04255	2.53806	2.21798	FALSE	TRUE	TRUE	FLASE
FBgn0036126	Irbp18	3.39646	3.63739	1.35449	0.653965	3.57143	2.14994	2.71441	1.66761	FALSE	FLASE	FLASE	FLASE
FBgn0053558	mim	6.47636	4.55669	2.30366	4.61735	6.17927	2.4508	2.35947	2.88188	FALSE	TRUE	FLASE	FLASE
FBgn0000008	a	6.0565	4.68662	1.80492	3.75785	5.59119	3.39457	2.53751	2.60551	FALSE	TRUE	FLASE	TRUE
FBgn0000077	amx	5.20439	4.8358	3.20616	3.82662	5.04363	3.31456	3.00241	2.34545	FALSE	TRUE	TRUE	FLASE
FBgn0261556	CG42674	7.58585	6.64216	2.46501	0.87544	7.20419	6.24908	4.78837	3.34775	FALSE	TRUE	TRUE	TRUE
FBgn0019982	Gs1l	3.82478	3.75958	2.01813	2.40654	4.14183	2.28601	1.89881	1.92334	FALSE	FLASE	TRUE	FLASE
FBgn0259834	out	7.21726	6.59002	3.85183	1.50459	7.02642	5.55108	4.80496	3.2509	FALSE	TRUE	FLASE	TRUE
FBgn0262737	mub	8.07945	7.41017	3.87307	4.60601	7.59503	5.11089	4.6696	3.51381	FALSE	TRUE	FLASE	TRUE
FBgn0032731	Swip-1	5.79045	3.93205	2.05698	3.47067	5.55132	2.82781	2.76375	2.565	FALSE	TRUE	FLASE	FLASE
FBgn0030323	Vlet	5.22511	5.29919	2.76476	3.1263	5.37396	3.9619	3.39951	2.48202	FALSE	FLASE	FLASE	FLASE
FBgn0039241	CG11089	6.14252	5.18118	4.0997	4.62986	6.15359	3.84725	3.15788	2.84081	FALSE	TRUE	TRUE	FLASE
FBgn0052529	Hers	6.17763	5.19658	2.59926	2.5683	5.9544	4.9229	3.04771	2.74829	FALSE	TRUE	FLASE	TRUE
FBgn0027580	PCB	5.45888	4.11998	2.42313	2.79013	5.82256	3.11841	2.45281	2.68701	FALSE	FLASE	TRUE	TRUE
FBgn0045063	fdl	7.36257	6.73293	4.33447	4.8809	7.18759	5.85515	4.50381	3.31567	FALSE	TRUE	TRUE	FLASE
FBgn0032350	CG6287	6.21252	5.64889	3.99079	2.95896	6.44289	4.11286	3.22568	2.96879	FALSE	FLASE	FLASE	TRUE
FBgn0000052	Pfas	6.53808	5.72761	3.41366	4.31306	6.46154	3.80267	2.57494	2.97475	FALSE	FLASE	TRUE	FLASE
FBgn0033504	CAP	3.84469	3.11964	1.17414	1.29309	3.3663	2.43174	1.56462	1.54887	FALSE	TRUE	TRUE	TRUE
FBgn0031573	CG3407	6.10525	6.02104	3.52905	4.45581	6.17328	5.60055	5.15769	2.83916	FALSE	TRUE	TRUE	FLASE
FBgn0004611	Plc21C	7.28592	6.32002	2.8312	2.01549	7.07585	5.61192	3.86043	3.24941	FALSE	TRUE	FLASE	TRUE
FBgn0032262	CG7384	7.75273	7.1801	3.89689	2.90257	7.54134	6.11791	5.3315	3.459	FALSE	TRUE	TRUE	FLASE
FBgn0003218	rdgB	5.53202	3.70202	2.55583	3.09928	5.72403	3.11593	2.78208	2.62027	FALSE	TRUE	TRUE	TRUE
FBgn0032587	CG5953	6.67292	6.23367	3.04739	0.919896	6.30064	5.71639	5.06083	2.88367	FALSE	TRUE	FLASE	TRUE
FBgn0023083	fray	6.39987	4.2549	2.03488	2.13874	6.25095	2.74321	2.66241	2.85659	FALSE	TRUE	FLASE	TRUE
FBgn0025800	Smox	7.12864	5.90409	4.14446	4.71323	6.60461	3.77275	2.99802	3.0165	FALSE	FLASE	FLASE	FLASE
FBgn0033639	CG9003	6.14863	4.8412	3.13295	4.45422	5.84502	2.50529	2.21213	2.66641	FALSE	TRUE	TRUE	TRUE
FBgn0039944	CG17162	3.42789	2.49069	1.41918	1.12913	3.13484	2.30068	2.23557	1.42534	FALSE	FLASE	TRUE	FLASE
FBgn0039846	PNPase	4.80046	3.95463	2.27593	2.97507	4.89226	2.7769	2.33509	2.22409	FALSE	TRUE	TRUE	TRUE
FBgn0029131	Debcl	4.66591	3.64336	2.05819	2.95863	5.16039	2.36054	2.42988	2.33365	FALSE	FLASE	TRUE	FLASE
FBgn0035769	CTCF	6.76076	6.26703	3.02198	4.71587	6.5596	4.92783	3.50603	2.96328	FALSE	TRUE	TRUE	FLASE
FBgn0001612	Grip91	6.72161	6.05296	2.81174	2.17662	6.58377	4.66956	3.27408	2.97166	FALSE	FLASE	TRUE	FLASE
FBgn0029712	CG15912	2.72494	3.28562	1.28573	0.874049	3.13408	2.02052	1.97245	1.41287	FALSE	FLASE	TRUE	FLASE
FBgn0010235	Klc	6.98922	6.03554	3.57788	3.2652	6.71005	4.6687	3.55904	3.01879	FALSE	FLASE	FLASE	FLASE
FBgn0030025	CG2147	4.74108	4.62657	2.94707	2.87859	4.91845	3.10589	3.01102	2.20156	FALSE	TRUE	TRUE	FLASE
FBgn0029706	CG3626	6.68858	5.88268	3.73735	3.5633	6.5376	5.13789	3.61793	2.92181	FALSE	FLASE	TRUE	FLASE
FBgn0002901	mus304	6.35468	5.91382	2.97601	4.27222	6.27398	4.91229	3.65905	2.80226	FALSE	FLASE	TRUE	FLASE
FBgn0052226	Pex23	6.49552	5.83317	2.2347	3.74516	6.27464	4.15951	3.08558	2.80216	FALSE	TRUE	TRUE	FLASE
FBgn0031188	CG14613	6.38427	5.68235	2.40467	2.45742	6.20889	3.81639	3.53005	2.77262	FALSE	TRUE	TRUE	FLASE
FBgn0003114	plu	5.75747	6.15644	3.78776	2.40707	6.01215	4.57867	4.07146	2.68356	FALSE	FLASE	TRUE	FLASE
FBgn0000114	bru1	9.15401	6.69161	3.1208	2.43488	8.6739	3.94657	3.33983	3.86872	FALSE	FLASE	FLASE	TRUE
FBgn0037445	CG9727	7.01875	5.79468	2.95275	4.33856	6.51622	4.09376	2.68873	2.90271	FALSE	TRUE	TRUE	FLASE
FBgn0035807	CG7492	6.95598	5.27519	3.51789	4.3145	6.72427	3.48694	2.68427	2.99168	FALSE	FLASE	TRUE	FLASE
FBgn0012034	AcCoAS	5.57776	5.00255	1.43604	3.49673	5.54668	3.77047	3.34442	2.46664	FALSE	TRUE	TRUE	TRUE
FBgn0029866	CG3842	6.71626	6.72018	3.24019	0.954403	6.76407	5.40341	4.73765	3.00734	FALSE	FLASE	FLASE	TRUE
FBgn0038744	CG4733	3.84414	2.41074	0.563598	0.606693	3.5441	1.03091	1.14919	1.57202	FALSE	FLASE	FLASE	TRUE
FBgn0264090	CG43759	7.25696	6.38451	1.78178	4.47012	6.72467	5.44893	4.66218	2.97602	FALSE	TRUE	FLASE	TRUE
FBgn0028360	Cdc7	7.38026	6.0666	3.37203	4.44837	7.08895	4.43047	3.34859	3.13533	FALSE	FLASE	TRUE	TRUE
FBgn0029666	CG10803	6.91089	6.30803	4.29203	5.26214	6.77793	5.03747	4.30483	2.97375	FALSE	FLASE	TRUE	FLASE
FBgn0030581	CG14408	5.28984	3.93584	1.71456	2.14175	5.10317	2.36422	2.11522	2.23677	FALSE	FLASE	TRUE	FLASE
FBgn0260795	NaPi-III	8.38566	7.6568	5.26048	6.49715	8.14776	5.77042	4.97061	3.57058	FALSE	TRUE	FLASE	TRUE
FBgn0259227	CG42327	6.16254	5.59295	1.2179	2.50706	5.84951	4.63234	4.30164	2.55888	FALSE	TRUE	FLASE	TRUE
FBgn0053172	CG33172	5.1752	3.97666	1.81753	3.56351	5.05279	1.99366	1.76382	2.20914	FALSE	FLASE	FLASE	FLASE
FBgn0259171	Pde9	4.5593	3.2743	1.13735	0.219535	3.94859	3.24862	2.13457	1.72533	FALSE	TRUE	FLASE	TRUE
FBgn0010397	LamC	5.67868	5.26408	3.40378	2.4904	5.55783	3.79138	2.90486	2.4284	FALSE	FLASE	FLASE	FLASE
FBgn0031971	Sirup	5.50773	6.18228	2.41673	3.87994	5.49399	3.80495	3.83488	2.3974	FALSE	TRUE	TRUE	FLASE
FBgn0033783	CG17019	6.58189	5.6068	3.74686	4.31871	6.59434	3.69038	2.57469	2.87558	FALSE	FLASE	TRUE	FLASE
FBgn0030963	CG7101	6.68363	6.02974	3.0582	3.15855	6.47337	4.82878	3.67202	2.81962	FALSE	FLASE	TRUE	FLASE
FBgn0026084	cib	7.41935	6.30392	3.87826	3.86938	7.02582	3.36643	2.88962	3.05543	FALSE	TRUE	FLASE	TRUE
FBgn0005390	fs(1)M3	3.00035	1.91812	0.625386	0.921243	3.51518	1.02212	1.47982	1.5279	FALSE	FLASE	FLASE	FLASE
FBgn0034261	HPS4	5.53179	4.22165	2.51878	3.13375	5.38228	3.09164	2.67494	2.33273	FALSE	TRUE	FLASE	FLASE
FBgn0263120	Acsl	6.56403	5.2656	3.35097	3.91519	6.38615	2.54796	2.04955	2.76368	FALSE	FLASE	FLASE	TRUE
FBgn0032397	Tom70	6.96081	6.31192	3.6128	4.87457	6.78946	4.1984	4.23547	2.93649	FALSE	FLASE	TRUE	FLASE
FBgn0003301	rut	5.80963	4.30742	2.43253	1.8894	5.36284	3.56597	2.43378	2.31404	FALSE	FLASE	FLASE	TRUE
FBgn0003423	slgA	6.66473	6.07181	3.07522	3.4111	6.59094	4.37446	3.76778	2.83926	FALSE	TRUE	TRUE	FLASE
FBgn0014427	CG11899	4.87935	4.65617	2.40454	2.7907	5.10617	2.7294	2.04454	2.19834	FALSE	FLASE	FLASE	FLASE
FBgn0035169	Dci	5.52291	5.0514	2.12841	3.04041	5.45586	3.4629	3.10767	2.34554	FALSE	FLASE	TRUE	FLASE
FBgn0031820	Daxx	8.24534	7.31913	3.97491	3.92646	7.96366	6.91234	4.83104	3.42329	FALSE	FLASE	TRUE	FLASE
FBgn0010350	Cds	7.25617	6.21541	2.36327	1.7405	6.80238	5.45588	4.31272	2.92312	FALSE	FLASE	TRUE	TRUE
FBgn0037623	CG9801	4.33714	3.67243	1.49951	2.70434	4.16973	2.294	2.11041	1.78802	FALSE	TRUE	FLASE	FLASE
FBgn0262579	Ect4	6.55827	5.04069	1.87839	4.87204	5.85526	2.88868	2.15581	2.50063	FALSE	TRUE	FLASE	TRUE
FBgn0263005	CG43313	7.25072	5.64102	2.46984	3.62736	6.93235	3.85262	2.59809	2.95387	FALSE	FLASE	FLASE	TRUE
FBgn0028916	CG33090	7.42733	6.93673	3.8772	2.22104	7.37231	5.32506	3.83513	3.13983	FALSE	FLASE	TRUE	FLASE
FBgn0050005	GstT2	3.88129	3.83609	1.41553	0.997658	4.10284	2.8937	2.20315	1.74577	FALSE	FLASE	FLASE	FLASE
FBgn0259682	Jabba	8.85369	7.59026	3.75883	3.13074	8.84731	4.78209	4.25298	3.76235	FALSE	FLASE	FLASE	FLASE
FBgn0037592	CG11737	6.29195	5.39879	2.99924	4.37393	6.07787	3.16115	2.26654	2.5842	FALSE	FLASE	TRUE	FLASE
FBgn0038099	CG7091	3.61618	2.78324	1.54037	1.08636	3.7287	1.68796	1.50597	1.58211	FALSE	FLASE	TRUE	FLASE
FBgn0033635	Prip	6.20197	5.44556	3.47395	1.24782	6.53988	3.82582	2.68615	2.77461	FALSE	TRUE	FLASE	FLASE
FBgn0261987	Pxt	9.4887	8.54013	4.779	3.42043	9.1149	5.96634	3.85262	3.86415	FALSE	FLASE	FLASE	FLASE
FBgn0038860	Ice2	5.9181	4.83228	2.70268	4.08817	5.70429	2.95002	1.95836	2.41435	FALSE	FLASE	FLASE	FLASE
FBgn0029905	Nf-YC	7.13874	6.06353	4.13419	5.39477	6.88447	4.87498	3.34674	2.91056	FALSE	TRUE	TRUE	FLASE
FBgn0030608	Lsd-2	10.3172	9.16645	4.03798	2.86368	9.88765	7.06336	4.99533	4.17949	FALSE	FLASE	FLASE	TRUE
FBgn0086358	Tab2	7.98382	7.25767	3.62632	4.30078	7.63879	5.66222	3.72768	3.21875	FALSE	TRUE	FLASE	TRUE
FBgn0087040	alphaTub67C	5.61953	4.54198	2.47618	2.2217	5.97972	2.86459	2.23866	2.51775	FALSE	FLASE	FLASE	FLASE
FBgn0016970	l(2)k10201	3.78877	3.3361	1.57267	1.2789	3.80181	1.21034	0.957842	1.59956	FALSE	TRUE	TRUE	FLASE
FBgn0034271	Vps50	7.03049	6.27687	3.71603	5.0574	6.84553	5.41864	3.84594	2.87999	FALSE	TRUE	FLASE	FLASE
FBgn0053223	CG33223	0.811924	0.630723	0.083492	0.0132699	0.76016	0.243711	0.172702	0.317711	FALSE	FLASE	FLASE	FLASE
FBgn0283442	vas	4.83663	4.534	2.54075	3.24392	5.01667	2.87986	2.65908	2.09607	FALSE	FLASE	FLASE	FLASE
FBgn0031483	CG9641	6.5792	6.06487	2.68696	2.94408	6.61841	4.71133	3.69049	2.76453	FALSE	FLASE	TRUE	FLASE
FBgn0029822	CG12236	6.51968	4.76293	3.84623	4.8906	6.15616	2.92666	2.19498	2.56942	FALSE	FLASE	TRUE	FLASE
FBgn0029689	CG6428	5.39316	4.356	1.94038	2.88279	5.20549	2.77448	2.06494	2.16903	FALSE	FLASE	TRUE	FLASE
FBgn0030101	CG12118	3.78226	3.28481	1.48077	2.1124	3.71411	1.57934	1.08407	1.54728	FALSE	FLASE	FLASE	FLASE
FBgn0031119	CG1812	6.10849	4.62687	2.89189	3.75487	5.80094	2.39125	2.14416	2.41552	FALSE	TRUE	TRUE	FLASE
FBgn0021750	SerRS-m	4.54202	4.44808	2.53104	1.39884	4.68804	3.13048	2.45845	1.95145	FALSE	FLASE	TRUE	FLASE
FBgn0052814	CG32814	0.997172	0.832288	0.420089	0.319971	0.615361	0.34489	0.552162	0.256035	FALSE	FLASE	FLASE	FLASE
FBgn0029936	CG4617	5.33855	4.45815	2.21387	3.55352	5.19055	3.55847	3.28137	2.15849	FALSE	TRUE	TRUE	FLASE
FBgn0015544	spag	6.60737	6.22666	3.61615	4.5586	6.48269	4.69202	3.48608	2.68539	FALSE	FLASE	TRUE	FLASE
FBgn0039451	CG6420	7.68204	6.86123	2.85873	3.0961	7.4313	5.98982	5.03349	3.07718	FALSE	FLASE	TRUE	FLASE
FBgn0085370	Pde11	7.5493	6.39581	2.58517	2.38656	7.06499	4.87054	3.56512	2.91796	FALSE	FLASE	TRUE	TRUE
FBgn0032084	CG13101	5.43639	5.45455	0.945227	1.89955	5.5569	3.91374	3.31996	2.29322	FALSE	TRUE	FLASE	TRUE
FBgn0262559	Mdh2	6.13145	5.1937	3.19563	2.54895	6.00571	2.95403	1.94227	2.47591	FALSE	FLASE	TRUE	FLASE
FBgn0033757	muskelin	8.72834	8.02138	3.99047	4.73126	8.62614	6.66304	5.15494	3.54928	FALSE	FLASE	TRUE	FLASE
FBgn0035083	Tina-1	7.55971	7.34651	4.2527	3.74486	7.56112	4.62628	3.75329	3.10917	FALSE	FLASE	FLASE	TRUE
FBgn0000382	csw	8.20381	7.67418	2.86163	0.869551	7.91817	6.69458	5.82421	3.25333	FALSE	FLASE	FLASE	TRUE
FBgn0267828	Fatp1	4.86913	3.84858	1.34399	1.09089	4.59748	1.90708	1.70831	1.88711	FALSE	FLASE	FLASE	FLASE
FBgn0030012	CG18262	3.17017	2.49576	1.20665	1.40271	3.36232	1.41624	1.63123	1.37427	FALSE	FLASE	TRUE	FLASE
FBgn0261859	CG42788	6.47739	5.0069	2.31999	2.66785	5.98441	3.85862	2.87587	2.44516	FALSE	TRUE	TRUE	FLASE
FBgn0037722	CG8319	4.85675	4.44123	1.69971	2.42525	4.89792	2.32984	1.5609	1.99937	FALSE	TRUE	TRUE	FLASE
FBgn0031213	galectin	5.41875	5.51989	1.66827	0.504437	5.57325	4.14369	3.38838	2.27363	FALSE	TRUE	FLASE	FLASE
FBgn0036819	Dysb	4.43544	4.42455	1.80294	1.38783	4.35547	3.35492	2.82133	1.77671	FALSE	TRUE	TRUE	TRUE
FBgn0029155	Men-b	5.22257	3.5607	2.37447	1.78389	5.29573	2.47982	1.90318	2.15922	FALSE	FLASE	TRUE	FLASE
FBgn0001226	Hsp27	10.6635	9.641	4.6407	5.29096	10.1956	6.63666	5.0659	4.15412	FALSE	TRUE	FLASE	FLASE
FBgn0028325	Pdha	7.49853	6.9064	3.83441	4.85202	7.39049	4.38468	3.41363	3.00846	FALSE	FLASE	FLASE	TRUE
FBgn0026433	Grip128	5.91875	4.67596	1.98936	2.39121	5.75978	2.99964	2.10746	2.33517	FALSE	FLASE	TRUE	FLASE
FBgn0030612	CG5599	5.13172	4.0366	2.26663	3.05419	4.9714	1.70958	1.44791	2.01177	FALSE	FLASE	FLASE	FLASE
FBgn0083962	CG34126	5.79696	4.53771	2.42739	3.71755	5.70543	2.95013	2.27505	2.30751	FALSE	TRUE	FLASE	FLASE
FBgn0030514	CG9941	7.27781	5.93553	3.28972	4.04886	6.99504	4.58571	3.0454	2.82688	FALSE	TRUE	TRUE	FLASE
FBgn0011740	alpha-Man-IIa	6.56135	5.28806	3.63958	4.11265	6.29987	2.95383	2.79276	2.54574	FALSE	FLASE	TRUE	FLASE
FBgn0010097	gammaTub37C	4.83445	3.41897	2.72337	1.62358	4.39024	3.0256	2.03072	1.77319	FALSE	TRUE	TRUE	FLASE
FBgn0004889	tws	8.78837	8.04201	5.29474	5.51188	8.53007	6.18029	4.59114	3.44342	FALSE	FLASE	FLASE	TRUE
FBgn0024991	CG2694	6.86881	5.44867	1.90907	2.75021	6.71281	3.23244	2.49473	2.69872	FALSE	TRUE	TRUE	FLASE
FBgn0286511	Pld	3.29128	1.9629	1.6426	0.603149	3.51911	1.70447	1.49347	1.4093	FALSE	TRUE	FLASE	FLASE
FBgn0029914	CG4558	6.7154	6.08771	3.56867	4.26372	6.40461	4.68595	3.62498	2.56128	FALSE	FLASE	TRUE	FLASE
FBgn0005694	Aef1	8.69251	8.34993	3.35652	2.93942	8.37696	7.06872	5.63398	3.34903	FALSE	TRUE	FLASE	FLASE
FBgn0000084	AnxB10	4.11997	3.7206	1.45011	1.37989	3.85094	1.84858	1.70708	1.53798	FALSE	FLASE	FLASE	FLASE
FBgn0035475	CG10866	4.20222	3.08645	1.00026	2.04809	4.14791	2.18936	1.63123	1.65031	FALSE	FLASE	TRUE	FLASE
FBgn0045862	btz	7.45996	6.13915	4.19417	5.2531	7.22698	4.62858	3.09397	2.86586	FALSE	FLASE	TRUE	FLASE
FBgn0037144	CG7458	6.69079	5.42048	2.34022	0.69466	6.43686	4.60904	3.80728	2.55179	FALSE	TRUE	TRUE	TRUE
FBgn0022097	Vha36-1	6.60649	6.3814	4.41582	4.45838	6.59634	4.10051	3.46822	2.61086	FALSE	FLASE	TRUE	FLASE
FBgn0052365	CG32365	7.17921	6.82739	1.86162	0.6554	6.93027	5.95917	5.622	2.73927	FALSE	FLASE	FLASE	FLASE
FBgn0040395	Unc-76	6.09634	5.06618	2.31593	3.75033	5.9304	2.98591	2.04101	2.34377	TRUE	TRUE	FLASE	TRUE
FBgn0041781	SCAR	6.21286	5.11452	2.1682	4.37331	6.03049	3.28224	2.78144	2.37833	FALSE	FLASE	TRUE	FLASE
FBgn0039170	CG13609	5.38191	4.42545	2.75797	3.17201	5.04641	3.60831	2.51463	1.98389	FALSE	FLASE	FLASE	FLASE
FBgn0260771	Larp7	6.18096	5.33289	3.79022	4.22693	5.93642	2.71943	1.80671	2.33154	FALSE	FLASE	TRUE	FLASE
FBgn0030056	CAH3	8.20463	7.36198	4.00924	4.72182	8.0169	5.24233	3.66592	3.14345	FALSE	TRUE	TRUE	TRUE
FBgn0031457	CG3077	4.57417	3.66341	1.34433	2.06642	4.37275	2.39828	2.26934	1.70779	FALSE	FLASE	TRUE	FLASE
FBgn0030964	Pvf1	6.71522	6.51609	4.53048	0.69466	6.52507	5.20707	5.10749	2.54498	FALSE	FLASE	TRUE	TRUE
FBgn0053129	CG33129	8.68589	8.23497	4.65453	6.33102	8.3666	5.98822	5.03374	3.26245	FALSE	FLASE	TRUE	TRUE
FBgn0052221	CG32221	2.90384	3.17799	0.758275	0.858022	3.27446	2.42492	2.27562	1.27645	FALSE	TRUE	FLASE	FLASE
FBgn0035444	CG12012	5.17118	5.28	2.2963	3.44446	5.12087	3.33444	1.61882	1.99496	FALSE	TRUE	TRUE	FLASE
FBgn0003187	qua	6.91964	6.15724	1.77769	1.24867	6.87871	4.27916	3.25573	2.67702	FALSE	FLASE	TRUE	FLASE
FBgn0000568	Eip75B	3.91017	2.53725	1.00585	0.280121	3.5544	2.27519	1.74993	1.38309	FALSE	TRUE	TRUE	TRUE
FBgn0031377	CG15356	7.29353	5.96524	2.63179	4.68276	6.89197	4.14788	3.10489	2.68092	FALSE	TRUE	TRUE	FLASE
FBgn0015245	Hsp60A	7.30182	6.17485	3.91396	4.5065	7.66015	3.74659	3.04932	2.97784	FALSE	FLASE	FLASE	FLASE
FBgn0038974	CG5377	4.67563	4.05411	1.8655	2.82376	4.2474	1.90679	1.32643	1.6472	FALSE	FLASE	TRUE	FLASE
FBgn0037747	Naa80	4.95122	4.79313	2.71452	3.49518	4.75235	3.15689	1.93761	1.84191	FALSE	TRUE	FLASE	FLASE
FBgn0036906	CG14102	4.20934	3.42393	1.31004	1.44946	3.65023	2.42789	2.37626	1.41374	FALSE	TRUE	TRUE	FLASE
FBgn0040823	dpr6	5.479	4.0918	2.02233	0.874049	4.98078	3.61432	2.64672	1.92711	FALSE	FLASE	FLASE	FLASE
FBgn0035537	CG11342	3.80466	3.86883	1.40397	2.1692	3.8567	2.28665	1.62981	1.49131	FALSE	TRUE	TRUE	FLASE
FBgn0032775	CG17544	1.34374	1.00296	0.57989	0.405971	1.74173	0.754658	1.00031	0.672625	FALSE	TRUE	FLASE	TRUE
FBgn0031610	CG15436	5.33129	5.11303	2.44051	3.4671	5.21349	3.53996	2.66877	2.01131	FALSE	TRUE	FLASE	FLASE
FBgn0004101	bs	6.26122	5.35852	2.43965	3.84387	6.07571	3.36578	1.89587	2.3424	FALSE	TRUE	TRUE	TRUE
FBgn0025335	Cpes	6.85683	6.21403	3.62781	4.75031	6.56861	3.50464	2.84705	2.52967	FALSE	TRUE	TRUE	FLASE
FBgn0266521	stai	8.14346	7.50486	3.05627	2.41683	7.48301	4.02022	2.90177	2.8782	FALSE	TRUE	FLASE	FLASE
FBgn0029858	mldr	4.66923	4.68398	2.475	2.25412	4.64866	3.25829	2.44313	1.77995	FALSE	FLASE	FLASE	FLASE
FBgn0035802	Pura	6.92068	6.05028	2.06548	1.45196	6.57836	4.45926	3.60994	2.5096	FALSE	FLASE	TRUE	FLASE
FBgn0050109	CG30109	4.28959	4.27668	1.78424	2.58221	4.33279	1.79855	1.55186	1.65112	FALSE	TRUE	TRUE	FLASE
FBgn0260743	GC1	7.29778	6.70807	2.74739	3.5061	7.00063	4.5312	3.38073	2.66699	FALSE	FLASE	TRUE	FLASE
FBgn0283531	Duox	6.18887	4.20372	2.29887	1.09542	6.38995	2.83572	2.56187	2.43308	FALSE	TRUE	FLASE	TRUE
FBgn0001125	Got2	4.27921	3.51577	1.43323	0.966942	4.66013	2.03765	1.67542	1.77265	FALSE	FLASE	FLASE	FLASE
FBgn0040366	CG11398	5.24089	4.84946	1.63112	3.32363	5.06645	3.36223	2.23202	1.92675	FALSE	TRUE	FLASE	TRUE
FBgn0058263	MFS17	5.77748	5.67451	2.24217	3.76464	5.66649	4.00277	2.72613	2.15038	FALSE	TRUE	FLASE	FLASE
FBgn0030478	CG1640	5.90384	4.85564	2.42048	3.15371	6.1347	2.93158	2.43703	2.32508	FALSE	TRUE	FLASE	TRUE
FBgn0029504	CHES-1-like	5.30542	4.84414	2.15424	3.2116	5.42768	3.49599	3.50514	2.05481	FALSE	FLASE	FLASE	TRUE
FBgn0039094	CG10184	2.03549	2.05723	0.432354	0.402117	2.17578	0.634467	0.750611	0.82207	FALSE	FLASE	FLASE	TRUE
FBgn0037944	CG6923	6.62644	4.98925	2.12522	3.22718	6.33444	3.2495	1.93751	2.39225	FALSE	TRUE	TRUE	FLASE
FBgn0041150	hoe1	7.82161	7.03621	2.79139	0.501431	7.42876	5.66437	3.86254	2.76984	FALSE	TRUE	TRUE	TRUE
FBgn0050403	CG30403	4.48447	4.38984	2.357	1.85359	4.39847	3.12877	2.03168	1.63406	FALSE	TRUE	FLASE	FLASE
FBgn0004649	yl	7.22248	5.297	1.93944	1.48213	7.69734	3.43272	2.5803	2.8595	FALSE	FLASE	FLASE	FLASE
FBgn0033761	CG8778	5.45321	4.98468	2.04382	0.997658	5.59568	2.68374	2.08362	2.06071	FALSE	FLASE	FLASE	FLASE
FBgn0002036	CG10561	4.53508	4.09228	0.467776	1.36379	4.31723	2.48373	1.03962	1.58636	FALSE	FLASE	FLASE	FLASE
FBgn0264979	CG4267	6.04922	4.90957	3.21346	1.55092	5.91112	3.3513	3.00839	2.17186	FALSE	FLASE	TRUE	TRUE
FBgn0052676	stx	7.84809	6.51542	3.1913	5.23899	7.49076	4.58146	3.56669	2.7465	FALSE	TRUE	FLASE	FLASE
FBgn0040056	CG17698	5.46438	4.29152	1.82782	1.8101	5.06495	2.1577	1.77142	1.85342	FALSE	TRUE	FLASE	FLASE
FBgn0031969	pes	6.55138	5.46634	3.19532	4.58444	6.42393	2.95485	2.68346	2.34778	FALSE	TRUE	TRUE	TRUE
FBgn0264307	orb2	4.70162	3.79941	1.69227	1.14191	4.44568	3.28077	2.56833	1.62222	FALSE	TRUE	FLASE	FLASE
FBgn0035449	CG14971	6.57168	5.67171	2.0337	2.93813	6.26689	4.67147	3.43867	2.28227	FALSE	FLASE	TRUE	FLASE
FBgn0000808	gd	4.14961	3.59486	1.36183	0.912524	4.07938	2.82563	2.08929	1.48446	FALSE	TRUE	TRUE	FLASE
FBgn0003016	osp	6.96732	6.0274	1.54803	1.87719	6.35689	4.25984	3.49961	2.30952	FALSE	TRUE	FLASE	TRUE
FBgn0034187	CG6967	6.21987	3.42779	1.39653	0.531175	5.89848	1.68222	1.2463	2.14028	FALSE	FLASE	FLASE	FLASE
FBgn0029801	CG15771	3.73066	3.26398	1.0661	1.73778	4.41466	1.44925	1.3617	1.59933	FALSE	FLASE	TRUE	FLASE
FBgn0038917	CG6678	3.92569	3.50427	1.0719	2.62991	3.46198	2.76974	2.01629	1.25361	FALSE	TRUE	FLASE	FLASE
FBgn0031589	Naprt	5.43559	4.65617	2.18949	2.2808	4.9084	2.65619	1.76981	1.77576	FALSE	TRUE	FLASE	TRUE
FBgn0003023	otu	8.04798	6.64797	3.00225	1.58874	7.90852	4.54358	3.51008	2.85861	FALSE	FLASE	FLASE	FLASE
FBgn0033996	CG11807	5.98077	5.3702	2.02734	2.40124	5.75375	4.11913	3.58971	2.07347	FALSE	FLASE	TRUE	FLASE
FBgn0040298	Myt1	5.0279	3.72133	2.45914	3.31288	5.08311	1.81906	1.48283	1.82305	FALSE	FLASE	TRUE	FLASE
FBgn0263112	Mitf	6.8345	5.74303	1.59759	2.2355	6.48211	3.00417	1.94831	2.32143	FALSE	TRUE	FLASE	FLASE
FBgn0023530	CG3740	4.21286	4.07189	1.63988	1.72968	4.13557	2.96133	2.16397	1.4794	FALSE	TRUE	FLASE	FLASE
FBgn0034535	CG11110	4.70773	4.72195	2.23237	1.51266	4.73793	3.5894	2.57715	1.69425	FALSE	TRUE	TRUE	FLASE
FBgn0036777	CG7341	3.63841	3.78492	2.21751	2.36678	3.57057	2.74072	2.58996	1.27606	FALSE	TRUE	FLASE	FLASE
FBgn0035033	CG3548	5.87692	4.16299	1.29159	3.39224	5.71548	1.76835	1.34603	2.03777	FALSE	FLASE	FLASE	FLASE
FBgn0267385	PyK	7.2515	5.95009	2.95912	3.21021	7.26518	3.0666	2.19687	2.58979	FALSE	FLASE	TRUE	TRUE
FBgn0038049	CG5844	5.5057	5.12341	2.50854	3.21544	5.38184	3.65562	2.61223	1.91292	FALSE	FLASE	TRUE	FLASE
FBgn0003495	spz	6.00826	4.86289	1.78761	1.18197	5.60397	3.0604	1.93171	1.98885	FALSE	FLASE	TRUE	TRUE
FBgn0085478	CG34449	6.86928	5.73065	2.68967	4.93302	6.45569	3.90794	2.42974	2.28669	FALSE	TRUE	FLASE	TRUE
FBgn0032513	CG6565	6.28856	5.67121	2.46361	3.40487	6.10646	3.76664	2.75983	2.16087	FALSE	FLASE	TRUE	FLASE
FBgn0015924	crq	7.44566	6.55781	3.69151	4.2933	7.22516	3.97801	2.97764	2.55337	FALSE	FLASE	FLASE	FLASE
FBgn0086355	Tpi	3.61809	2.24405	1.36164	1.23499	4.71154	1.50609	1.44108	1.6622	FALSE	FLASE	FLASE	FLASE
FBgn0030276	Dlic	8.27551	7.43026	3.82319	3.21749	7.8735	6.02465	5.38995	2.77637	FALSE	FLASE	FLASE	TRUE
FBgn0262103	Sik3	6.2514	5.47739	2.08067	1.12615	5.75929	3.92425	3.11886	2.02798	FALSE	TRUE	FLASE	TRUE
FBgn0003093	Pkc98E	4.36601	3.4304	0.834529	0.767119	3.74803	1.20992	1.37411	1.31641	FALSE	FLASE	FLASE	FLASE
FBgn0030966	shop	5.92434	5.48188	2.79712	1.53876	5.70935	3.476	2.37127	2.00371	FALSE	FLASE	TRUE	FLASE
FBgn0030345	CG1847	5.69789	5.14952	2.53129	3.30222	5.60333	3.21359	2.24237	1.95551	FALSE	TRUE	TRUE	FLASE
FBgn0259178	5PtaseI	4.29917	3.17308	1.3799	1.69813	4.18221	2.07996	2.06652	1.45841	FALSE	TRUE	TRUE	FLASE
FBgn0261547	Exn	2.70635	1.64606	1.04835	1.07509	2.54862	0.55188	0.776128	0.887736	FALSE	TRUE	TRUE	TRUE
FBgn0036689	CG7730	6.59846	6.09629	2.26945	0.463051	6.34238	4.66729	4.13203	2.20729	FALSE	TRUE	FLASE	FLASE
FBgn0004876	cdi	8.25226	7.12381	2.63014	4.25782	7.81413	5.88267	3.046	2.7127	FALSE	TRUE	FLASE	TRUE
FBgn0259242	CG42340	1.74999	1.69554	0.357336	0.488145	1.96636	1.48158	1.15002	0.681458	FALSE	FLASE	FLASE	FLASE
FBgn0036199	Bmcp	6.67032	5.78327	2.07659	3.69352	6.33944	3.41976	2.07302	2.1945	FALSE	FLASE	TRUE	FLASE
FBgn0030932	Ggt-1	8.36068	6.87494	2.25885	1.5448	8.49863	4.25458	3.56	2.94045	FALSE	FLASE	TRUE	FLASE
FBgn0053156	CG33156	6.09575	5.23356	1.74679	2.237	6.03148	2.56351	1.93932	2.08039	FALSE	TRUE	TRUE	FLASE
FBgn0031885	Mnn1	7.03085	5.97549	2.41745	3.3242	6.65036	4.76861	2.90504	2.29228	FALSE	TRUE	TRUE	FLASE
FBgn0031575	Cep97	4.5753	3.18445	1.24056	2.50966	4.37651	1.33473	1.32643	1.50386	FALSE	TRUE	TRUE	FLASE
FBgn0036749	CG7460	4.65229	4.36437	2.24232	0.594539	4.73664	4.33714	3.56089	1.61672	FALSE	FLASE	FLASE	TRUE
FBgn0003015	osk	6.70487	4.87554	1.83584	1.15216	7.14428	3.32298	2.53229	2.42995	FALSE	FLASE	FLASE	FLASE
FBgn0030420	CG12717	4.63949	3.72986	1.43983	3.13149	4.64531	1.98033	1.87657	1.57124	FALSE	TRUE	FLASE	FLASE
FBgn0260747	Chchd2	5.67397	4.86184	2.15726	2.2791	5.87194	1.849	1.0727	1.98587	FALSE	TRUE	FLASE	FLASE
FBgn0034365	CG5335	4.48196	4.28883	2.19314	2.07257	4.25566	2.26054	1.74255	1.43924	FALSE	FLASE	FLASE	FLASE
FBgn0030421	Agpat1	4.63679	3.37486	2.27125	1.89506	4.57396	1.76252	1.47106	1.54467	FALSE	FLASE	FLASE	TRUE
FBgn0002899	mus301	4.38077	2.57594	0.896759	1.53857	4.21911	1.01316	1.14311	1.4237	FALSE	TRUE	TRUE	FLASE
FBgn0032029	CG17292	4.5099	4.22765	1.26662	1.77911	4.62219	2.10098	1.86691	1.55621	FALSE	TRUE	FLASE	FLASE
FBgn0039156	CG6178	5.33271	3.94884	1.81874	2.22396	5.22113	2.29757	2.09798	1.7578	FALSE	TRUE	FLASE	FLASE
FBgn0037890	CG17734	6.19845	4.73115	2.05887	3.55098	5.90355	2.45058	2.27228	1.98517	FALSE	TRUE	FLASE	FLASE
FBgn0261698	SLO2	6.14874	5.47906	1.95974	0.434793	5.92937	4.54924	3.15012	1.98558	FALSE	TRUE	FLASE	FLASE
FBgn0039223	CG5805	5.73579	4.66537	2.57497	4.42072	5.63374	2.80016	1.81429	1.8843	FALSE	FLASE	TRUE	FLASE
FBgn0028670	Vha100-2	6.98904	5.80185	1.81228	2.86378	7.06413	3.49988	3.56652	2.36127	FALSE	TRUE	FLASE	TRUE
FBgn0041164	armi	6.95537	5.56367	2.22357	2.2974	6.72251	3.26595	2.1881	2.23902	FALSE	TRUE	FLASE	FLASE
FBgn0017561	Ork1	3.31485	1.48658	0.350344	0.946771	3.25724	0.765198	0.982556	1.08323	FALSE	TRUE	FLASE	FLASE
FBgn0030883	CG7772	4.96282	5.19882	2.41143	1.97436	5.008	3.17212	2.27508	1.66111	FALSE	FLASE	FLASE	FLASE
FBgn0033538	CG11883	2.525	1.79127	0.251515	0.122564	2.88825	0.77576	0.615786	0.957357	FALSE	TRUE	FLASE	TRUE
FBgn0015794	Rab18	4.28341	3.37731	1.52416	2.32132	4.19158	1.64881	1.33281	1.38664	FALSE	FLASE	TRUE	FLASE
FBgn0030638	CG11655	3.27773	3.13105	0.549103	0.714506	3.50749	2.3014	1.44896	1.15953	FALSE	TRUE	TRUE	FLASE
FBgn0038515	CG5823	6.94121	6.44247	3.17203	4.80354	6.75155	4.66039	3.50303	2.21489	FALSE	FLASE	TRUE	FLASE
FBgn0022382	Pka-R2	5.48666	4.68911	2.03617	2.3035	5.10921	2.70565	2.08484	1.67256	FALSE	TRUE	FLASE	TRUE
FBgn0034897	Sesn	6.86914	5.26954	1.83011	0.843399	6.38525	2.89897	1.92356	2.08132	FALSE	FLASE	TRUE	TRUE
FBgn0033374	CG13741	4.63407	2.81137	0.741481	0.77327	4.87217	1.29172	0.832414	1.58505	FALSE	FLASE	FLASE	FLASE
FBgn0024994	Ugalt	6.26187	5.50084	1.40648	2.62862	6.1085	3.73397	2.53141	1.98113	FALSE	FLASE	TRUE	FLASE
FBgn0261239	Hr39	4.17701	2.18657	0.619229	1.98701	4.04641	0.845548	0.83446	1.30418	FALSE	TRUE	TRUE	TRUE
FBgn0003655	swa	8.67807	7.51556	2.11087	0.82205	8.40609	5.32734	4.05594	2.68723	FALSE	FLASE	FLASE	FLASE
FBgn0031534	Snx1	4.66369	3.25053	1.38177	2.51661	4.78198	1.72567	1.44455	1.52814	FALSE	TRUE	FLASE	FLASE
FBgn0024315	Picot	5.04298	4.48331	0.727999	0.301913	4.90036	3.18253	2.51251	1.55896	TRUE	FLASE	FLASE	TRUE
FBgn0020445	E23	7.23721	5.28541	1.93267	0.441702	6.90566	3.60834	2.66045	2.18963	FALSE	FLASE	FLASE	TRUE
FBgn0259923	2020-09-04	5.08994	3.33482	1.17167	2.48863	4.71901	1.03964	1.20868	1.49065	FALSE	FLASE	FLASE	TRUE
FBgn0265598	Bx	4.52509	3.28575	1.37934	1.13844	4.66313	1.79904	1.63474	1.47266	FALSE	TRUE	FLASE	TRUE
FBgn0038286	CG6966	8.53841	7.45366	3.63311	4.86364	7.86548	5.03139	3.02565	2.48061	TRUE	TRUE	FLASE	TRUE
FBgn0034763	RYBP	7.43885	6.8337	3.47227	5.32471	6.96626	4.61908	3.39442	2.1943	FALSE	TRUE	TRUE	FLASE
FBgn0020513	Paics	5.57601	4.72096	1.63444	2.97669	5.61026	2.04598	1.65521	1.7664	FALSE	FLASE	FLASE	TRUE
FBgn0035978	UGP	5.86882	4.84512	2.69701	2.34132	5.9954	2.66152	2.11966	1.88442	FALSE	FLASE	FLASE	TRUE
FBgn0000479	dnc	5.83779	5.30716	3.25552	3.41178	6.03645	2.7369	4.30697	1.8898	FALSE	TRUE	TRUE	TRUE
FBgn0010431	mtrm	7.82357	6.59277	2.1315	1.94277	7.56075	3.66023	2.65654	2.36077	FALSE	FLASE	TRUE	FLASE
FBgn0000524	dx	7.92216	6.22755	4.56137	5.41019	7.55349	4.21771	2.88962	2.35036	FALSE	TRUE	FLASE	TRUE
FBgn0040347	mus81	7.3649	6.80741	2.64818	1.55189	7.14922	5.80621	4.41582	2.22374	FALSE	FLASE	TRUE	FLASE
FBgn0028516	ZnT35C	5.87286	4.90568	2.8674	1.48668	5.41386	3.27847	2.29937	1.68377	FALSE	TRUE	FLASE	FLASE
FBgn0037203	slif	5.22554	4.07101	2.50146	2.5932	5.57917	2.67838	2.11354	1.73099	FALSE	TRUE	TRUE	FLASE
FBgn0052485	CG32485	3.24485	3.31513	1.45441	0.857078	3.5728	2.00676	1.54664	1.1046	FALSE	FLASE	FLASE	FLASE
FBgn0034999	Fatp3	1.65355	0.7997	0.349494	0.15884	2.11389	0.599721	0.606236	0.652879	FALSE	TRUE	FLASE	TRUE
FBgn0052813	CG32813	2.84075	1.57484	0.389881	0.333995	2.00858	0.816201	0.765672	0.619965	FALSE	FLASE	TRUE	TRUE
FBgn0035173	CG13907	7.56048	6.57393	2.03807	1.40142	7.36649	4.7582	3.57111	2.26397	FALSE	TRUE	TRUE	TRUE
FBgn0262740	Evi5	5.19487	3.52925	1.28647	1.51256	4.97064	1.57926	1.27621	1.52605	FALSE	TRUE	FLASE	TRUE
FBgn0053158	CG33158	4.18262	3.35646	1.51023	1.44228	4.25827	1.38298	1.04933	1.30005	FALSE	TRUE	FLASE	FLASE
FBgn0030395	Mks1	1.54295	0.961857	0.258873	0.0599998	1.17222	0.855818	0.504985	0.35783	FALSE	FLASE	FLASE	FLASE
FBgn0010591	Sply	6.27104	5.314	2.09015	1.53447	6.17436	3.85496	2.73855	1.88448	FALSE	TRUE	TRUE	FLASE
FBgn0029830	Grip	5.04138	3.80275	1.0954	1.05421	4.59695	2.62789	1.48568	1.4024	FALSE	FLASE	FLASE	TRUE
FBgn0037332	Hcs	4.12666	3.32419	0.425227	0.991112	3.97758	1.69362	1.1008	1.21104	FALSE	TRUE	FLASE	FLASE
FBgn0002524	lace	8.15344	7.44688	4.39904	4.85094	7.78127	6.07279	5.69164	2.36805	FALSE	TRUE	TRUE	TRUE
FBgn0030183	CG15309	3.42203	2.69874	0.91796	2.03667	3.06028	1.11463	1.84133	0.927479	FALSE	TRUE	FLASE	TRUE
FBgn0050051	Tmem18	3.11447	2.85547	0.510059	1.25223	2.73816	0.796026	0.370366	0.829776	FALSE	TRUE	FLASE	FLASE
FBgn0025683	CG3164	4.05484	2.47083	0.801117	1.31821	3.7956	1.09046	0.822359	1.14829	FALSE	TRUE	TRUE	TRUE
FBgn0038325	Atg4b	6.4093	5.29391	1.36943	3.42136	5.92874	3.47634	2.93207	1.79063	FALSE	FLASE	TRUE	FLASE
FBgn0040600	CG13631	3.88785	2.60814	0.448091	0	3.19143	1.568	0.894817	0.957595	FALSE	FLASE	TRUE	TRUE
FBgn0035473	mge	7.152	6.42661	3.18795	3.29992	6.84614	3.41615	2.37949	2.05135	FALSE	FLASE	TRUE	FLASE
FBgn0037383	CG2023	5.33219	5.53517	1.65077	2.41396	5.51297	3.84035	2.66339	1.65178	FALSE	FLASE	TRUE	TRUE
FBgn0028394	CG17834	5.174	4.73419	1.45662	1.63614	5.12337	3.60873	2.96758	1.53023	FALSE	TRUE	FLASE	TRUE
FBgn0083956	CG34120	4.30863	3.42476	1.5922	1.01658	3.90232	2.75645	1.7101	1.1647	FALSE	TRUE	FLASE	FLASE
FBgn0029879	APC7	5.76503	4.90803	1.82029	1.24937	5.92107	2.7059	2.08568	1.76374	FALSE	TRUE	FLASE	FLASE
FBgn0022786	Hira	5.77059	4.60866	1.69673	2.50781	5.62912	2.52067	1.81012	1.67292	FALSE	FLASE	FLASE	FLASE
FBgn0032026	CG7627	7.60098	5.20182	1.75703	3.76709	7.67851	2.47722	1.85337	2.28151	FALSE	TRUE	FLASE	FLASE
FBgn0050463	Pgant9	6.33006	5.72141	2.0391	1.14756	6.19082	4.56236	4.41077	1.83919	FALSE	TRUE	FLASE	TRUE
FBgn0035266	Gk2	6.93683	5.49658	1.45224	2.40836	6.7253	3.34999	1.69836	1.99566	FALSE	TRUE	TRUE	FLASE
FBgn0011705	rost	6.96868	6.81835	1.16578	0.616896	6.69416	5.36235	4.82626	1.96319	FALSE	TRUE	FLASE	FLASE
FBgn0034628	Acox57D-p	6.45234	5.46121	2.26475	3.83033	6.23467	3.28429	1.86501	1.8184	FALSE	TRUE	TRUE	FLASE
FBgn0016031	lama	7.70182	7.04528	3.20369	4.15529	7.36396	5.15201	4.38621	2.13407	FALSE	FLASE	FLASE	TRUE
FBgn0260632	dl	5.57149	2.96152	0.952283	0.597912	5.25655	1.54337	1.34832	1.51848	FALSE	FLASE	FLASE	TRUE
FBgn0031384	CG4238	5.99449	4.90076	1.99257	1.4704	5.83833	2.87489	1.83196	1.68564	FALSE	TRUE	FLASE	FLASE
FBgn0034405	Jheh2	5.45448	4.40389	1.86504	2.52742	5.45438	2.52073	1.70217	1.57023	FALSE	FLASE	FLASE	FLASE
FBgn0034008	CG8152	5.09344	5.09056	1.66935	3.22661	5.00891	3.29172	2.70056	1.44137	FALSE	FLASE	TRUE	FLASE
FBgn0004797	mdy	5.21476	4.82236	2.31886	1.20405	5.35847	3.8685	3.26363	1.53263	FALSE	FLASE	FLASE	TRUE
FBgn0038763	PIG-L	6.04787	5.66158	2.35264	2.43703	5.90882	4.14664	3.78647	1.67987	FALSE	FLASE	TRUE	FLASE
FBgn0040384	CG32795	4.16891	2.41781	0.901467	2.29312	4.55737	1.33408	0.999577	1.28721	FALSE	FLASE	FLASE	TRUE
FBgn0001186	Hex-A	7.57672	7.17063	2.71934	1.16991	7.3216	5.49705	3.7442	2.06641	FALSE	FLASE	FLASE	TRUE
FBgn0030816	CG16700	2.97719	2.56366	1.51961	0.67152	2.7946	2.12883	1.77685	0.784521	FALSE	FLASE	FLASE	FLASE
FBgn0029831	CG5966	5.85717	4.42852	1.09983	0.859748	5.43093	2.23456	1.47708	1.52461	FALSE	TRUE	FLASE	FLASE
FBgn0024177	zpg	6.74061	5.15714	2.24027	1.51415	6.7746	2.5327	1.66923	1.90076	FALSE	FLASE	FLASE	FLASE
FBgn0265512	mlt	7.33365	6.72522	2.37603	0.799749	6.8625	4.80281	3.4916	1.92144	FALSE	FLASE	FLASE	TRUE
FBgn0032474	DnaJ-H	7.28093	6.87318	1.76337	2.13622	7.12725	4.92068	4.20343	1.98336	FALSE	FLASE	TRUE	FLASE
FBgn0267912	CanA-14F	6.56302	4.95116	1.70366	1.7104	6.04502	3.13265	2.33762	1.67836	FALSE	FLASE	FLASE	TRUE
FBgn0030740	CG9917	7.83867	7.08231	2.66815	1.03358	7.65262	4.55379	2.96215	2.12157	FALSE	FLASE	FLASE	FLASE
FBgn0040294	POSH	6.79321	5.50903	1.66344	2.62422	6.53134	3.05635	2.52541	1.80263	FALSE	TRUE	FLASE	FLASE
FBgn0011826	Pp2B-14D	7.1189	6.25572	2.06772	2.80506	6.8169	4.21978	3.02044	1.86821	FALSE	FLASE	TRUE	TRUE
FBgn0086254	CG6084	7.66321	6.81844	4.90562	3.68488	7.2315	3.88742	2.72365	1.97101	FALSE	FLASE	FLASE	FLASE
FBgn0039640	CG14516	6.98034	5.62999	1.42606	0.752881	6.76513	2.8307	1.9318	1.84301	FALSE	FLASE	TRUE	FLASE
FBgn0036008	CG3408	6.19055	5.13674	2.51184	2.44626	5.85616	2.91987	1.75414	1.59328	FALSE	FLASE	FLASE	FLASE
FBgn0036765	CG7408	3.65215	2.3206	0.989405	0.0341943	3.45398	1.36214	1.65223	0.935975	FALSE	FLASE	FLASE	TRUE
FBgn0015522	olf186-M	6.50646	5.88335	1.19783	0.375467	6.25814	3.1207	1.69094	1.68945	FALSE	TRUE	FLASE	FLASE
FBgn0040259	Ugt302C1	5.60788	4.5273	2.44689	0.975044	5.48008	2.41804	2.08653	1.46513	FALSE	FLASE	FLASE	TRUE
FBgn0051262	CG31262	5.25699	4.15523	1.41764	0.480438	4.96844	2.48297	2.09798	1.32235	FALSE	FLASE	FLASE	FLASE
FBgn0033624	CG12384	5.21611	4.45576	2.25932	1.89574	5.28999	2.33656	1.618	1.40668	FALSE	FLASE	FLASE	FLASE
FBgn0004914	Hnf4	5.0886	2.65082	1.86143	1.8188	5.23081	1.67656	1.76018	1.38167	FALSE	TRUE	FLASE	TRUE
FBgn0050377	CG30377	6.73992	5.31994	1.43958	0.391993	6.40306	3.4973	1.64897	1.68615	FALSE	FLASE	FLASE	TRUE
FBgn0033762	ZnT49B	6.58384	5.84537	2.15844	0.752709	6.47944	3.87797	2.59002	1.70502	FALSE	FLASE	FLASE	FLASE
FBgn0036770	Prestin	6.17105	5.27471	1.61669	0.574867	5.92603	3.56615	1.39447	1.55053	FALSE	FLASE	FLASE	FLASE
FBgn0052732	Setd3	4.30599	2.88408	1.07633	2.42873	4.22297	1.03119	0.644927	1.10438	FALSE	FLASE	TRUE	FLASE
FBgn0015229	glec	6.62909	5.71637	1.69263	4.17546	6.03004	2.15734	1.81179	1.57288	TRUE	TRUE	FLASE	TRUE
FBgn0053144	CG33144	4.87174	3.74516	0.831119	0.424055	4.68066	2.89436	1.69174	1.20794	FALSE	TRUE	FLASE	TRUE
FBgn0040319	Gclc	6.24022	4.69007	0.980437	1.86883	5.81942	2.76221	1.89164	1.4955	FALSE	FLASE	FLASE	TRUE
FBgn0038316	CG6276	5.62892	4.50326	1.10569	1.78217	5.42168	1.71557	0.986951	1.38051	FALSE	TRUE	FLASE	FLASE
FBgn0036368	CG10738	4.34279	1.45452	0.709523	0.616896	4.34331	0.690372	1.01568	1.10028	FALSE	FLASE	TRUE	FLASE
FBgn0003159	CG2841	6.68944	5.10691	1.42617	1.55728	6.60895	3.35186	1.90309	1.67001	FALSE	FLASE	TRUE	TRUE
FBgn0037116	Als2	3.80374	2.26713	0.350557	1.42971	4.01353	1.2103	1.00738	1.01176	FALSE	TRUE	FLASE	FLASE
FBgn0031968	CG7231	3.13399	3.15944	0.810467	0.915847	3.51529	1.14725	0.776979	0.885232	FALSE	TRUE	FLASE	TRUE
FBgn0039430	CG5455	6.41735	5.88666	1.50364	0.0341943	6.28135	5.09282	4.18294	1.57614	FALSE	TRUE	FLASE	TRUE
FBgn0039886	CG2003	4.00215	3.55706	1.94658	1.45206	3.78739	2.28634	1.48022	0.943218	FALSE	TRUE	FLASE	FLASE
FBgn0050392	CG30392	4.44311	3.92688	1.01838	0.447536	4.46393	2.25728	1.52707	1.10028	FALSE	FLASE	TRUE	FLASE
FBgn0029939	CG9650	3.91495	2.34154	0.263842	0.419815	2.92563	0.959469	0.846648	0.715415	FALSE	TRUE	FLASE	TRUE
FBgn0034067	CG8399	4.32897	2.94206	0.704952	0.700432	4.38056	1.03119	0.999942	1.06818	FALSE	FLASE	TRUE	FLASE
FBgn0085224	CG34195	4.84653	4.70076	1.28711	0.262254	4.61957	2.68167	1.61326	1.12215	FALSE	FLASE	FLASE	FLASE
FBgn0028646	aralar1	5.3838	4.93165	1.67362	0.441702	5.59	3.26782	2.37992	1.35675	FALSE	TRUE	FLASE	TRUE
FBgn0038721	subdued	6.74497	5.40188	1.33123	1.33653	6.36895	4.0601	2.79523	1.53719	FALSE	FLASE	FLASE	TRUE
FBgn0013995	Calx	5.77936	3.6774	0.445025	1.54159	5.73424	1.67701	1.12986	1.38114	FALSE	TRUE	FLASE	TRUE
FBgn0035268	CG8001	4.95797	3.07319	0.850579	2.04844	4.97833	1.38263	1.94612	1.19606	FALSE	TRUE	TRUE	FLASE
FBgn0031449	CG31689	6.32853	4.74314	0.888018	0.535101	6.1491	2.32969	1.27517	1.47333	FALSE	FLASE	FLASE	FLASE
FBgn0026718	Agpat2	5.78466	5.09512	0.672942	0.551447	5.46239	2.43201	1.38462	1.30624	FALSE	FLASE	FLASE	FLASE
FBgn0035309	CG15879	0.781875	0.649587	0.183756	0.0341943	0.667405	0.228664	0.200213	0.159418	FALSE	TRUE	FLASE	FLASE
FBgn0030805	wus	6.57362	5.71331	1.82571	2.19209	6.29893	3.41659	2.61012	1.49534	FALSE	FLASE	FLASE	FLASE
FBgn0034021	CG8180	8.40216	6.30809	1.13739	0.909365	7.28561	2.43148	2.0534	1.72799	FALSE	TRUE	TRUE	TRUE
FBgn0001120	gnu	7.54982	7.01662	2.65635	1.72291	7.30151	3.63728	2.04392	1.72924	FALSE	TRUE	FLASE	FLASE
FBgn0030305	Uba5	4.83431	4.51461	2.07523	1.38131	4.88774	2.52711	1.15331	1.15454	FALSE	FLASE	TRUE	FLASE
FBgn0030817	CG4991	4.68109	2.48421	0.583225	0.770113	5.20851	1.10712	1.14608	1.2221	FALSE	FLASE	TRUE	FLASE
FBgn0027843	CAH2	5.30235	4.75965	0.910192	0.117604	5.18229	3.42781	2.64302	1.21154	FALSE	FLASE	FLASE	FLASE
FBgn0020248	stet	3.56973	1.1985	0.510901	0.799582	4.28093	0.587867	0.514168	0.993507	FALSE	TRUE	FLASE	TRUE
FBgn0036257	RhoGAP68F	6.23851	5.53388	1.86658	2.28459	6.1448	3.04166	1.56017	1.41209	FALSE	FLASE	FLASE	FLASE
FBgn0036316	CG10960	4.10211	2.8661	0.402609	0.405118	4.73765	0.96922	1.19301	1.06054	FALSE	FLASE	FLASE	TRUE
FBgn0031779	CG9175	6.0425	5.29106	1.82132	2.08045	5.79486	3.42628	2.60636	1.29308	FALSE	TRUE	TRUE	FLASE
FBgn0000562	egl	7.02151	5.17916	1.05526	2.63266	6.62411	2.16584	1.35176	1.47724	FALSE	TRUE	FLASE	FLASE
FBgn0043364	cbt	3.82146	2.22925	0.464052	0.530192	4.00783	0.69019	0.954256	0.884103	FALSE	FLASE	TRUE	TRUE
FBgn0038115	CG7966	2.27388	1.84907	0.276832	0.894492	2.58073	0.425871	0.471226	0.562957	FALSE	TRUE	TRUE	FLASE
FBgn0038575	CG7208	5.94589	5.2245	0.990342	2.09306	5.91808	2.25773	1.31111	1.28341	FALSE	FLASE	FLASE	FLASE
FBgn0004650	fs(1)N	4.80196	2.63012	0.398095	0.0264188	5.19492	0.83671	0.32343	1.1149	FALSE	FLASE	TRUE	TRUE
FBgn0033973	HPS1	3.45561	2.74787	0.733383	0.759093	3.43941	1.9849	0.863953	0.737247	FALSE	FLASE	TRUE	FLASE
FBgn0004057	Zw	2.85861	2.30448	0.40772	0.350772	2.94452	0.656989	0.662756	0.630472	FALSE	FLASE	TRUE	FLASE
FBgn0038961	CG13850	4.64536	3.32935	0.900545	2.46992	4.62922	1.38302	1.24016	0.98312	FALSE	FLASE	TRUE	FLASE
FBgn0038197	foxo	6.40407	5.6963	0.633588	0.248952	5.81631	3.20582	2.64273	1.22279	FALSE	TRUE	FLASE	TRUE
FBgn0010768	sqz	5.26146	3.06467	0.460711	1.61168	4.72797	0.87573	1.08682	0.985228	FALSE	FLASE	FLASE	TRUE
FBgn0001149	GstD1	4.77576	3.54063	1.34873	1.21923	5.62449	1.60867	1.31624	1.15475	FALSE	FLASE	FLASE	TRUE
FBgn0010317	CycJ	3.07117	1.9078	0.701649	0.807221	3.23556	0.733445	0.4391	0.661396	FALSE	TRUE	FLASE	FLASE
FBgn0020379	Rfx	5.61591	4.59905	2.10048	1.45185	5.22818	3.10661	2.0979	1.06774	FALSE	TRUE	FLASE	FLASE
FBgn0030431	CG4407	4.78188	4.51677	1.37482	1.44916	4.9339	2.53645	1.50866	0.999194	FALSE	FLASE	FLASE	FLASE
FBgn0029733	CG6927	3.47642	1.11611	0.311659	0.64619	4.3653	0.426246	0.463068	0.869858	FALSE	TRUE	TRUE	FLASE
FBgn0029849	Efr	5.15992	4.59623	0.995784	0.863798	5.06507	2.57571	1.33108	0.980776	FALSE	TRUE	FLASE	FLASE
FBgn0085450	Snoo	3.32319	1.23995	0.271361	0.360962	2.29355	0.330735	0.453266	0.443923	FALSE	TRUE	FLASE	TRUE
FBgn0035936	Tsp66E	6.32584	5.94674	1.13609	0.560318	5.91058	3.78257	2.07303	1.14096	FALSE	FLASE	FLASE	FLASE
FBgn0030723	dpr18	3.38935	2.57456	0.805983	0.617822	2.46344	1.46255	1.16781	0.470235	FALSE	FLASE	FLASE	FLASE
FBgn0032032	CG17294	2.9961	3.32969	1.79152	1.10771	3.45929	2.22728	1.65707	0.649931	FALSE	FLASE	FLASE	FLASE
FBgn0035203	CG9149	3.68744	2.46576	1.02331	1.19714	4.05024	1.04811	0.986781	0.753818	FALSE	TRUE	FLASE	FLASE
FBgn0030396	CG2556	4.83702	3.26358	0.263391	0.445878	5.09637	1.10701	0.298191	0.942978	FALSE	FLASE	FLASE	FLASE
FBgn0033993	CG8089	4.20891	3.34608	0.399532	1.05312	3.77102	1.57982	0.93991	0.695252	FALSE	TRUE	FLASE	FLASE
FBgn0038429	CG14882	3.43068	2.2669	0.356702	0.415997	3.55795	0.885311	0.360479	0.6351	FALSE	FLASE	FLASE	FLASE
FBgn0029813	AgmNAT	4.12822	4.22427	0.926912	0.205831	4.25257	3.3378	2.14878	0.73697	FALSE	FLASE	FLASE	FLASE
FBgn0036032	CG16711	4.95695	2.95594	0.221106	0.610229	4.59513	0.733091	1.0382	0.782908	FALSE	TRUE	TRUE	FLASE
FBgn0031263	Tspo	1.27851	1.21903	0.301069	0.255618	1.02342	0.452294	0.252485	0.173857	FALSE	FLASE	TRUE	FLASE
FBgn0034389	Mctp	5.80459	4.82474	0.83112	0.0675968	5.07221	2.57267	1.8993	0.844809	FALSE	FLASE	FLASE	FLASE
FBgn0000256	capu	5.04443	3.98937	1.9893	1.44083	5.0893	2.27601	1.07062	0.83757	FALSE	TRUE	FLASE	TRUE
FBgn0036760	CG5567	2.33251	1.64024	0.544549	0.176513	2.47477	0.765495	0.782698	0.406854	FALSE	FLASE	FLASE	FLASE
FBgn0032449	CG17036	4.26206	3.5202	0.729307	0.365379	4.39614	1.50669	1.12086	0.709481	FALSE	TRUE	TRUE	FLASE
FBgn0010039	GstD3	3.2944	1.09714	0.128951	0.26462	3.43493	0.503227	0.274916	0.552102	FALSE	FLASE	FLASE	FLASE
FBgn0029969	CG10932	3.0764	1.65632	0.497757	0.336016	3.57416	0.576478	0.360479	0.564368	FALSE	TRUE	TRUE	FLASE
FBgn0030013	GIIIspla2	5.68461	4.68869	0.715873	0.991404	5.23929	1.59169	1.15298	0.821939	FALSE	FLASE	TRUE	FLASE
FBgn0023094	cyc	4.97109	3.70366	0.57109	0.415997	5.37532	1.38988	0.737581	0.839644	FALSE	FLASE	FLASE	FLASE
FBgn0030008	CG2129	3.08978	1.04509	0.226424	0.445878	3.47148	0.316607	0.220965	0.53782	FALSE	FLASE	TRUE	FLASE
FBgn0033773	Mos	3.96961	2.23815	0.716626	1.16815	4.33314	0.711992	0.334151	0.652586	FALSE	FLASE	FLASE	TRUE
FBgn0039417	CG6073	4.6483	4.32083	1.23649	1.2755	4.72682	1.93955	0.988252	0.703523	FALSE	TRUE	FLASE	FLASE
FBgn0031275	GABA-B-R3	0.930901	0.143884	0	0	0.537638	0.0350171	0	0.0797206	FALSE	FLASE	FLASE	FLASE
FBgn0260431	CG42526	2.26805	2.08805	0.530235	1.26563	2.29221	1.19479	1.17459	0.330656	FALSE	FLASE	FLASE	FLASE
FBgn0031378	CG15362	3.45805	2.56963	0.423122	1.30657	3.54349	0.70077	0.559338	0.499845	FALSE	TRUE	TRUE	FLASE
FBgn0023549	Mct1	1.11294	1.44459	0.118406	0.293141	1.58786	1.10703	0.845431	0.223485	FALSE	FLASE	TRUE	TRUE
FBgn0259711	CG42365	3.21317	2.72805	0.432152	0.102891	2.84628	0.959836	0.620757	0.395988	FALSE	FLASE	FLASE	FLASE
FBgn0036501	CG7272	2.45612	0.993787	0.272371	0.396953	2.36893	0.198239	0.312041	0.317896	FALSE	FLASE	FLASE	FLASE
FBgn0023215	Mnt	5.68694	4.11409	2.03534	1.56603	6.76242	2.69587	3.89496	0.892609	FALSE	TRUE	FLASE	TRUE
FBgn0029894	CG14440	5.64994	3.97971	0.464838	0.0853518	4.86531	1.66068	0.619808	0.596115	FALSE	FLASE	FLASE	FLASE
FBgn0033903	CG8323	3.47597	2.53251	0.508061	0.265802	3.31282	0.527904	0.393273	0.399502	FALSE	TRUE	TRUE	FLASE
FBgn0036773	CG13698	5.45703	3.95875	0.539076	0.0853518	4.93045	1.48197	0.393273	0.550365	FALSE	FLASE	FLASE	FLASE
FBgn0036576	CG5151	3.65925	2.16797	0.195492	0.157567	3.21697	0.358745	0.508815	0.353671	FALSE	TRUE	FLASE	TRUE
FBgn0030573	nmdyn-D6	3.94808	3.43199	0.248684	0.661331	3.70054	1.20295	0.378243	0.399327	FALSE	TRUE	FLASE	FLASE
FBgn0034808	CG9896	2.5862	1.08158	0.0644924	0.0132699	2.46342	0.27348	0.246349	0.238871	FALSE	TRUE	TRUE	FLASE
FBgn0031894	CG4496	3.05343	0.685655	0.19691	0.255618	3.05308	0	0.142015	0.275103	FALSE	TRUE	TRUE	TRUE
FBgn0032078	C1GalTA	5.62309	4.37638	0.574263	1.51237	5.42097	1.87396	0.98034	0.487016	FALSE	TRUE	FLASE	TRUE
FBgn0034583	CG10527	2.84974	3.1941	0.488632	0.0264188	2.53214	0.679426	0.260095	0.227248	FALSE	FLASE	FLASE	FLASE
FBgn0035312	CG15820	2.21723	1.33495	0.145658	0.314738	2.02936	0.13524	0.25126	0.163558	FALSE	TRUE	FLASE	FLASE
FBgn0260469	CR14578	0.467652	0.434999	0	0.0638033	0.741353	0.503287	0.388008	0.0580881	FALSE	TRUE	FLASE	FLASE
FBgn0036769	Tsp74F	4.56404	2.73135	0.465621	0.226339	5.03216	1.1557	0.783773	0.392816	FALSE	FLASE	FLASE	FLASE
FBgn0032782	Rab9	3.01651	1.9105	0.242746	0.295457	3.17625	0.552224	0.807689	0.24279	FALSE	FLASE	TRUE	FLASE
FBgn0032147	IP3K1	2.74022	1.60892	0.220874	0.127507	2.86251	0.57659	0.200213	0.191807	FALSE	TRUE	FLASE	TRUE
FBgn0015801	Reg-5	2.95402	2.2902	0.124487	0.0853518	2.8112	1.12329	1.1911	0.187747	FALSE	FLASE	FLASE	TRUE
FBgn0086674	Tpst	3.65169	4.05218	0.898451	1.77199	3.41555	1.91656	1.5572	0.223287	FALSE	FLASE	TRUE	FLASE
FBgn0016974	swaPsi	2.06995	1.17363	0.18137	0.0599998	2.06872	0.258742	0.283608	0.134745	FALSE	FLASE	FLASE	FLASE
FBgn0033677	CG8321	4.02589	2.04981	0.202435	0.730489	4.29822	0.826303	0.602656	0.244745	FALSE	FLASE	FLASE	FLASE
FBgn0036336	ste14	2.93603	3.05371	0.611465	0.0928168	2.95681	0.923165	0.553883	0.167481	FALSE	FLASE	FLASE	FLASE
FBgn0035283	CG12024	5.40385	3.41092	0.146147	1.2796	5.42928	0.894829	0.32343	0.292032	FALSE	TRUE	TRUE	FLASE
FBgn0023537	CG17896	2.68028	1.17846	0.234961	0.533139	3.21619	0.478031	0.334151	0.159418	FALSE	FLASE	TRUE	FLASE
FBgn0035969	CG4476	1.38109	0.56415	0.122748	0.110266	3.09456	0.166784	0.247579	0.113928	FALSE	FLASE	FLASE	FLASE
FBgn0041629	Hexo2	3.58431	2.26442	0.31362	0.415997	3.19922	0.167084	0.301746	0.113928	FALSE	FLASE	TRUE	TRUE
FBgn0051145	CG31145	3.18012	2.55185	0.328115	0.187014	2.42307	1.69357	1.18967	0.0797206	FALSE	TRUE	FLASE	TRUE
FBgn0036324	CG12520	2.66384	1.81628	0.0652688	0	2.55541	0.452079	0.457767	0.0625291	FALSE	FLASE	FLASE	FLASE
