# Supplementary material for: Interphase-arrested Drosophila embryos activate zygotic gene expression and initiate mid-blastula transition events at a low nuclear-cytoplasmic ratio
Source: PLoS Biol. 2020 Oct 22;18(10):e3000891. doi: 10.1371/journal.pbio.3000891 (PMC7608951; doi:10.1371/journal.pbio.3000891)
Supplement: S5 Table — N/C, ratio of nuclei to cytoplasm. (XLSX) [file pbio.3000891.s009.xlsx]

## Sheet: Sheet1
ID	group	Flybase gene ID	Gene name	Included in the 2736 zygotic genes list?	Transcription pattern in arrested embryos
CG11051	N/C ratio-dependent	FBgn0287423	Nplp2	no	NA
CG16833	N/C ratio-dependent	FBgn0026147	TTLL4A	no	NA
CG7552	N/C ratio-dependent	FBgn0262127	kibra	no	NA
CG10228	N/C ratio-dependent	FBgn0264962	Pcf11	no	NA
CG17962	N/C ratio-dependent	FBgn0004052	Z600	no	NA
CG17216	N/C ratio-dependent	FBgn0026063	KP78b	no	NA
CG5993	N/C ratio-dependent	FBgn0004956	upd1	no	NA
CG1378	N/C ratio-dependent	FBgn0003720	tll	no	NA
CG4575	N/C ratio-dependent	FBgn0029920	CR4575	no	NA
CG10283	N/C ratio-dependent	FBgn0032681	CG10283	yes	group1
CG2047	N/C ratio-dependent	FBgn0001077	ftz	yes	group1
CG4098	N/C ratio-dependent	FBgn0036648	CG4098	yes	group1
CG3322	N/C ratio-dependent	FBgn0267348	LanB2	yes	group1
CG8616	N/C ratio-dependent	FBgn0261111	BHD	yes	group1
CG12273	N/C ratio-dependent	FBgn0016762	angel	yes	group1
CG7988	N/C ratio-dependent	FBgn0038582	CG7988	yes	group1
CG31352	N/C ratio-dependent	FBgn0051352	Unc-115a	yes	group1
CG31317	N/C ratio-dependent	FBgn0020299	stumps	yes	group1
CG6136	N/C ratio-dependent	FBgn0038332	CG6136	yes	group1
CG4761	N/C ratio-dependent	FBgn0001323	knrl	yes	group1
CG7223	N/C ratio-dependent	FBgn0010389	htl	yes	group1
CG7571	N/C ratio-dependent	FBgn0036732	Oatp74D	yes	group1
CG17219	N/C ratio-dependent	FBgn0031494	CG17219	yes	group1
CG7642	N/C ratio-dependent	FBgn0003308	ry	yes	group1
CG11125	N/C ratio-dependent	FBgn0033174	CG11125	yes	group1
CG2328	N/C ratio-dependent	FBgn0000606	eve	yes	group1
CG3625	N/C ratio-dependent	FBgn0031245	CG3625	yes	group1
CG3907	N/C ratio-dependent	FBgn0034958	CG3907	yes	group1
CG6494	N/C ratio-dependent	FBgn0001168	h	yes	group1
CG17045	N/C ratio-dependent	FBgn0038150	yellow-e3	yes	group1
CG6930	N/C ratio-dependent	FBgn0265276	l(3)neo38	yes	group1
CG7358	N/C ratio-dependent	FBgn0030974	Flacc	yes	group1
CG33207	N/C ratio-dependent	FBgn0053207	pxb	yes	group1
CG6716	N/C ratio-dependent	FBgn0003145	prd	yes	group1
CG5069	N/C ratio-dependent	FBgn0014143	croc	yes	group1
CG10601	N/C ratio-dependent	FBgn0014343	mirr	yes	group1
CG5723	N/C ratio-dependent	FBgn0004449	Ten-m	yes	group1
CG7250	N/C ratio-dependent	FBgn0036494	Toll-6	yes	group1
CG15427	N/C ratio-dependent	FBgn0010473	tutl	yes	group1
CG2956	N/C ratio-dependent	FBgn0003900	twi	yes	group1
CG12154	N/C ratio-dependent	FBgn0004102	oc	yes	group1
CG7088	N/C ratio-dependent	FBgn0001090	bnb	yes	group1
CG12249	N/C ratio-dependent	FBgn0021776	mira	yes	group1
CG2198	N/C ratio-dependent	FBgn0000071	Ama	yes	group1
CG8827	N/C ratio-dependent	FBgn0012037	Ance	yes	group1
CG18024	N/C ratio-dependent	FBgn0029123	SoxN	yes	group1
CG4500	N/C ratio-dependent	FBgn0286723	hll	yes	group1
CG3956	N/C ratio-dependent	FBgn0003448	sna	yes	group1
CG4722	N/C ratio-dependent	FBgn0000180	bib	yes	group1
CG7230	N/C ratio-dependent	FBgn0003254	rib	yes	group1
CG1004	N/C ratio-dependent	FBgn0004635	rho	yes	group1
CG33152	N/C ratio-dependent	FBgn0008636	hbn	yes	group1
CG9768	N/C ratio-dependent	FBgn0261434	hkb	yes	group1
CG4717	N/C ratio-dependent	FBgn0001320	kni	yes	group1
CG9885	N/C ratio-dependent	FBgn0000490	dpp	yes	group1
CG15085	N/C ratio-dependent	FBgn0023214	edl	yes	group1
CG1934	N/C ratio-dependent	FBgn0001254	ImpE2	yes	group1
CG30023	N/C ratio-dependent	FBgn0082585	sprt	yes	group1
CG3992	N/C ratio-dependent	FBgn0003507	srp	yes	group1
CG17117	N/C ratio-dependent	FBgn0001235	hth	yes	group1
CG17228	N/C ratio-dependent	FBgn0004595	pros	yes	group1
CG5058	N/C ratio-dependent	FBgn0259211	grh	yes	group1
CG3879	N/C ratio-dependent	FBgn0004512	Mdr49	yes	group1
CG8874	N/C ratio-dependent	FBgn0000723	FER	yes	group1
CG6863	N/C ratio-dependent	FBgn0004885	tok	yes	group1
CG9322	N/C ratio-dependent	FBgn0085412	kmr	yes	group1
CG8965	N/C ratio-dependent	FBgn0031745	rau	yes	group1
CG15658	N/C ratio-dependent	FBgn0034602	Lapsyn	yes	group1
CG17921	N/C ratio-dependent	FBgn0010228	HmgZ	yes	group1
CG6464	N/C ratio-dependent	FBgn0261648	salm	yes	group1
CG5093	N/C ratio-dependent	FBgn0035954	Doc3	yes	group1
CG7260	N/C ratio-dependent	FBgn0011723	byn	yes	group1
CG3962	N/C ratio-dependent	FBgn0038475	Keap1	yes	group1
CG7908	N/C ratio-dependent	FBgn0039734	Tace	yes	group1
CG3851	N/C ratio-dependent	FBgn0002985	odd	yes	group1
CG8896	N/C ratio-dependent	FBgn0004364	18w	yes	group1
CG14111	N/C ratio-dependent	FBgn0036350	CG14111	yes	group1
CG8281	N/C ratio-dependent	FBgn0035824	CG8281	yes	group1
CG7952	N/C ratio-dependent	FBgn0001150	gt	yes	group1
CG8458	N/C ratio-dependent	FBgn0038134	wntD	yes	group1
CG18466	N/C ratio-dependent	FBgn0010222	Nmdmc	yes	group2
CG10236	time-dependent	FBgn0002526	LanA	yes	group1
CG17046	time-dependent	FBgn0001316	klar	no	NA
CG14135	time-dependent	FBgn0036193	CG14135	no	NA
CG14915	time-dependent	FBgn0032335	CG14915	no	NA
CG4922	time-dependent	FBgn0003313	sala	no	NA
CG8050	time-dependent	FBgn0004629	Cys	no	NA
CG4827	time-dependent	FBgn0034225	veil	no	NA
CG3320	time-dependent	FBgn0285937	Rab1	no	NA
CG17725	time-dependent	FBgn0003067	Pepck1	no	NA
CR31541	time-dependent	FBgn0264785	Hph	no	NA
CG15009	time-dependent	FBgn0001257	ImpL2	yes	group1
CG10021	time-dependent	FBgn0004893	bowl	yes	group1
CG10082	time-dependent	FBgn0034644	CG10082	yes	group1
CG16777	time-dependent	FBgn0261552	ps	yes	group1
CG1506	time-dependent	FBgn0023416	Ac3	yes	group1
CG12245	time-dependent	FBgn0014179	gcm	yes	group1
CG17348	time-dependent	FBgn0015380	drl	yes	group1
CG7565	time-dependent	FBgn0035833	CG7565	yes	group1
CG2189	time-dependent	FBgn0000439	Dfd	yes	group1
CG2930	time-dependent	FBgn0028491	CG2930	yes	group1
CG32982	time-dependent	FBgn0052982	CG32982	yes	group1
CG8486	time-dependent	FBgn0264953	Piezo	yes	group1
CG12287	time-dependent	FBgn0004394	pdm2	yes	group1
CG15138	time-dependent	FBgn0032629	beat-IIIc	yes	group1
CG5249	time-dependent	FBgn0035625	Blimp-1	yes	group1
CG8561	time-dependent	FBgn0261269	conv	yes	group1
CG8603	time-dependent	FBgn0085408	Shrm	yes	group1
CG15479	time-dependent	FBgn0032493	Mabi	yes	group1
CG11450	time-dependent	FBgn0002931	net	yes	group1
CG1448	time-dependent	FBgn0265274	Inx3	yes	group1
CG14937	time-dependent	FBgn0032377	CG14937	yes	group1
CG16738	time-dependent	FBgn0003430	slp1	yes	group1
CG7554	time-dependent	FBgn0041160	comm2	yes	group1
CG11212	time-dependent	FBgn0262867	Ptr	yes	group1
CG13427	time-dependent	FBgn0034514	CG13427	yes	group1
CG15628	time-dependent	FBgn0031632	CG15628	yes	group1
CG3340	time-dependent	FBgn0001325	Kr	yes	group1
CG3903	time-dependent	FBgn0001987	Gli	yes	group1
CG13333	time-dependent	FBgn0033855	link	yes	group1
CG13454	time-dependent	FBgn0036503	CG13454	yes	group1
CG12919	time-dependent	FBgn0033483	egr	yes	group1
CG8856	time-dependent	FBgn0020377	Sr-CII	yes	group1
CG10035	time-dependent	FBgn0038028	CG10035	yes	group1
CG4440	time-dependent	FBgn0040984	CG4440	yes	group1
CG16778	time-dependent	FBgn0266129	lov	yes	group1
CG10594	time-dependent	FBgn0003486	spo	yes	group1
CG12420	time-dependent	FBgn0037797	CG12420	yes	group1
CG5888	time-dependent	FBgn0028523	CG5888	yes	group1
CG3048	time-dependent	FBgn0026319	Traf4	yes	group1
CG6736	time-dependent	FBgn0044049	Ilp4	yes	group1
CG6234	time-dependent	FBgn0038071	Dtg	yes	group1
CG8147	time-dependent	FBgn0043791	phu	yes	group1
CG8353	time-dependent	FBgn0032002	CG8353	yes	group1
CG5185	time-dependent	FBgn0026320	Tom	yes	group1
CG8654	time-dependent	FBgn0034479	CG8654	yes	group1
CG10176	time-dependent	FBgn0032682	grnd	yes	group1
CG10933	time-dependent	FBgn0034264	Dlish	yes	group1
CG11849	time-dependent	FBgn0039286	dan	yes	group1
CG1133	time-dependent	FBgn0003002	opa	yes	group1
CG13651	time-dependent	FBgn0039283	danr	yes	group1
CG10722	time-dependent	FBgn0032848	nesd	yes	group1
CG5002	time-dependent	FBgn0034275	CG5002	yes	group1
CG9138	time-dependent	FBgn0031879	uif	yes	group1
CG17943	time-dependent	FBgn0010105	comm	yes	group1
CG12424	time-dependent	FBgn0033987	ckn	yes	group1
CG30092	time-dependent	FBgn0028371	jbug	yes	group1
CG18375	time-dependent	FBgn0034606	ASPP	yes	group1
CG9224	time-dependent	FBgn0003463	sog	yes	group1
CG6915	time-dependent	FBgn0262719	CG43163	yes	group1
CG13139	time-dependent	FBgn0032230	lft	yes	group1
CG2835	time-dependent	FBgn0001123	Galphas	yes	group1
CG11614	time-dependent	FBgn0002945	nkd	yes	group1
CG1806	time-dependent	FBgn0030360	CG1806	yes	group1
CG4547	time-dependent	FBgn0029907	Atx-1	yes	group1
CG4123	time-dependent	FBgn0026061	Mipp1	yes	group1
CG1225	time-dependent	FBgn0264707	RhoGEF3	yes	group1
CG7053	time-dependent	FBgn0030960	Atg101	yes	group1
CG10595	time-dependent	FBgn0262029	d	yes	group1
CG3039	time-dependent	FBgn0004646	ogre	yes	group1
CG4221	time-dependent	FBgn0038385	Fbxl7	yes	group1
CG8166	time-dependent	FBgn0034013	unc-5	yes	group1
CG1621	time-dependent	FBgn0263240	Coop	yes	group1
CG5987	time-dependent	FBgn0039501	TTLL6B	yes	group1
CG6578	time-dependent	FBgn0004959	phm	yes	group1
CG15095	time-dependent	FBgn0010651	MFS14	yes	group1
CG18657	time-dependent	FBgn0015773	NetA	yes	group1
CG9668	time-dependent	FBgn0003250	Rh4	yes	group1
CG9839	time-dependent	FBgn0037633	CG9839	yes	group1
CG12026	time-dependent	FBgn0262624	Tmhs	yes	group1
CG12028	time-dependent	FBgn0000449	dib	yes	group1
CG2145	time-dependent	FBgn0030251	CG2145	yes	group1
CG2102	time-dependent	FBgn0004878	cas	yes	group1
CG6117	time-dependent	FBgn0000489	Pka-C3	yes	group1
CG7958	time-dependent	FBgn0026160	tna	yes	group1
CG10391	time-dependent	FBgn0032693	Cyp310a1	yes	group1
CG12581	time-dependent	FBgn0037213	CG12581	yes	group1
CG30015	time-dependent	FBgn0050015	CG30015	yes	group1
CG3502	time-dependent	FBgn0046253	CG3502	yes	group1
CG5820	time-dependent	FBgn0013272	Gp150	yes	group1
CG5059	time-dependent	FBgn0037007	CG5059	yes	group1
CG9704	time-dependent	FBgn0004108	Nrt	yes	group1
CG13868	time-dependent	FBgn0034501	CG13868	yes	group1
CG6957	time-dependent	FBgn0031717	Oscillin	yes	group1
CG11280	time-dependent	FBgn0010452	trn	yes	group1
CG9286	time-dependent	FBgn0038183	CG9286	yes	group1
CG6187	time-dependent	FBgn0032256	RluA-2	yes	group1
CG4889	time-dependent	FBgn0284084	wg	yes	group1
CG12379	time-dependent	FBgn0030676	CG12379	yes	group2
CG4435	time-dependent	FBgn0032117	FucTB	yes	group3
CG14430	time-dependent	FBgn0261284	bou	yes	group3
