# Supplementary material for: Interphase-arrested Drosophila embryos activate zygotic gene expression and initiate mid-blastula transition events at a low nuclear-cytoplasmic ratio
Source: PLoS Biol. 2020 Oct 22;18(10):e3000891. doi: 10.1371/journal.pbio.3000891 (PMC7608951; doi:10.1371/journal.pbio.3000891)
Supplement: S1 Data — (XLSX) [file pbio.3000891.s012.xlsx]

## Sheet: Fig 3B, E, F, G, K
Relate to Fig 3B. Principal component analysis (PCA) of RNA-seq data generated from 19 individual embryos.
Sample ID	Sample Name	Group	Stage	PC1	PC2	Annotation
1	C12.rep1	Control	C12	181.863	-128.904	outlier thus eliminated
2	C12.rep2	Control	C12	-66.1436	-48.1216	inlcuded in the following analysis
3	C12.rep3	Control	C12	-55.8483	-34.9555
4	C13.rep1	Control	C13	-52.9655	-30.8035
5	C13.rep2	Control	C13	-50.3294	-29.2585
6	C13.rep3	Control	C13	-49.9218	-25.225
7	C14E.rep1	Control	C14E	26.4861	45.9577
8	C14E.rep2	Control	C14E	18.7789	40.8001
9	C14E.rep3	Control	C14E	14.7788	40.7753
10	C14L.rep1	Control	C14L	44.515	55.4754
11	C14L.rep2	Control	C14L	46.1714	56.3408
12	C12-15min.rep1	Cell cycle Arrested	C12-15min	-28.4677	-7.60147
13	C12-15min.rep2	Cell cycle Arrested	C12-15min	-67.4933	-48.5855
14	C12-30min.rep1	Cell cycle Arrested	C12-30min	-34.7651	-14.7142
15	C12-30min.rep2	Cell cycle Arrested	C12-30min	6.76223	25.622
16	C12-50min.rep1	Cell cycle Arrested	C12-50min	-2.0715	13.9918
17	C12-50min.rep2	Cell cycle Arrested	C12-50min	14.8758	20.8928
18	C12-70min.rep1	Cell cycle Arrested	C12-70min	30.0722	32.3681
19	C12-70min.rep2	Cell cycle Arrested	C12-70min	23.7024	35.9453
Relate to Fig 3E. Group 1 genes (2174 genes) log2 fold change(LFC) summary.
Group	Control embryos				Arrested embryos
Stage	C12	C13	C14E	C14L	C12-15min	C12-30min	C12-50min	C12-70min
Mean of LFC compared to C12	0	0.585779	4.75765	6.2856	1.15858	2.91885	4.01445	5.4756
Relate to Fig 3F. Group 2 genes (487 genes) LFC summary.
Group	Control embryos				Arrested embryos
Stage	C12	C13	C14E	C14L	C12-15min	C12-30min	C12-50min	C12-70min
Mean of LFC compared to C12	0	-0.531206	0.645538	2.29302	0.230955	-1.19383	-1.16976	-0.119732
Relate to Fig 3G. Group 3 genes (75 genes) LFC summary.
Group	Control embryos				Arrested embryos
Stage	C12	C13	C14E	C14L	C12-15min	C12-30min	C12-50min	C12-70min
Mean of LFC compared to C12	0	0.293432	0.639892	2.16552	0.437562	0.237357	0.332013	-0.25373
Relate to Fig 3K. The 1223 maternal genes LFC summary.
Group	Control embryos				Arrested embryos
Stage	C12	C13	C14E	C14L	C12-15min	C12-30min	C12-50min	C12-70min
Mean of LFC compared to C12	0	-0.512727	-2.59721	-2.98352	-0.156101	-1.45435	-1.97971	-2.54134

## Sheet: Fig 4C-4E
Relate to Fig 4C, qPCR results of salm-statistical values								Relate to Fig 4D, qPCR results of Frs-statistical values								Relate to Fig 4E, qPCR results of odd-statistical values
Stage	C12		C13		C14			Stage	C12		C13		C14			Stage	C12		C13		C14
Group	control	Arrested	control	Arrested	control	Arrested		Group	control	Arrested	control	Arrested	control	Arrested		Group	control	Arrested	control	Arrested	control	Arrested
N	6	10	6	8	6	6		N	6	10	6	8	6	6		N	6	10	6	8	6	6
Mean	2.33955	15.2445	3.57586	76.7216	100	90.8238		Mean	2.66106	38.8436	10.8566	100	73.0103	35.6393		Mean	22.3824	21.6375	10.6442	63.6683	41.9651	100
SD	2.80149	17.8986	3.91573	48.2615	70.6337	58.8038		SD	1.12156	32.2043	10.7428	128.162	42.0611	19.5284		SD	41.9687	17.6547	4.69394	40.3543	14.606	98.4397
P value	0.1057		0.0032		0.8117			P value	0.0168		0.1184		0.0766			P value	0.9608		0.0081		0.1836
Relate to Fig 4C-E, qPCR results of numerical values from individual control or cell-cycle-arrested embryos
Stage	Group	replicate	value
			salm	Frs	odd
C12	control	1	0.811214	3.46024	4.61162
		2	0.75166	1.96003	2.24794
		3	4.83378	3.86162	116.184
		4	0.0508181	0.989112	2.77395
		5	7.43751	1.82034	2.61221
		6	0.152282	3.87502	5.86422
	Arrested	1	5.44458	51.7758	37.5812
		2	1.33313	16.7282	23.7294
		3	4.9126	16.2144	25.6984
		4	3.14157	10.2263	4.82972
		5	34.6509	43.1376	18.8341
		6	59.2258	54.0993	36.1337
		7	4.45313	12.1331	4.90847
		8	15.8325	117.041	4.88584
		9	1.52079	8.55957	1.21022
		10	21.9298	58.5206	58.5639
C13	control	1	11.3254	34.2383	12.5267
		2	3.0136	6.17971	16.396
		3	1.15388	3.07916	15.6737
		4	0.270086	4.12446	3.95024
		5	5.46979	10.9097	9.61491
		6	0.22244	6.60797	5.70386
	Arrested	1	176.659	130.467	43.4697
		2	28.2756	50.36	81.6816
		3	102.643	40.4352	42.281
		4	44.6778	37.1221	44.3831
		5	117.091	428.813	164.88
		6	65.1106	59.3375	49.7034
		7	46.3068	27.8745	46.0546
		8	33.0097	25.5906	36.8929
C14	control	1	238.551	106.709	16.896
		2	131.127	70.8914	50.2809
		3	85.7157	22.1496	43.7721
		4	35.5428	141.456	33.6361
		5	79.791	26.1283	64.5318
		6	29.2728	70.7278	42.6736
	Arrested	1	158.114	23.9874	25.6095
		2	179.954	41.1895	44.8988
		3	56.4207	22.2779	152.423
		4	27.3125	16.3839	298.573
		5	87.5167	75.2806	36.8929
		6	35.625	34.7163	41.6027

## Sheet: Fig 6B-6C
Relate to Fig 6B estimated interphase lengths and window for transcription
	Interphase Lengths (min)	Wondow for transcription (min)
Cycle6	3.5	0
Cycle7	4	0
Cycle8	4.5	0.5
Cycle9	5	1
Cycle10	6.5	2.5
Cycle11	7.5	3.5
Cycle12	9.5	5.5
Cycle13	15	11
Relate to Fig 6C estimated expression efficiency (%)
	1kb	5kb	10kb	15kb
Cycle10	5	-	-	-
Cycle11	15	-	-	-
Cycle12	30	4	-	-
Cycle13	50	32	12	-
Cycle14	100	100	100	100

## Sheet: Fig S2A-K
Relate to Fig S2A. Representative genes from group 1.
Flybase gene ID	Name	C12 (log2(CPM+1))(LCPM)	C13 (LCPM)	C14E (LCPM)	C14L (LCPM)	C12-15min (LCPM)	C12-30min (LCPM)	C12-50min (LCPM)	C12-70min (LCPM)
FBgn0035315	CG8960	5.23108	7.2841	8.66225	8.81355	6.91729	8.1633	8.66266	9.42986
FBgn0036349	SNCF	4.80477	7.74221	9.21288	7.55073	7.20051	7.86616	8.29815	8.96717
FBgn0000014	abd-A	0.208112	0.367469	3.59333	5.5656	0.493363	0.645168	1.36113	2.70966
FBgn0000659	fkh	0.0246625	0.200209	7.04838	6.98161	0.787646	3.63484	3.54195	5.84666
FBgn0003463	sog	0.197305	0.840916	8.23143	8.40788	3.09472	6.26974	5.94388	5.83093
FBgn0004595	pros	0.153249	0.168589	7.39327	7.67342	1.49019	5.20693	5.78848	7.08273
FBgn0039139	Mettl3	0.34412	0.749192	5.14197	6.81393	1.39009	1.55416	2.16987	3.75096
FBgn0264270	Sxl	4.14273	3.90467	8.96578	8.17704	4.39654	8.5169	8.0218	9.09961
Relate to Fig S2B. Representative genes from group 2.
Flybase gene ID	Name	C12 (LCPM)	C13 (LCPM)	C14E (LCPM)	C14L (LCPM)	C12-15min (LCPM)	C12-30min (LCPM)	C12-50min (LCPM)	C12-70min (LCPM)
FBgn0011336	Stt3B	6.87861	6.12641	8.28712	9.38774	6.63813	5.7189	4.97186	6.24548
FBgn0015396	jumu	7.47439	6.715	8.35571	8.56426	7.61407	6.10272	4.74245	6.41833
FBgn0003048	pcx	7.08555	5.61737	6.15162	8.09138	6.62053	4.83523	4.51982	5.39736
FBgn0030674	CG8184	7.452	6.28366	6.77852	8.5768	7.08508	4.59179	4.73445	6.20738
FBgn0264895	RapGAP1	6.32879	4.94497	5.47659	7.72708	5.59622	3.5688	3.67317	5.39933
FBgn0004860	ph-d	5.72243	4.62121	6.207	6.91372	5.39817	3.75904	3.46863	4.54547
FBgn0038872	Nelf-A	6.63979	4.72609	7.16734	7.68509	6.58204	3.99872	3.82353	5.43534
FBgn0015270	Orc2	3.30092	1.0454	3.33183	6.6455	3.72908	1.44197	1.80919	2.83573
Relate to Fig S2C. Representative genes from group 3.
Flybase gene ID	Name	C12 (LCPM)	C13 (LCPM)	C14E (LCPM)	C14L (LCPM)	C12-15min (LCPM)	C12-30min (LCPM)	C12-50min (LCPM)	C12-70min (LCPM)
FBgn0024245	dnt	6.44789	5.90532	7.12377	8.09025	6.31199	5.86143	5.86366	5.583
FBgn0044323	Cka	7.40706	7.22812	7.75953	8.22137	7.22674	7.1642	7.11144	6.82516
FBgn0000578	ena	7.73528	7.38865	7.93491	9.06929	7.58288	7.6005	7.50981	7.30875
FBgn0020304	drongo	6.85901	6.2495	6.12561	8.7634	6.73294	5.88073	6.09077	5.55307
FBgn0031631	CG3225	3.91058	3.61843	4.54889	5.30038	3.96068	3.77022	3.5508	3.37916
FBgn0030400	Pits	4.55912	3.68513	2.87465	5.88445	4.07352	1.60163	2.24175	0.887487
FBgn0034961	CG3163	4.93659	4.72827	4.7486	6.06388	4.74802	3.69948	3.43443	3.37548
FBgn0261284	bou	4.39797	4.85043	5.26582	6.34397	4.66868	4.91222	4.85994	3.67973
Relate to Fig S2D.						Relate to Fig S2H.
	with RNA pol II binding	no	all genes	RNA pol II loading % of genes			with RNA pol II binding	no	all genes	RNA pol II loading % of genes
maternal	33	1190	1223	0.0269828		group1	220	1954	2174	0.101196
zygotic	252	2484	2736	0.0921053		group2	26	461	487	0.0533881
						group3	6	69	75	0.08
Relate to Fig S2E.						Relate to Fig S2I.
	with Zelda binding	no	all genes	Zelda binding % of genes			with Zelda binding	no	all genes	Zelda binding % of genes
maternal	569	654	1223	0.465249		group1	1173	1001	2174	0.539558
zygotic	1473	1263	2736	0.538377		group2	261	226	487	0.535934
						group3	39	36	75	0.52
Relate to Fig S2F.						Relate to Fig S2J.
	with gaga bound	no	all genes	GAGA binding % of genes			with gaga bound	no	all genes	GAGA binding % of genes
maternal	329	894	1223	0.269011		group1	557	1617	2174	0.25621
zygotic	635	2101	2736	0.232091		group2	55	432	487	0.112936
						group3	23	52	75	0.306667
Relate to Fig S2G.						Relate to Fig S2K.
	H4K16ac positive TSS	no	all genes	H4K16ac % of genes			H4K16ac positive TSS	no	all genes	H4K16ac % of genes
maternal	653	570	1223	0.533933		group1	785	1389	2174	0.361086
zygotic	1143	1593	2736	0.417763		group2	328	159	487	0.673511
						group3	30	45	75	0.4

## Sheet: Fig S3A-F,H
Relate to Fig S3A
Flybase gene ID	Name	C12 (log2(CPM+1))(LCPM)	C13 (LCPM)	C14E (LCPM)	C14L (LCPM)	C12-15min (LCPM)	C12-30min (LCPM)	C12-50min (LCPM)	C12-70min (LCPM)
FBgn0032117	FucTB	4.71228	4.6896	4.48343	5.07488	4.54447	4.35547	4.56409	4.22619
FBgn0261284	bou	4.39797	4.85043	5.26582	6.34397	4.66868	4.91222	4.85994	3.67973
Relate to Fig S3B
Flybase gene ID	Name	C12 (LCPM)	C13 (LCPM)	C14E (LCPM)	C14L (LCPM)	C12-15min (LCPM)	C12-30min (LCPM)	C12-50min (LCPM)	C12-70min (LCPM)
FBgn0040813	Nplp2	0	0.0662828	1.50482	2.78774	0.384925	0.0690441	0.1174	0.80375
FBgn0003720	tll	4.04789	5.19562	7.48777	4.43882	5.38491	6.069	6.0371	6.5912
FBgn0026147	TTLL4A	5.95789	4.90083	3.58086	5.65804	5.83379	2.95449	2.75584	3.70049
FBgn0001316	klar	8.50742	7.91008	6.29624	7.9729	8.4224	7.99776	6.99961	6.80473
FBgn0262127	kibra	7.13051	6.08434	4.03143	6.71745	6.6486	5.79418	4.60733	3.51334
FBgn0036193	CG14135	4.1251	4.62177	4.17223	2.41921	4.28316	4.42232	4.68013	4.46146
FBgn0264962	Pcf11	7.65339	7.28027	7.92883	8.29025	7.62754	7.34533	6.81608	6.94361
FBgn0285937	Rab1	5.41296	5.65187	5.50961	5.6627	5.80562	5.64272	5.3631	5.25535
FBgn0004956	upd1	4.0012	4.70958	7.61383	5.06902	4.71253	6.49032	6.48915	6.98584
FBgn0264785	Hph	7.15424	5.76172	4.98229	6.15911	7.09481	4.63174	4.58681	4.93327
Relate to Fig S3C
Flybase gene ID	Name	C12 (LCPM)	C13 (LCPM)	C14E (LCPM)	C14L (LCPM)	C12-15min (LCPM)	C12-30min (LCPM)	C12-50min (LCPM)	C12-70min (LCPM)
FBgn0284243	betaTub56D	11.852	12.3104	12.4711	12.5742	11.8116	12.3275	12.387	12.7279
Relate to Fig S3D
Flybase gene ID	Name	C12 (LCPM)	C13 (LCPM)	C14E (LCPM)	C14L (LCPM)	C12-15min (LCPM)	C12-30min (LCPM)	C12-50min (LCPM)	C12-70min (LCPM)
FBgn0001150	gt	3.91214	5.55675	7.80281	5.74708	5.38811	6.39686	5.81943	6.16067
FBgn0004052	Z600 (frs)	2.92408	5.96263	9.48085	4.11076	5.85587	5.93146	4.12202	6.88471
FBgn0261648	salm	0	0.0532827	7.488	7.52454	1.45039	4.14215	4.31522	5.74395
FBgn0003463	sog	0.197305	0.840916	8.23143	8.40788	3.09472	6.26974	5.94388	5.83093
FBgn0002985	odd	2.58247	3.20227	7.68967	6.9162	3.30513	5.18376	4.3512	5.98913
FBgn0003002	opa	0.142021	0.312996	8.667	8.55721	0.798255	2.76526	2.26496	6.83434
Relate to Fig S3E
Flybase gene ID	Name	C12 (LCPM)	C13 (LCPM)	C14E (LCPM)	C14L (LCPM)	C12-15min (LCPM)	C12-30min (LCPM)	C12-50min (LCPM)	C12-70min (LCPM)
FBgn0044049	Ilp4	3.01304	5.74786	7.97833	8.1141	5.48687	6.19998	5.5991	6.94702
FBgn0028523	CG5888	4.38916	5.16722	8.43662	8.57178	5.59562	6.63766	6.83498	7.8891
FBgn0003486	spo	4.22429	5.52702	8.10444	8.66107	5.57836	6.98154	7.69506	8.5095
FBgn0003448	sna	4.02154	5.19477	7.36289	7.44519	5.31806	6.25649	5.23873	6.36154
Relate to Fig S3F
Flybase gene ID	Name	C12 (LCPM)	C13 (LCPM)	C14E (LCPM)	C14L (LCPM)	C12-15min (LCPM)	C12-30min (LCPM)	C12-50min (LCPM)	C12-70min (LCPM)
FBgn0001320	kni	3.94272	5.17875	8.30301	6.33749	5.35853	5.9843	5.19365	7.18119
FBgn0000606	eve	3.92024	5.34657	7.1327	5.80374	3.91363	5.01077	5.18476	5.90563
Relate to Fig S3H
Flybase gene ID	Name	C12 (LCPM)	C13 (LCPM)	C14E (LCPM)	C14L (LCPM)	C12-15min (LCPM)	C12-30min (LCPM)	C12-50min (LCPM)	C12-70min (LCPM)
FBgn0028978	trbl	6.11386	5.83125	9.18078	7.3964	6.7058	6.66632	6.60728	7.63997
FBgn0003525	stg	8.41796	7.34066	2.5203	7.83825	7.76755	5.46367	3.61631	3.65847
FBgn0002673	twe	8.18341	8.10936	6.35917	1.35881	8.23084	8.44321	8.48778	7.46107

## Sheet: Fig S4A-D
Relate to Fig S4A, knirps transcript level during early embryonic development										Relate to Fig S4B, knirps transcript level in diploid and haploid embryos
Cycle	10	11	12	13	14A	14B	14C	14D		Cycle	D13/H14	D14E/H15E	D14L/H15L
Knirps (Male)	0.17	6.99	8.65	15.07	35.87	81.56	53.96	43.68		Diploid	247.5	964.07	1395.3
Knirps (Female)	0.15	1.81	5.71	14.61	46.42	75.7	71.18	37.57		Haploid	270.7	852.2	1314.3
Relate to Fig S4C, eve transcript level during early embryonic development										Relate to Fig S4D, eve transcript level in diploid and haploid embryos
Cycle	10	11	12	13	14A	14B	14C	14D		Cycle	D13/H14	D14E/H15E	D14L/H15L
even-skipped (Male)	2.25	32.37	20.55	17.13	31.95	82.02	87.51	114.89		Diploid	139.47	258.07	279.03
even-skipped (Female)	1.04	11.75	12.24	27.84	38.22	73.89	106.83	78.5		Haploid	70.07	168.8	341.7
